# Supplementary material for: Bioinformatic analysis predicts that ethanol exposure during early development causes alternative splicing alterations of genes involved in RNA post-transcriptional regulation
Source: PLoS One. 2023 Apr 13;18(4):e0284357. doi: 10.1371/journal.pone.0284357 (PMC10101408; doi:10.1371/journal.pone.0284357)
Supplement: S2 Table — Datasheets including VAST-TOOLS, rMATS, MAJIQ, Microexonator and Gene Ontology results. (XLSX) [file pone.0284357.s005.xlsx]

## Sheet: vast_tools
GENE	EVENT	COORD	LENGTH	FullCO	COMPLEX	mandal_c1_1_filtered	mandal_c1_1_filtered-Q	mandal_c2_1_filtered	mandal_c2_1_filtered-Q	mandal_e1_1_filtered	mandal_e1_1_filtered-Q	mandal_e2_1_filtered	mandal_e2_1_filtered-Q	dPSI
FRG1	HsaEX1014892	chr4:189955037-189955151	115	chr4:189953125,189955037-189955151,189957398	C2	91.76	VLOW,VLOW,13=9=1,OK,C2@21.10,1.90	85.82	VLOW,VLOW,17=7=2,B1,C2@22.31,3.69	56.69	LOW,LOW,11=30=16,B1,C2@32.31,24.69	47.84	LOW,LOW,17=12=16,OK,C2@21.53,23.47	-36.52
FRG1	HsaEX1014891	chr4:189953068-189953125	58	chr4:189952287,189953068-189953125,189955037	C1	69.23	VLOW,VLOW,8=10=4,OK,S@15.23,6.77	65.52	VLOW,VLOW,6=13=5,B1,S@15.72,8.28	28.81	OK,OK,11=6=21,OK,C2@10.95,27.05	42.86	OK,OK,17=13=20,OK,C2@21.43,28.57	-31.54
MTRR	HsaEX0040725	chr5:7873373-7873512	140	chr5:7870923,7873373-7873512+7873526,7875258	S	52.41	VLOW,VLOW,14=8=10,OK,S@16.77,15.23	61.14	VLOW,VLOW,10=12=7,OK,S@17.73,11.27	32.20	OK,OK,12=7=20,OK,S@12.56,26.44	26.92	LOW,LOW,8=6=19,OK,S@8.88,24.12	-27.21
ING4	HsaEX0031658	chr12:6653230-6653396	167	chr12:6656727,6653230-6653396,6653050	C1	100.00	LOW,LOW,17=12=0,OK,C1@29.00,0.00	95.24	OK,OK,20=20=1,OK,S@39.05,1.95	72.22	VLOW,VLOW,13=13=5,OK,C1@22.39,8.61	72.22	LOW,LOW,15=11=5,OK,S@22.39,8.61	-25.4
OPA1	HsaEX0044739	chr3:193626092-193626202	111	chr3:193618936,193626092-193626202,193631612	S	73.33	VLOW,VLOW,11=11=4,OK,S@19.07,6.93	78.57	VLOW,VLOW,13=9=3,OK,S@19.64,5.36	65.38	LOW,LOW,16=18=9,OK,S@28.11,14.89	41.46	VLOW,VLOW,7=10=12,OK,S@12.02,16.98	-22.53
DGUOK	HsaEX0019478	chr2:73950627-73950732	106	chr2:73946888+73946906,73950585+73950601+73950627-73950732,73958146	C2	36.71	OK,OK,10=19=25,OK,C2@19.82,34.18	52.27	OK,OK,23=23=21,OK,C2@35.02,31.98	26.56	OK,OK,15=19=47,OK,C2@21.51,59.49	19.15	OK,OK,7=11=38,OK,C2@10.72,45.28	-21.64
ITGB3BP	HsaEX0032449	chr1:63510065-63510181	117	chr1:63523129,63510065-63510181,63508570	C1	33.56	LOW,OK,16=4=19,B1,C1@13.09,25.91	29.54	OK,OK,16=5=24,B1,C1@13.29,31.71	7.98	OK,OK,4=3=39,OK,C1@3.67,42.33	12.47	OK,OK,7=4=37,OK,C1@5.99,42.01	-21.32
NSMCE2	HsaEX0043931	chr8:125102051-125102146	96	chr8:125091900+125091958,125102014+125102051-125102146,125102317	C1	83.78	LOW,LOW,21=10=3,B1,S@28.49,5.51	92.31	VLOW,VLOW,13=11=1,OK,S@23.08,1.92	75.00	VLOW,VLOW,12=12=4,OK,S@21.00,7.00	58.82	VLOW,VLOW,12=8=7,OK,C1@15.88,11.12	-21.14
CHEK1	HsaEX0015138	chr11:125627607-125627830	224	chr11:125626820+125626833,125627607-125627830,125629232	S	95.65	OK,OK,25=19=1,OK,S@43.04,1.96	96.61	OK,OK,36=21=1,OK,S@56.03,1.97	80.00	OK,OK,33=31=8,OK,S@57.60,14.40	70.49	LOW,LOW,29=14=9,B1,S@36.65,15.35	-20.88
DGUOK	HsaEX0019479	chr2:73957125-73957240	116	chr2:73950732,73957125-73957240,73958146	C2	45.84	OK,OK,18=22=23,OK,C2@28.88,34.12	57.25	OK,OK,23=26=18,OK,C2@38.36,28.64	34.64	OK,OK,19=19=35,OK,C3@25.29,47.71	28.86	OK,OK,12=12=29,OK,C3@15.30,37.70	-19.8
TSPAN17	HsaEX0067640	chr5:176651754-176651900	147	chr5:176651666,176651754-176651900,176652743	C1	100.00	LOW,LOW,13=16=0,OK,S@29.00,0.00	91.81	VLOW,VLOW,11=10=1,OK,S@20.20,1.80	81.10	LOW,LOW,18=14=4,OK,C1@29.20,6.80	72.25	VLOW,VLOW,8=17=5,OK,C1@21.68,8.32	-19.24
EYA3	HsaEX0023589	chr1:28027789-28027926	138	chr1:28035544,28027789-28027926,28017239	S	47.05	VLOW,VLOW,10=8=10,OK,S@13.17,14.83	53.93	VLOW,VLOW,11=8=8,OK,S@14.56,12.44	34.96	OK,OK,12=12=22,OK,S@16.08,29.92	28.87	LOW,LOW,6=8=17,OK,S@8.95,22.05	-18.58
DEPDC1B	HsaEX0019243	chr5:60599075-60599195	121	chr5:60603391,60599075-60599195+60599260,60597908+60597914	S	93.55	LOW,LOW,11=18=1,OK,S@28.07,1.94	89.47	LOW,LOW,13=21=2,OK,S@32.21,3.79	65.08	OK,OK,17=24=11,OK,S@33.84,18.16	80.95	LOW,LOW,15=19=4,OK,S@30.76,7.24	-18.49
SNHG1	HsaINT0155925	chr11:62853834-62854017	184	chr11:62854018-62854064=62853801-62853833:-	IR	31.94	OK,OK,18.1=135,14=23=34,0.712@29.66,63.21	49.16	OK,OK,17.1=135,24=18=18,0.974@35.97,37.2	20.23	OK,SOK,16.1=135,15=15=51,0.977@21.15,83.41	24.7	OK,SOK,15.6=135,22=15=48,0.975@26.3,80.19	-18.09
STARD4	HsaEX0062279	chr5:111501962-111502088	127	chr5:111506330,111501962-111502088,111501116	S	71.43	VLOW,VLOW,11=14=5,OK,S@21.43,8.57	73.33	VLOW,VLOW,10=12=4,OK,S@19.07,6.93	53.33	LOW,LOW,18=14=14,OK,S@24.53,21.47	55.56	VLOW,VLOW,11=14=10,OK,S@19.45,15.55	-17.93
USP33	HsaEX0069761	chr1:77701369-77701471	103	chr1:77711747,77701369-77701471+77701643,77697931	S	100.00	VLOW,VLOW,14=13=0,OK,S@27.00,0.00	100.00	VLOW,VLOW,17=7=0,B1,S@24.00,0.00	84.74	OK,OK,29=15=4,OK,S@40.68,7.32	79.73	LOW,LOW,15=16=4,OK,S@27.91,7.09	-17.77
FAN1	HsaEX0024708	chr15:30910614-30910815	202	chr15:30908258,30910614-30910815,30913858	S	100.00	VLOW,VLOW,7=10=0,OK,S@17.00,0.00	100.00	VLOW,VLOW,11=5=0,B1,S@16.00,0.00	94.74	LOW,LOW,19=17=1,OK,S@35.05,1.95	70.37	VLOW,VLOW,11=8=4,OK,S@16.19,6.81	-17.44
HNRNPR	HsaEX0030306	chr1:23340852-23341017	166	chr1:23344211,23340852-23341017+23341020,23338608	S	70.54	OK,OK,28=43=15,OK,S@60.66,25.34	71.30	SOK,SOK,48=45=19,OK,S@79.86,32.14	59.15	SOK,SOK,55=94=52,OK,S@118.89,82.11	47.92	SOK,SOK,28=54=45,OK,S@60.86,66.14	-17.39
INIP	HsaEX0011727	chr9:112716461-112716541	81	chr9:112717987,112716461-112716541,112694233	C1	100.00	VLOW,VLOW,6=14=0,B1,C1@20.00,0.00	90.79	VLOW,VLOW,6=11=1,B1,C1@16.34,1.66	72.01	LOW,LOW,10=17=6,B1,C1@23.76,9.24	84.11	OK,OK,15=22=4,OK,C1@34.49,6.51	-17.34
C8orf59	HsaEX6081316	chr8:85214921-85215037	117	chr8:85217386,85214921-85215037,85214631	S	100.00	OK,OK,35=28=0,OK,S@63.00,0.00	96.22	OK,SOK,45=31=2,OK,S@75.05,2.95	81.40	SOK,SOK,70=25=15,B1,S@89.54,20.46	82.35	OK,OK,32=24=8,OK,S@52.70,11.30	-16.23
TBL1XR1	HsaEX0064032	chr3:177098466-177098541	76	chr3:177197121,177098466-177098541,177065022	C2	63.03	OK,SOK,28=35=22,OK,C2@53.58,31.42	66.55	OK,OK,19=39=14,OK,C1@47.92,24.08	49.31	OK,OK,12=31=22,B1,C1@32.05,32.95	48.11	OK,OK,12=34=24,B1,C1@33.68,36.32	-16.08
REXO2	HsaEX0053145	chr11:114444586-114444652	67	chr11:114440739+114440753,114444541+114444586-114444652,114445979	C3	88.24	LOW,LOW,20=10=2,OK,C3@28.24,3.76	100.00	LOW,LOW,18=17=0,OK,C3@35.00,0.00	76.92	OK,OK,22=18=6,OK,C2@35.38,10.62	79.49	LOW,LOW,18=13=4,OK,C3@27.82,7.18	-15.92
C1orf123	HsaEX0010127	chr1:53218867-53218923	57	chr1:53219970+53220261,53218867-53218923,53218490+53218495	S	89.74	LOW,LOW,19=16=2,OK,S@33.20,3.80	100.00	OK,OK,30=17=0,OK,S@47.00,0.00	78.95	LOW,LOW,15=15=4,OK,S@26.84,7.16	78.95	LOW,LOW,18=12=4,OK,S@26.84,7.16	-15.92
MRPL22	HsaEX0040112	chr5:154950821-154950938	118	chr5:154941265,154950803+154950821-154950938+154950946,154956371	S	89.18	OK,OK,24=23=3,OK,S@44.59,5.41	97.00	OK,OK,32=29=1,OK,S@60.14,1.86	79.33	OK,OK,23=34=8,OK,S@51.56,13.44	75.03	OK,OK,24=16=7,OK,S@35.26,11.74	-15.91
DMKN	HsaEX0019986	chr19:35505939-35505986	48	chr19:35510184,35505939-35505986+35506049,35505765	C2	100.00	OK,OK,15=21=0,OK,C1@36.00,0.00	95.65	OK,OK,22=22=1,OK,C1@43.04,1.96	84.00	OK,OK,34=29=6,OK,C2@57.96,11.04	80.00	OK,OK,17=23=5,OK,C2@36.00,9.00	-15.83
PLP1	HsaEX1028601	chrX:103746875-103746922	48	chrX:103743107,103746875-103746922,103776853	C1	85.71	OK,OK,23=37=5,OK,C1@55.71,9.29	77.27	LOW,LOW,14=20=5,OK,C1@30.14,8.86	65.47	SOK,SOK,118=83=53,OK,C1@166.29,87.71	67.14	SOK,SOK,73=70=35,OK,C2@119.51,58.49	-15.18
SMC1A	HsaEX0060352	chrX:53414981-53415169	189	chrX:53422492,53414981-53415169,53413435	C3	88.74	LOW,LOW,12=19=2,OK,C3@29.28,3.72	70.15	VLOW,VLOW,6=17=5,B1,C3@19.64,8.36	94.02	LOW,LOW,15=16=1,OK,C3@30.09,1.91	94.89	LOW,LOW,22=14=1,OK,C2@35.11,1.89	15.01
MRPL42	HsaALTA0005339-2/2	chr12:93469189-93469355	3	chr12:93467554,93469192+93469189-93469355	Alt3	37.14	LOW,LOW,100.00,13=35=0,S@13.00,22.00	29.27	OK,OK,100.00,12=41=0,S@12.00,29.00	48.57	LOW,LOW,100.00,17=35=0,S@17.00,18.00	48.00	OK,OK,100.00,24=50=0,S@24.00,26.00	15.08
SMC1A	HsaEX0060353	chrX:53414758-53414870	113	chrX:53422492,53414758-53414870,53413435	C2	84.17	LOW,LOW,18=13=3,OK,C3@28.62,5.38	75.54	LOW,LOW,17=13=5,OK,C2@26.44,8.56	95.68	OK,OK,16=27=1,OK,C2@42.10,1.90	94.44	LOW,LOW,14=19=1,OK,C2@32.11,1.89	15.2
TCERG1	HsaINT0164866	chr5:146482728-146483539	812	chr5:146482592-146482727=146483540-146483629:+	IR	10.54	OK,OK,0.7=151,1=4=20,0.558@2.76,23.45	11.17	LOW,LOW,3.2=151,3=1=15,0.677@2.22,17.69	32.04	LOW,LOW,4.2=151,9=7=16,0.697@10.56,22.41	20.09	LOW,LOW,2.1=151,1=7=15,0.285@4.8,19.11	15.2
SRSF11	HsaINT1042966	chr1:70221840-70228421	6582	chr1:70221612-70221839=70228422-70228555:+	IR	21.21	VLOW,VLOW,2.1=151,6=1=13,0.36@4.24,15.76	8	OK,OK,1.2=151,1=3=23,0.677@2.16,24.84	28.21	VLOW,VLOW,3.5=151,7=4=14,0.687@7.05,17.95	31.43	VLOW,VLOW,2.5=151,7=4=12,0.687@7.23,15.77	15.21
GIPC1	HsaEX0027493	chr19:14482689-14482787	99	chr19:14491656,14482689-14482787+14482819+14483006,14480778	S	71.43	VLOW,VLOW,12=13=5,OK,C1@21.43,8.57	80.65	VLOW,VLOW,13=12=3,OK,S@22.58,5.42	93.10	LOW,LOW,11=16=1,OK,S@26.07,1.93	89.47	VLOW,VLOW,5=12=1,B1,C1@16.10,1.90	15.24
OS9	HsaALTA0005972-2/2	chr12:57716089-57716181	3	chr12:57715970,57716092+57716089-57716181	Alt3	26.32	VLOW,VLOW,100.00,5=19=0,S@5.00,14.00	18.75	VLOW,VLOW,100.00,3=16=0,S@3.00,13.00	36.67	LOW,LOW,100.00,11=30=0,S@11.00,19.00	38.89	VLOW,VLOW,94.74,7=18=1,S@7.00,11.00	15.24
CPSF7	HsaINT0040995	chr11:61420574-61421389	816	chr11:61421390-61421608=61420470-61420573:-	IR	0	OK,OK,0.7=151,0=0=22,0.714@0,22	4.76	OK,OK,0.2=151,2=0=20,0.51@1.05,20.95	15.25	OK,OK,1.2=151,5=4=25,0.452@5.18,28.82	20	VLOW,VLOW,0.2=151,1=4=10,0.26@3,12	15.24
SNX27	HsaEX0060870	chr1:151660798-151660862	65	chr1:151612132+151612381+151612441+151612512,151660798-151660862,151683356	C3	85.19	VLOW,VLOW,6=17=2,B1,C3@21.30,3.70	76.00	VLOW,VLOW,10=9=3,OK,C3@16.72,5.28	100.00	LOW,LOW,14=16=0,OK,C3@30.00,0.00	91.67	VLOW,VLOW,11=11=1,OK,C3@21.08,1.92	15.25
PIAS1	HsaINT0124604	chr15:68183668-68187541	3874	chr15:68183630-68183667=68187542-68193846:+	IR	0	LOW,LOW,0.2=151,0=0=16,1@0,18.06	0	VLOW,VLOW,0.9=151,0=0=11,0.714@0,12.42	17.47	VLOW,VLOW,1.6=151,2=3=11,0.855@3.09,14.59	13.04	VLOW,VLOW,0.0=151,3=0=10,0.364@1.91,12.76	15.25
CAMTA1	HsaEX0012299	chr1:6820181-6820250	70	chr1:6785575,6820181-6820250,6825092	S	60.00	OK,OK,25=23=16,OK,S@38.40,25.60	56.32	OK,OK,31=18=19,OK,S@38.30,29.70	65.71	OK,OK,20=26=12,OK,S@38.11,19.89	81.33	OK,OK,30=31=7,OK,S@55.30,12.70	15.36
NFE2L1	HsaEX0042723	chr17:48057032-48057121	90	chr17:48056598,48057032-48057121,48057344	S	27.03	OK,OK,7=13=27,OK,S@12.70,34.30	27.59	OK,OK,4=12=21,B1,S@10.21,26.79	40.51	SOK,SOK,28=36=47,OK,S@44.97,66.03	45.28	OK,OK,23=25=29,OK,S@34.87,42.13	15.58
RP11-431J24.2	HsaINT1034730	chrX:16168894-16170615	1722	chrX:16170616-16170869=16168681-16168893:-	IR	28.77	OK,OK,3.9=151,19=2=26,0.0367@13.52,33.48	23.33	OK,OK,3.0=151,12=2=23,0.19@8.63,28.37	36.11	OK,OK,5.8=151,18=8=23,0.449@17.69,31.31	47.37	VLOW,VLOW,3.2=151,14=4=10,0.24@13.26,14.74	15.69
STX3	HsaEX0062707	chr11:59797283-59797396	114	chr11:59795482,59797283-59797396,59800855	C1	48.97	VLOW,VLOW,7=12=9,OK,C1@13.71,14.29	50.61	VLOW,VLOW,12=5=8,B1,S@12.65,12.35	61.87	LOW,LOW,13=19=9,OK,S@25.37,15.63	69.20	OK,OK,17=22=8,OK,C1@32.52,14.48	15.74
SMARCA1	HsaALTA0008026-1/2	chrX:-129447233	0	chrX:129448333,-129447233+129447301	Alt3	72.00	LOW,LOW,100.00,18=25=0,S@18.00,7.00	61.90	VLOW,VLOW,100.00,13=21=0,C1@13.00,8.00	80.77	OK,OK,100.00,42=52=0,C1@42.00,10.00	84.62	LOW,LOW,100.00,22=26=0,S@22.00,4.00	15.74
VASH2	HsaINT1046274	chr1:212951393-212951588	196	chr1:212951339-212951392=212951589-212951818:+	IR	36.99	OK,OK,4.3=147,5=22=23,0.0972@18.5,31.5	27.78	OK,OK,4.5=147,2=18=26,0.0471@12.78,33.22	53.09	LOW,LOW,9.5=147,13=30=19,0.382@32.92,29.08	43.36	OK,OK,9.5=147,14=35=32,0.221@35.12,45.88	15.84
SRSF10	HsaEX0057650	chr1:23978195-23978273	79	chr1:23978653+23978713,23977911+23978195-23978273,23975051+23975070+23975077+23975080+23975113	S	23.87	OK,OK,24=6=41,B1,S@16.95,54.05	17.97	OK,OK,14=9=45,OK,S@12.22,55.78	40.50	SOK,SOK,60=21=51,B1,S@53.46,78.54	33.03	SOK,SOK,42=19=53,B1,S@37.65,76.35	15.85
CPSF6	HsaINT0040991	chr12:69262563-69269511	6949	chr12:69262373-69262562=69269512-69274358:+	IR	9.09	OK,OK,0.2=151,3=3=30,0.364@3.27,32.73	11.69	OK,OK,0.2=151,6=3=34,0.133@5.03,37.97	29.41	OK,OK,3.2=151,13=27=48,0.0141@25.88,62.12	23.08	OK,OK,2.1=151,9=15=40,0.0969@14.77,49.23	15.85
UQCRH	HsaEX1043081	chr1:46309101-46309127	27	chr1:46303825,46309101-46309127,46310155	C3	43.90	OK,OK,0=36=23,B3,C3@25.90,33.10	42.22	OK,OK,0=38=26,B3,C3@27.02,36.98	61.83	LOW,LOW,1=50=16,B2,C3@41.43,25.57	56.16	LOW,LOW,0=41=16,B3,C3@32.01,24.99	15.93
GMNN	HsaALTD0002792-2/2	chr6:-24775244	132	chr6:-24775112+24775244,24777222	Alt5	42.86	VLOW,VLOW,100.00,9=21=0,S@9.00,12.00	52.78	LOW,LOW,100.00,19=36=0,S@19.00,17.00	63.27	OK,OK,100.00,31=49=0,S@31.00,18.00	64.29	LOW,LOW,100.00,18=28=0,S@18.00,10.00	15.96
PRPF40A	HsaALTD0005075-2/5	chr2:152717230-152717373	126	chr2:152717356+152717230+152717115+152717006+152716987-152717373,152716126	Alt5	2.05	VLOW,OK,100.00,1=16=0,S@0.33,15.67	15.49	VLOW,OK,100.00,7=19=0,S@2.94,16.06	21.26	VLOW,LOW,100.00,8=18=0,S@3.83,14.17	28.21	VLOW,LOW,100.00,10=18=0,S@5.08,12.92	15.96
PIGU	HsaEX0047478	chr20:34585437-34585480	44	chr20:34588453+34588540,34585437-34585480+34585524+34585580,34581641+34581672	S	79.64	VLOW,VLOW,15=8=3,B1,C1@20.71,5.29	82.82	VLOW,VLOW,12=8=2,OK,C1@18.22,3.78	100.00	OK,OK,35=31=0,OK,S@66.00,0.00	94.46	LOW,LOW,23=12=1,B1,S@34.01,1.99	16
RBM14	HsaINT0138303	chr11:66617058-66624213	7156	chr11:66616582-66617057=66624214-66625678:+	IR	4.76	VLOW,VLOW,0.3=132,0=1=10,0.714@0.52,10.48	4.76	VLOW,VLOW,0.5=132,1=0=10,0.714@0.52,10.48	23.08	OK,OK,1.6=132,3=9=20,0.351@7.39,24.61	18.52	VLOW,VLOW,1.3=132,1=4=11,0.558@2.96,13.04	16.04
PGK1	HsaINT1026700	chrX:78122950-78123194	245	chrX:78122835-78122949=78123195-78123374:+	IR	5.08	OK,OK,1.6=151,2=1=28,0.802@1.57,29.43	20.93	LOW,LOW,3.7=151,6=3=17,0.762@5.44,20.56	28.36	OK,OK,4.9=151,11=8=24,0.706@12.19,30.81	29.73	VLOW,VLOW,4.9=151,4=7=13,0.82@7.14,16.86	16.05
PHPT1	HsaINT0124391	chr9:136849591-136850012	422	chr9:136849094-136849590=136850013-136850137:+	IR	1.96	OK,OK,0.9=151,1=0=25,0.714@0.51,25.49	1.96	OK,OK,0.5=151,0=1=25,0.714@0.51,25.49	20	LOW,LOW,0.2=151,0=8=16,0.0678@4.8,19.2	16.13	VLOW,VLOW,0.9=151,0=5=13,0.186@2.9,15.1	16.1
HMGN2	HsaINT1015733	chr1:26472628-26473482	855	chr1:26472519-26472627=26473483-26473527:+	IR	7.69	OK,OK,0.2=151,0=6=36,0.133@3.23,38.77	4.42	OK,OK,0.5=151,2=3=54,0.364@2.61,56.39	24.64	OK,OK,1.4=151,3=14=26,0.045@10.6,32.4	20	OK,OK,0.2=151,1=11=24,0.0247@7.2,28.8	16.27
FGD4	HsaINT0063779	chr12:32564290-32576265	11976	chr12:32564137-32564289=32576266-32576449:+	IR	4.35	VLOW,VLOW,0.0=151,0=1=11,0.714@0.52,11.48	5.88	LOW,LOW,0.2=151,2=0=16,0.51@1.06,16.94	18.37	OK,OK,2.5=151,4=5=20,0.831@5.33,23.67	24.44	LOW,LOW,0.9=151,6=5=17,0.36@6.84,21.16	16.29
ALDOA	HsaEX1003452	chr16:30065876-30065927	52	chr16:30064505+30064784,30065876-30065927,30067234	S	52.24	LOW,LOW,0=35=16,B3,S@26.64,24.36	49.45	OK,OK,0=45=23,B3,S@33.63,34.37	65.14	LOW,LOW,0=71=19,B3,S@58.63,31.37	69.23	VLOW,VLOW,0=54=12,B3,S@45.69,20.31	16.35
GANAB	HsaEX0026994	chr11:62634310-62634375	66	chr11:62634821,62634310-62634375,62633514+62633567	S	20.51	OK,OK,6=10=31,OK,S@9.64,37.36	24.14	OK,OK,4=10=22,B1,S@8.69,27.31	32.81	OK,OK,17=25=43,OK,S@27.89,57.11	44.62	LOW,LOW,13=16=18,OK,S@20.97,26.03	16.39
RAB6A	HsaEX0051725	chr11:73718785-73718890	106	chr11:73720846,73718785-73718890+73718937,73718718	S	30.05	VLOW,VLOW,11=0=14,Bl,S@7.51,17.49	7.77	VLOW,VLOW,2=0=13,Bn,C1@1.17,13.83	35.32	LOW,LOW,18=0=18,B3,S@12.72,23.28	35.36	LOW,LOW,15=0=15,B3,S@10.61,19.39	16.43
ADPGK	HsaEX0002852	chr15:72771783-72771845	63	chr15:72783246+72783302+72783455+72783459+72783653+72783711,72771783-72771845,72760527	C3	88.24	LOW,LOW,18=12=2,OK,C3@28.24,3.76	75.46	VLOW,VLOW,11=8=3,OK,C3@16.60,5.40	96.61	OK,OK,35=22=1,OK,C3@56.03,1.97	100.00	OK,OK,34=16=0,B1,C3@50.00,0.00	16.46
THYN1	HsaEX0064933	chr11:134248809-134248959	151	chr11:134249167,134248809-134248959,134248484	S	75.76	VLOW,VLOW,9=16=4,OK,S@21.97,7.03	76.92	VLOW,VLOW,11=9=3,OK,S@17.69,5.31	90.70	LOW,LOW,14=25=2,OK,S@37.19,3.81	95.24	LOW,LOW,14=26=1,OK,S@39.05,1.95	16.63
GPS1	HsaALTA1044982-1/4	chr17:82055165-82055222	0	chr17:82054975,82055165+82055162+82055092+82055064-82055222	Alt3	0.00	VLOW,VLOW,100.00,0=17=0,S@0.00,17.00	0.00	VLOW,VLOW,100.00,0=19=0,S@0.00,19.00	16.67	VLOW,VLOW,100.00,4=24=0,S@4.00,20.00	17.24	LOW,LOW,100.00,5=29=0,S@5.00,24.00	16.95
PIP4K2B	HsaEX0047710	chr17:38784243-38784339	97	chr17:38786823,38784243-38784339,38780604	S	83.90	VLOW,VLOW,11=9=2,OK,S@18.46,3.54	78.53	VLOW,VLOW,11=10=3,OK,S@18.85,5.15	96.45	OK,OK,27=25=1,OK,S@51.12,1.88	100.00	LOW,LOW,16=15=0,OK,S@31.00,0.00	17
SNHG8	HsaINT1042561	chr4:118279138-118279388	251	chr4:118278709-118279137=118279389-118279431:+	IR	15.38	OK,OK,32.9=151,8=0=22,1.51e-05@4.61,25.39	20	LOW,LOW,38.7=151,7=2=18,0.000152@5.4,21.6	25.27	OK,OK,7.9=151,16=7=34,0.675@14.4,42.6	44.19	VLOW,VLOW,20.4=151,13=6=12,0.354@13.7,17.3	17.04
ZFP36L1	HsaINT0185523	chr14:68790493-68792881	2389	chr14:68792882-68793240=68787662-68790492:-	IR	3.23	LOW,LOW,0.9=151,1=0=15,0.714@0.52,15.48	8.33	VLOW,VLOW,0.5=151,2=0=11,0.51@1.08,11.92	25.93	VLOW,VLOW,2.5=151,5=2=10,0.679@4.41,12.59	20	VLOW,VLOW,1.6=151,3=2=10,0.855@3,12	17.18
PKIB	HsaEX0047861	chr6:122675078-122675144	67	chr6:122633367,122675078-122675144,122717787	C1	70.00	LOW,LOW,11=17=6,OK,C2@23.80,10.20	85.37	LOW,LOW,12=23=3,OK,S@32.44,5.56	94.87	OK,OK,35=39=2,OK,S@72.10,3.90	95.12	OK,OK,36=42=2,OK,S@76.10,3.90	17.31
NAT9	HsaALTA0005564-2/2	chr17:74773609-74773688	3	chr17:74775622,74773609-74773685+74773688	Alt3	27.27	LOW,LOW,100.00,9=33=0,C1@9.00,24.00	31.58	VLOW,VLOW,100.00,6=19=0,C1@6.00,13.00	46.15	LOW,LOW,100.00,12=26=0,S@12.00,14.00	47.37	VLOW,VLOW,100.00,9=19=0,S@9.00,10.00	17.34
COPS2	HsaALTA0002079-3/4	chr15:49137348-49137458	36	chr15:49139528,49137348-49137422+49137437+49137458+49137485	Alt3	41.66	VLOW,VLOW,100.00,10=24=0,C1@10.00,14.00	50.12	LOW,LOW,100.00,13=26=0,S@13.03,12.97	63.64	LOW,LOW,100.00,21=33=0,S@21.00,12.00	62.96	LOW,LOW,100.00,17=27=0,S@17.00,10.00	17.41
TRPC4AP	HsaALTA0009036-2/2	chr20:35021190-35021356	24	chr20:35035123,35021190-35021332+35021356	Alt3	69.23	LOW,LOW,95.92,18=26=1,S@18.00,8.00	86.71	VLOW,VLOW,90.82,19=22=2,S@19.08,2.92	95.00	VLOW,VLOW,100.00,19=20=0,S@19.00,1.00	96.00	LOW,LOW,100.00,24=25=0,S@24.00,1.00	17.53
KCNMB2-AS1	HsaEX0054737	chr3:178841545-178841616	72	chr3:178859489,178841545-178841616,178749236	C2	15.79	LOW,LOW,3=3=16,OK,C1@3.47,18.53	5.88	OK,OK,2=1=24,OK,C1@1.59,25.41	31.43	VLOW,VLOW,4=7=12,OK,C2@7.23,15.77	25.63	VLOW,VLOW,6=3=13,OK,C1@5.64,16.36	17.7
ZNF138	HsaEX0073045	chr7:64815576-64815653	78	chr7:64794571,64815572+64815576-64815653,64831451	C3	16.13	OK,OK,2=5=24,OK,C3@5.00,26.00	24.64	OK,OK,4=8=25,OK,C2@9.12,27.88	36.06	SOK,SOK,17=31=61,OK,C3@39.31,69.69	40.41	OK,OK,12=29=39,OK,C3@32.33,47.67	17.85
NOLC1	HsaALTA0005768-3/3	chr10:102157186-102157328	13	chr10:102157074,102157199+102157189+102157186-102157324	Alt3	53.52	LOW,OK,100.00,20=39=0,S@20.87,18.13	36.84	VLOW,VLOW,100.00,8=23=0,S@8.47,14.53	64.86	OK,OK,100.00,27=43=0,S@27.89,15.11	61.52	LOW,LOW,97.12,19=32=1,S@19.69,12.31	18.01
SPTAN1	HsaEX0061551	chr9:128609651-128609665	15	chr9:128609284+128609294,128609651-128609665,128611714	S	15.43	VLOW,VLOW,1=0=12,Bn,S@2.01,10.99	0.00	VLOW,VLOW,0=0=10,Bn,S@0.00,10.00	29.09	LOW,LOW,1=2=16,OK,S@5.53,13.47	22.60	LOW,LOW,1=1=15,OK,S@3.84,13.16	18.13
SMIM7	HsaEX7108768	chr19:16654035-16654125	91	chr19:16655463,16654035-16654125,16631192	ANN	65.75	LOW,LOW,10=21=8,B1,C3@25.64,13.36	65.00	LOW,LOW,10=20=8,B1,C3@24.70,13.30	82.41	OK,OK,18=20=4,OK,C3@34.61,7.39	84.78	OK,OK,15=30=4,B1,C3@41.54,7.46	18.21
FAM49B	HsaEX0024489	chr8:129879389-129879471	83	chr8:129903312,129879389-129879471,129871496	C1	54.12	VLOW,LOW,11=12=9,OK,C1@17.32,14.68	32.51	VLOW,OK,9=6=14,OK,C1@9.43,19.57	59.50	OK,OK,17=22=12,OK,S@30.34,20.66	64.29	VLOW,VLOW,10=10=5,OK,S@16.07,8.93	18.59
ATP5J2	HsaALTD1054308-1/2	chr7:99466129-	0	chr7:99466129+99466111-,99460193	Alt5	53.46	OK,OK,100.00,30=67=0,S@35.82,31.18	66.15	OK,OK,100.00,40=69=0,S@45.64,23.36	78.95	OK,OK,100.00,45=62=0,S@48.95,13.05	78.24	OK,OK,100.00,33=46=0,S@35.99,10.01	18.78
FLVCR1	HsaINT0065037	chr1:212885397-212887890	2494	chr1:212885293-212885396=212887891-212888001:+	IR	9.8	OK,OK,4.4=103,2=3=23,0.77@2.74,25.26	7.69	OK,OK,3.7=103,3=1=24,0.558@2.15,25.85	30.1	OK,OK,10.9=103,16=15=36,0.943@20.17,46.83	25	OK,OK,6.1=103,8=8=24,0.926@10,30	18.8
SMARCD1	HsaEX0060332	chr12:50087363-50087485	123	chr12:50086878,50087363-50087485,50088521	S	63.16	VLOW,VLOW,13=11=7,OK,S@19.58,11.42	83.67	OK,OK,26=15=4,OK,C1@37.65,7.35	95.83	OK,OK,28=18=1,OK,S@45.04,1.96	88.89	LOW,LOW,21=11=2,OK,S@30.22,3.78	18.95
TFAP2A	HsaINT0166044	chr6:10400590-10402491	1902	chr6:10402492-10402610=10400448-10400589:-	IR	8.86	OK,OK,1.2=151,4=3=36,0.558@3.81,39.19	13.43	OK,OK,1.2=151,3=6=29,0.36@5.1,32.9	32.37	OK,OK,9.0=151,25=20=47,0.479@29.78,62.22	27.91	OK,OK,4.9=151,11=13=31,0.588@15.35,39.65	19
PPP4C	HsaEX0049760	chr16:30081259-30081310	52	chr16:30076475,30081200+30081259-30081310,30082484	S	81.82	VLOW,VLOW,10=8=2,OK,S@16.36,3.64	80.00	VLOW,VLOW,10=14=3,OK,S@21.60,5.40	100.00	VLOW,VLOW,13=6=0,B1,S@19.00,0.00	100.00	VLOW,VLOW,12=7=0,OK,S@19.00,0.00	19.09
KDM5C	HsaALTA0004487-2/2	chrX:53217143-53217277	3	chrX:53217796,53217143-53217274+53217277	Alt3	72.73	VLOW,VLOW,100.00,16=22=0,S@16.00,6.00	58.82	VLOW,VLOW,100.00,10=17=0,S@10.00,7.00	89.74	LOW,OK,100.00,35=39=0,S@35.00,4.00	80.00	VLOW,VLOW,100.00,12=15=0,S@12.00,3.00	19.09
PRODH	HsaEX0050315	chr22:18923115-18923179	65	chr22:18925051,18923115-18923179,18922933	C1	54.01	OK,OK,26=22=20,OK,C2@36.73,31.27	48.44	OK,OK,27=15=22,OK,C2@31.00,33.00	74.72	OK,OK,35=37=12,OK,C1@62.76,21.24	66.91	LOW,LOW,26=11=9,B1,C1@30.78,15.22	19.59
RP11-256I9.2	HsaEX1032658	chr16:65233015-65233116	102	chr16:65234886,65233015-65233116,65230403	C3	8.22	OK,OK,1=14=84,B2,C3@8.14,90.86	8.14	SOK,SOK,6=11=97,OK,C3@9.28,104.72	32.63	OK,OK,3=26=30,B2,C3@19.25,39.75	22.97	OK,OK,4=9=22,B1,C3@8.04,26.96	19.62
PTCD3	HsaINT0133848	chr2:86132425-86133177	753	chr2:86132318-86132424=86133178-86133256:+	IR	10.44	VLOW,VLOW,1.4=151,1=2=13,0.802@1.67,14.36	6.04	LOW,LOW,1.6=151,2=0=16,0.51@1.09,16.97	35.24	VLOW,VLOW,5.8=151,5=9=13,0.815@9.57,17.58	20.47	VLOW,VLOW,1.4=151,6=0=12,0.133@3.72,14.46	19.62
EXTL2	HsaINT1012872	chr1:100877904-100888752	10849	chr1:100888753-100888828=100877476-100877903:-	IR	0	VLOW,VLOW,0.7=151,0=0=11,0.714@0,11	0	LOW,LOW,0.9=151,0=0=18,0.714@0,18	20.44	OK,OK,2.1=151,0=10=20,0.0346@6.2,24.13	19.3	LOW,LOW,1.6=151,1=6=15,0.36@4.28,17.9	19.87
DGCR6L	HsaEX0019369	chr22:20316119-20316219	101	chr22:20319478+20319639,20316119-20316219,20315476+20315520	S	81.82	LOW,LOW,16=11=3,OK,S@24.55,5.45	78.38	VLOW,VLOW,20=9=4,B1,S@25.87,7.13	100.00	OK,OK,27=17=0,OK,S@44.00,0.00	100.00	LOW,LOW,21=14=0,OK,S@35.00,0.00	19.9
JKAMP	HsaEX0032754	chr14:59486731-59486804	74	chr14:59484593,59486681+59486713+59486731-59486804,59487674	S	85.19	VLOW,VLOW,11=12=2,OK,C1@21.30,3.70	75.00	VLOW,VLOW,6=18=4,B1,S@21.00,7.00	100.00	VLOW,VLOW,14=13=0,OK,S@27.00,0.00	100.00	VLOW,VLOW,6=10=0,OK,S@16.00,0.00	19.91
WSB1	HsaINT0183295	chr17:27294436-27301787	7352	chr17:27294080-27294435=27301788-27301956:+	IR	3.7	VLOW,VLOW,0.4=92,1=0=13,0.714@0.52,13.48	0	LOW,LOW,0.4=92,0=0=15,1@0,15	26.32	VLOW,VLOW,0.4=92,4=6=14,0.133@6.32,17.68	17.24	VLOW,VLOW,0.0=92,3=2=12,0.364@2.93,14.07	19.93
HMGN4	HsaEX0030220	chr6:26539901-26540026	126	chr6:26538501+26538723,26539901-26540026,26545127	S	13.51	LOW,LOW,2=3=16,OK,S@2.84,18.16	5.00	LOW,LOW,1=1=19,OK,S@1.05,19.95	30.00	OK,OK,3=15=21,B1,S@11.70,27.30	28.57	LOW,LOW,5=7=15,OK,S@7.71,19.29	20.04
NOL9	HsaEX0043320	chr1:6549571-6549698	128	chr1:6550396,6549571-6549698,6545180	C1	84.62	VLOW,VLOW,13=9=2,OK,C1@20.31,3.69	70.37	VLOW,VLOW,7=12=4,OK,C2@16.19,6.81	95.12	OK,OK,18=21=1,OK,C1@38.05,1.95	100.00	LOW,LOW,10=15=0,OK,C1@25.00,0.00	20.06
ATRAID	HsaALTD0000967-3/4	chr2:-27212607	140	chr2:-27212467+27212486+27212607+27212620,27213177	Alt5	5.88	LOW,LOW,100.00,2=34=0,S@2.00,32.00	2.86	LOW,LOW,100.00,1=35=0,S@1.00,34.00	34.38	LOW,LOW,100.00,11=32=0,S@11.00,21.00	14.71	LOW,LOW,100.00,5=34=0,S@5.00,29.00	20.18
RBM39	HsaINT1028980	chr20:35739018-35740823	1806	chr20:35740824-35740887=35738968-35739017:-	IR	21.95	LOW,LOW,4.6=151,0=11=19,0.0247@6.71,23.85	14.35	OK,OK,3.2=151,2=8=29,0.422@5.72,34.13	43.11	OK,OK,10.9=151,4=35=25,0.00565@27.91,36.83	34.37	OK,OK,7.7=151,8=20=26,0.594@18.81,35.92	20.59
ZRANB2	HsaEX0074528	chr1:71065678-71065752	75	chr1:71066776,71065678-71065752,71065137	ANN	52.17	VLOW,VLOW,8=16=11,OK,S@18.26,16.74	50.00	VLOW,VLOW,6=18=12,B1,S@18.00,18.00	70.18	OK,OK,30=50=17,OK,S@68.07,28.93	73.33	VLOW,VLOW,9=24=6,B1,S@28.60,10.40	20.66
ATP11B	HsaINT0014394	chr3:182913995-182918022	4028	chr3:182913861-182913994=182918023-182921635:+	IR	8.62	VLOW,VLOW,0.5=151,0=2=10,0.51@1.09,11.52	11.04	LOW,OK,0.7=151,1=4=19,0.558@2.78,22.37	32.04	OK,OK,2.1=151,12=11=23,0.19@15.19,32.21	29.01	LOW,LOW,1.6=151,8=5=15,0.422@8.39,20.52	20.69
FANCI	HsaALTD1023530-1/2	chr15:89247629-89247726	0	chr15:89247629-89247726+89247731,89258704	Alt5	12.67	VLOW,VLOW,100.00,2=15=0,S@1.90,13.10	4.30	VLOW,VLOW,100.00,1=22=0,S@0.95,21.05	20.25	LOW,LOW,100.00,7=33=0,S@6.68,26.32	38.12	LOW,LOW,94.96,15=38=2,S@14.49,23.51	20.7
SEC61G	HsaALTA1025323-2/3	chr7:54757495-54757594	4	chr7:54759158,54757495-54757590+54757594+54757619	Alt3	64.29	LOW,LOW,100.00,21=28=0,S@18.00,10.00	73.68	LOW,LOW,100.00,28=34=0,S@25.05,8.95	95.05	LOW,LOW,100.00,32=33=0,S@31.37,1.63	85.71	LOW,LOW,100.00,30=33=0,S@28.28,4.72	21.39
TSSC1	HsaEX0067699	chr2:3354555-3354633	79	chr2:3377648,3354550+3354555-3354633,3214169+3214248	C3	65.52	VLOW,VLOW,9=10=2,OK,C2@13.76,7.24	91.67	VLOW,VLOW,13=9=1,OK,C2@21.08,1.92	100.00	VLOW,VLOW,12=14=0,OK,C2@26.00,0.00	100.00	VLOW,VLOW,11=14=0,OK,C3@25.00,0.00	21.41
HNRNPD	HsaINT0077001	chr4:82354155-82355303	1149	chr4:82355304-82355401=82352498-82354154:-	IR	11.76	LOW,LOW,0.5=151,0=4=15,0.26@2.23,16.77	2.22	OK,OK,0.5=151,0=1=22,0.714@0.51,22.49	34.78	LOW,LOW,2.8=151,7=9=15,0.537@10.78,20.22	22.22	OK,OK,2.3=151,1=11=21,0.102@7.33,25.67	21.51
PRODH	HsaEX0050316	chr22:18922817-18922933	117	chr22:18925051,18922817-18922933,18919798	C3	63.19	OK,OK,27=26=15,OK,C3@42.97,25.03	61.96	OK,OK,22=28=15,OK,C3@40.27,24.73	86.62	OK,OK,43=37=6,OK,C3@74.49,11.51	81.71	OK,OK,15=31=5,B1,C3@41.67,9.33	21.58
H2AFY	HsaALTA0003878-1/4	chr5:135360519-135360604	0	chr5:135369406,135360519-135360604+135360607+135360656+135360780	Alt3	47.17	VLOW,LOW,100.00,10=22=0,S@10.38,11.62	46.15	VLOW,VLOW,100.00,8=18=0,S@8.31,9.69	57.58	LOW,OK,100.00,19=34=0,S@19.58,14.42	78.95	VLOW,VLOW,100.00,14=18=0,S@14.21,3.79	21.61
HIST1H2AC	HsaINT1015491	chr6:26124750-26138053	13304	chr6:26124145-26124749=26138054-26139116:+	IR	11.11	OK,OK,0.6=119,5=0=20,0.186@2.78,22.22	3.57	OK,OK,0.3=119,2=0=27,0.51@1.04,27.96	19.23	OK,OK,0.3=119,9=1=21,0.0484@5.96,25.04	38.89	VLOW,VLOW,0.3=119,12=2=11,0.0176@9.72,15.28	21.72
CAMLG	HsaEX0012272	chr5:134743987-134744052	66	chr5:134741523,134743987-134744052,134750759	S	67.74	VLOW,VLOW,13=8=5,OK,S@17.61,8.39	82.35	VLOW,VLOW,14=14=3,OK,S@25.53,5.47	96.83	OK,OK,28=33=1,OK,S@60.03,1.97	96.97	OK,OK,34=30=1,OK,S@63.03,1.97	21.86
CAP1	HsaALTA0001453-2/2	chr1:40059334-40059458	3	chr1:40040801,40059337+40059334-40059458	Alt3	38.74	LOW,OK,100.00,16=39=0,S@15.11,23.89	20.80	LOW,OK,100.00,8=36=0,C1@7.49,28.51	51.54	LOW,LOW,100.00,14=26=0,S@13.40,12.60	51.76	LOW,OK,100.00,20=37=0,S@19.15,17.85	21.88
TMEM59	HsaALTA1018696-2/2	chr1:54040756-54040840	3	chr1:54041724,54040756-54040837+54040840	Alt3	17.41	LOW,LOW,100.00,5=28=0,S@4.87,23.13	4.05	VLOW,LOW,100.00,1=24=0,S@0.97,23.03	34.85	OK,OK,100.00,16=45=0,S@15.68,29.32	30.38	LOW,LOW,100.00,9=29=0,S@8.81,20.19	21.89
SLC3A2	HsaINT0153062	chr11:62881448-62881892	445	chr11:62881019-62881447=62881893-62882066:+	IR	20	VLOW,VLOW,0.0=151,0=6=12,0.133@3.6,14.4	25.93	VLOW,VLOW,0.5=151,0=7=10,0.0949@4.41,12.59	49.45	OK,OK,3.0=151,1=44=23,5.05e-06@33.63,34.37	40.62	LOW,LOW,0.2=151,0=26=19,0.000159@18.28,26.72	22.07
CIRBP	HsaINT0035487	chr19:1272052-1272426	375	chr19:1271981-1272051=1272427-1273172:+	IR	7.14	VLOW,VLOW,1.4=151,1=1=13,0.918@1.07,13.93	11.11	VLOW,VLOW,0.5=151,1=2=12,0.51@1.67,13.33	29.17	LOW,LOW,5.3=151,6=8=17,0.863@9.04,21.96	33.33	VLOW,VLOW,2.5=151,6=4=10,0.762@6.67,13.33	22.13
C8orf59	HsaEX6081314	chr8:85219323-85219360	38	chr8:85220306,85219236+85219323-85219360+85219363,85217502	S	43.81	OK,OK,1=18=24,B1,S@18.84,24.16	25.00	OK,OK,0=20=30,B3,S@12.50,37.50	58.04	SOK,SOK,2=60=47,OK,S@63.26,45.74	55.17	OK,OK,1=29=26,OK,S@30.90,25.10	22.2
HNRNPDL	HsaINT0077131	chr4:82424884-82426036	1153	chr4:82426037-82426129=82422564-82424883:-	IR	23.08	LOW,LOW,4.4=151,6=3=15,0.762@5.54,18.46	30	VLOW,VLOW,6.5=151,7=5=14,0.903@7.8,18.2	52.24	LOW,LOW,9.3=151,19=16=16,0.741@26.64,24.36	46.27	LOW,LOW,8.1=151,15=16=18,0.775@22.67,26.33	22.72
DDX17	HsaINT1010817	chr22:38488116-38492055	3940	chr22:38492056-38492115=38487873-38488115:-	IR	13.13	OK,OK,2.8=151,3=8=38,0.611@6.5,42.99	8.76	OK,OK,2.8=151,2=3=27,0.855@2.82,29.36	31.88	SOK,SOK,11.4=151,10=40=56,0.087@34.57,73.86	35.5	OK,OK,8.8=151,9=32=39,0.174@29.09,52.85	22.74
AURKA	HsaALTD1050404-2/2	chr20:56392154-	14	chr20:56392168+56392154-,56388202	Alt5	29.83	VLOW,VLOW,100.00,6=20=0,C2@5.97,14.03	23.65	VLOW,VLOW,100.00,4=17=0,C1@4.02,12.98	47.87	LOW,LOW,100.00,12=25=0,C2@11.97,13.03	53.07	VLOW,VLOW,100.00,9=17=0,C3@9.02,7.98	23.73
ZBTB8OS	HsaINT1047109	chr1:32634073-32634767	695	chr1:32634768-32634792=32633951-32634072:-	IR	19.06	OK,OK,3.5=40,0=19=40,0.00167@11.31,48.02	26.82	OK,OK,8.8=40,7=11=33,0.909@15.61,42.58	50.6	OK,OK,10.5=40,8=47=30,0.0403@47.11,45.99	43.15	OK,OK,3.5=40,6=29=26,0.0225@29.11,38.35	23.94
ARGLU1	HsaINT0011220	chr13:106557132-106559431	2300	chr13:106559432-106559657=106557048-106557131:-	IR	17.06	OK,OK,1.2=151,7=2=20,0.285@5.27,25.61	25.53	OK,OK,0.5=151,11=4=20,0.0247@9.41,27.46	48.19	OK,OK,2.8=151,29=30=29,0.00674@43.72,47	42.79	OK,OK,1.6=151,16=20=22,0.0285@25.7,34.36	24.19
PDXDC1	HsaEX1027617	chr16:15017120-15017168	49	chr16:15016213,15017120-15017168,15033278	C3	64.09	VLOW,VLOW,11=13=2,OK,C3@16.66,9.34	56.93	LOW,LOW,16=17=3,OK,C3@20.49,15.51	69.44	VLOW,VLOW,9=17=1,OK,C3@18.75,8.25	100.00	VLOW,VLOW,12=10=0,OK,C2@22.00,0.00	24.21
HIST2H4A	HsaINT1015498	chr1:149833865-149834134	270	chr1:149832668-149833864=149834135-149834484:+	IR	27.91	OK,OK,6.0=151,19=5=31,0.277@15.35,39.65	27.59	OK,OK,7.9=151,17=15=42,0.732@20.42,53.58	50.38	SOK,SOK,18.5=151,48=19=33,0.546@50.38,49.62	53.85	OK,OK,13.4=151,29=20=21,0.702@37.7,32.3	24.37
RP11-148B6.1	HsaINT1030957	chr4:112646969-112647414	446	chr4:112647415-112647467=112646723-112646968:-	IR	7.64	SOK,SOK,41.5=151,40=8=290,0.0359@25.82,312.18	10.71	SOK,SOK,56.3=151,51=21=300,0.457@39.84,332.16	33.77	SOK,SOK,32.9=151,33=18=50,0.887@34.11,66.89	33.86	OK,OK,28.1=151,32=11=42,0.404@28.78,56.22	24.63
CLSTN1	HsaEX0015792	chr1:9737498-9737554	57	chr1:9741094,9737498-9737554,9736042	S	8.57	LOW,LOW,1=2=16,OK,S@1.63,17.37	8.57	LOW,LOW,1=2=16,OK,S@1.63,17.37	33.33	OK,OK,20=10=30,OK,S@20.00,40.00	33.33	LOW,LOW,7=10=17,OK,S@11.33,22.67	24.76
IVNS1ABP	HsaEX0032642	chr1:185306485-185306625	141	chr1:185307014,185306485-185306625,185305643	S	0.00	VLOW,VLOW,0=0=13,Bn,C1@0.00,13.00	1.83	OK,OK,1=0=26,Bn,S@0.49,26.51	17.33	LOW,LOW,4=1=18,OK,S@3.99,19.01	35.65	VLOW,VLOW,5=2=11,OK,S@6.42,11.58	25.57
PDXDC1	HsaEX1027618	chr16:15017321-15017422	102	chr16:15017168,15017321-15017422,15033278	C3	66.72	VLOW,VLOW,14=9=1,OK,C3@16.01,7.99	54.98	LOW,LOW,18=10=2,OK,C3@16.49,13.51	73.60	LOW,LOW,17=15=1,OK,C3@24.29,8.71	100.00	VLOW,VLOW,10=14=0,OK,C3@24.00,0.00	25.95
PDXDC1	HsaEX1027616	chr16:15016129-15016213	85	chr16:15009759,15016129-15016213,15033278	C2	65.36	VLOW,VLOW,10=12=1,OK,C3@15.03,7.97	57.05	LOW,LOW,14=17=2,OK,C3@18.83,14.17	74.46	VLOW,VLOW,25=9=1,B1,C2@26.06,8.94	100.00	VLOW,VLOW,7=12=0,OK,C3@19.00,0.00	26.03
RP11-148B6.1	HsaINT1030956	chr4:112647468-112648653	1186	chr4:112648654-112648699=112647415-112647467:-	IR	20.58	SOK,SOK,7.2=151,120=23=276,4.71e-11@86.23,332.77	21.3	SOK,SOK,6.7=151,123=28=279,2.02e-11@91.59,338.41	48.5	SOK,SOK,5.8=151,38=43=43,0.00578@60.14,63.86	45.58	SOK,SOK,7.0=151,47=20=40,0.00563@48.77,58.23	26.1
MCFD2	HsaEX0038234	chr2:46909023-46909177	155	chr2:46915723,46909023-46909177,46907969	C1	57.45	LOW,LOW,16=11=10,OK,C1@21.26,15.74	64.91	LOW,LOW,24=13=10,OK,S@30.51,16.49	91.30	OK,OK,27=36=3,OK,S@60.26,5.74	83.87	OK,OK,26=26=5,OK,S@47.81,9.19	26.41
EPS15	HsaINT1012671	chr1:51421859-51440346	18488	chr1:51440347-51440432=51421786-51421858:-	IR	11.55	VLOW,LOW,0.2=151,0=4=14,0.26@2.23,17.08	24.24	VLOW,VLOW,0.0=151,0=7=10,0.0949@4.35,13.59	43.52	OK,OK,0.0=151,0=59=35,2.39e-09@42.34,54.94	46.41	LOW,OK,0.0=151,1=35=19,7.68e-06@26.35,30.43	27.08
PARL	HsaALTD1054166-2/2	chr3:183862697-183862801	56	chr3:183862753+183862697-183862801,183844326	Alt5	3.58	LOW,LOW,100.00,1=28=0,S@1.00,27.00	15.79	VLOW,VLOW,100.00,3=19=0,S@3.00,16.00	30.77	LOW,LOW,100.00,8=26=0,S@8.00,18.00	44.36	VLOW,VLOW,100.00,8=18=0,C1@7.98,10.02	27.88
ESRG	HsaALTD1049024-3/4	chr3:54633559-54633740	173	chr3:54633732+54633564+54633559+54633370-54633740,54632502	Alt5	81.56	SOK,SOK,99.50,159=162=1,C2@132.13,29.87	59.94	SOK,SOK,99.72,205=210=1,C2@125.87,84.13	99.45	SOK,SOK,99.15,354=356=3,C2@354.04,1.96	99.27	SOK,SOK,99.24,264=266=2,C1@264.06,1.94	28.61
PDXDC1	HsaEX1027614	chr16:15006394-15006583	190	chr16:15004333,15006394-15006583,15008779	S	65.66	VLOW,VLOW,10=11=1,OK,C2@14.45,7.55	51.66	VLOW,VLOW,15=8=2,B1,C2@12.91,12.09	77.85	OK,OK,23=15=1,OK,C1@30.36,8.64	100.00	LOW,LOW,19=10=0,B1,S@29.00,0.00	30.26

## Sheet: majiq
	gene_name	gene_id	lsv_id	mean_dpsi_per_lsv_junction	probability_changing	probability_non_changing	etoh_mean_psi	control_mean_psi	lsv_type	num_junctions	num_exons	de_novo_junctions	seqid	strand	junctions_coords	exons_coords	ir_coords
0	CLDN6	ENSG00000184697.7	ENSG00000184697.7:s:3015929-3016042	-0.0000;0.0000	1.078e-09;1.084e-09	9.940e-01;9.940e-01	0.0072;0.9928	0.0056;0.9944	s|1e1.1o1|i	2	2	0;0	chr16	-	3015181-3015929;3015182-3015928	3014712-3015181;3015929-3016042	3015182-3015928
1	ANO6	ENSG00000177119.17	ENSG00000177119.17:s:45429105-45429386	0.0010;-0.0010	1.333e-04;1.333e-04	8.378e-01;8.378e-01	0.0122;0.9878	0.0286;0.9714	s|1e1.1o1|i	2	2	0;0	chr12	+	45429386-45430001;45429387-45430000	45429105-45429386;45430001-45430121	45429387-45430000
2	ANO6	ENSG00000177119.17	ENSG00000177119.17:t:45431250-45432351	0.0007;-0.0007	5.724e-05;5.724e-05	8.819e-01;8.819e-01	0.0119;0.9881	0.0222;0.9778	t|1e1.1o1|i	2	2	0;0	chr12	+	45423062-45431250;45430122-45431249	45422957-45423062;45431250-45432351	45430122-45431249
3	PCBP2	ENSG00000197111.16	ENSG00000197111.16:t:53468468-53468832	0.0001;0.0001;0.0001;-0.0004	1.458e-05;1.458e-05;1.458e-05;1.275e-04	9.369e-01;9.369e-01;9.369e-01;7.616e-01	0.0086;0.0086;0.0086;0.9741	0.0114;0.0114;0.0114;0.9659	t|1e1.1o1|1e2.1o1|2e2.1o1|i	4	3	0;0;0;0	chr12	+	53467293-53468777;53467843-53468777;53467843-53468780;53467844-53468467	53467221-53467666;53467723-53467843;53468468-53468832	53467844-53468467
4	RPS23	ENSG00000186468.13	ENSG00000186468.13:s:82276155-82276255	0.0000;0.0000	2.247e-21;2.043e-21	1.000e+00;1.000e+00	0.0012;0.9988	0.0008;0.9992	s|1e1.1o1|i	2	2	0;0	chr5	-	82275295-82276178;82276135-82276154	82275209-82275295;82276155-82276255	82276135-82276154
5	RPS23	ENSG00000186468.13	ENSG00000186468.13:t:82275209-82275295	-0.0002;0.0002	1.103e-07;1.103e-07	9.810e-01;9.810e-01	0.0106;0.9894	0.0053;0.9947	t|1e1.1o1|i	2	2	0;0	chr5	-	82275295-82276178;82275296-82275420	82275209-82275295;82276155-82276255	82275296-82275420
6	RPS23	ENSG00000186468.13	ENSG00000186468.13:t:82275421-82276134	0.0000;0.0000	2.247e-21;2.043e-21	1.000e+00;1.000e+00	0.0012;0.9988	0.0008;0.9992	t|1e1.1o2|i	2	2	0;0	chr5	-	82276134-82276451;82276135-82276154	82275421-82276134;82276398-82276518	82276135-82276154
7	TMEM170A	ENSG00000166822.13	ENSG00000166822.13:s:75445714-75447688	0.0009;-0.0009	5.375e-05;5.375e-05	8.817e-01;8.817e-01	0.0098;0.9902	0.0250;0.9750	s|1e1.1o1|i	2	2	0;0	chr16	-	75445562-75445983;75445563-75445713	75443054-75445562;75445714-75447688	75445563-75445713
8	ZNF480	ENSG00000198464.14	ENSG00000198464.14:s:52321579-52324080	0.0004;-0.0004	1.407e-04;1.407e-04	8.071e-01;8.071e-01	0.0204;0.9796	0.0270;0.9730	s|1e1.1o1|i	2	2	0;0	chr19	+	52323674-52325883;52324081-52325882	52321579-52324080;52325883-52325922	52324081-52325882
9	ORMDL3	ENSG00000172057.10	ENSG00000172057.10:s:39921676-39921749	-0.0002;0.0002	4.696e-05;4.696e-05	8.478e-01;8.478e-01	0.0208;0.9792	0.0200;0.9800	s|1e1.1o1|i	2	2	0;0	chr17	-	39921317-39921676;39921318-39921675	39921041-39921317;39921676-39921749	39921318-39921675
10	TBL1XR1	ENSG00000177565.18	ENSG00000177565.18:t:177019340-177022475	0.0000;-0.0000	3.145e-11;6.970e-11	9.976e-01;9.976e-01	0.0035;0.9965	0.0062;0.9938	t|1e1.1o1|i	2	2	0;0	chr3	-	177022475-177032971;177022476-177022925	177019340-177022475;177032971-177033136	177022476-177022925
11	RACK1	ENSG00000204628.12	ENSG00000204628.12:s:181237609-181237860	-0.0000;-0.0000;0.0001	6.871e-07;6.871e-07;3.003e-06	9.693e-01;9.693e-01;9.170e-01	0.0082;0.0082;0.9835	0.0082;0.0082;0.9835	s|1e1.1o1|1e2.1o1|i	3	3	0;0;0	chr5	-	181237319-181237609;181237042-181237609;181237320-181237608	181236897-181237042;181237225-181237319;181237609-181237860	181237320-181237608
12	RACK1	ENSG00000204628.12	ENSG00000204628.12:s:181242170-181242246	-0.0001;-0.0001;-0.0001;-0.0001;-0.0001;0.0008	1.747e-06;1.747e-06;1.747e-06;1.747e-06;1.747e-06;3.844e-05	9.762e-01;9.762e-01;9.762e-01;9.762e-01;9.762e-01;8.123e-01	0.0060;0.0060;0.0060;0.0060;0.0060;0.9702	0.0046;0.0046;0.0046;0.0046;0.0046;0.9769	s|1e1.1o2|1e1.2o2|2e1.1o2|2e1.2o2|2e2.1o1|i	6	3	0;0;0;0;0;0	chr5	-	181241639-181242174;181241563-181242174;181241639-181242170;181241563-181242170;181239582-181242170;181241881-181242169	181239287-181239584;181241437-181241880;181242170-181242246	181241881-181242169
13	RACK1	ENSG00000204628.12	ENSG00000204628.12:s:181242250-181242345	0.0000;0.0000	2.247e-21;2.043e-21	1.000e+00;1.000e+00	0.0004;0.9996	0.0005;0.9995	s|1e1.1o2|i	2	2	0;0	chr5	-	181241639-181242286;181242247-181242249	181241437-181241880;181242250-181242345	181242247-181242249
14	RACK1	ENSG00000204628.12	ENSG00000204628.12:t:181241437-181241880	-0.0001;-0.0001;-0.0001;-0.0001;-0.0001;0.0008	1.747e-06;1.747e-06;1.747e-06;1.747e-06;1.747e-06;3.844e-05	9.762e-01;9.762e-01;9.762e-01;9.762e-01;9.762e-01;8.123e-01	0.0060;0.0060;0.0060;0.0060;0.0060;0.9702	0.0046;0.0046;0.0046;0.0046;0.0046;0.9769	t|1e1.1o1|1e2.1o2|1e2.2o2|2e2.1o2|2e2.2o2|i	6	3	0;0;0;0;0;0	chr5	-	181241639-181242286;181241639-181242174;181241639-181242170;181241563-181242174;181241563-181242170;181241881-181242169	181241437-181241880;181242170-181242246;181242250-181242345	181241881-181242169
15	RACK1	ENSG00000204628.12	ENSG00000204628.12:t:181242170-181242246	0.0000;0.0000	2.247e-21;2.043e-21	1.000e+00;1.000e+00	0.0004;0.9996	0.0005;0.9995	t|1e1.1o2|i	2	2	0;0	chr5	-	181242213-181243692;181242247-181242249	181242170-181242246;181243680-181243947	181242247-181242249
16	YWHAZ	ENSG00000164924.18	ENSG00000164924.18:s:100919829-100920752	0.0000;-0.0000	2.249e-21;1.251e-12	9.992e-01;9.992e-01	0.0032;0.9968	0.0050;0.9950	s|1e1.1o1|i	2	2	0;0	chr8	-	100919229-100920590;100919230-100919828	100916523-100919229;100919829-100920752	100919230-100919828
17	YWHAZ	ENSG00000164924.18	ENSG00000164924.18:t:100948596-100948732	0.0000;-0.0000	2.247e-21;9.153e-21	1.000e+00;1.000e+00	0.0021;0.9979	0.0026;0.9974	t|1e1.1o1|i	2	2	0;0	chr8	-	100948732-100952850;100948733-100948734	100948596-100948732;100952850-100953057	100948733-100948734
18	OTX2	ENSG00000165588.19	ENSG00000165588.19:s:56802025-56802355	-0.0004;0.0004	1.175e-06;1.175e-06	9.615e-01;9.615e-01	0.0130;0.9870	0.0070;0.9930	s|1e1.1o1|i	2	2	0;0	chr14	-	56801881-56802245;56801882-56802024	56799905-56801881;56802025-56802355	56801882-56802024
19	CLIC4	ENSG00000169504.15	ENSG00000169504.15:s:24840773-24842587	0.0000;-0.0000	2.247e-21;9.269e-21	1.000e+00;1.000e+00	0.0012;0.9988	0.0026;0.9974	s|1e1.1o1|i	2	2	0;0	chr1	+	24842587-24844129;24842588-24844128	24840773-24842587;24844129-24844321	24842588-24844128
20	QRICH1	ENSG00000198218.11	ENSG00000198218.11:s:49057792-49057890	0.0001;-0.0001	1.281e-05;1.281e-05	8.924e-01;8.924e-01	0.0167;0.9833	0.0182;0.9818	s|1e1.1o1|i	2	2	0;0	chr3	-	49057043-49057792;49057044-49057791	49056862-49057043;49057792-49057890	49057044-49057791
21	ZDHHC18	ENSG00000204160.12	ENSG00000204160.12:s:26853726-26853963	0.0001;-0.0001	2.637e-06;2.637e-06	9.330e-01;9.330e-01	0.0125;0.9875	0.0152;0.9848	s|1e1.1o1|i	2	2	0;0	chr1	+	26853825-26856185;26853964-26856184	26853726-26853963;26856185-26856262	26853964-26856184
22	FBXO34	ENSG00000178974.11	ENSG00000178974.11:s:55350381-55350550	0.0007;-0.0007	4.969e-05;4.969e-05	8.803e-01;8.803e-01	0.0118;0.9882	0.0227;0.9773	s|1e1.1o1|i	2	2	0;0	chr14	+	55350550-55354501;55350551-55350788	55350381-55350550;55354501-55354585	55350551-55350788
23	DDX42	ENSG00000198231.14	ENSG00000198231.14:t:63818935-63819317	0.0002;-0.0002	7.009e-07;7.008e-07	9.660e-01;9.660e-01	0.0083;0.9917	0.0119;0.9881	t|1e1.1o1|i	2	2	0;0	chr17	+	63817345-63818935;63818399-63818934	63816968-63817345;63818935-63819317	63818399-63818934
24	JPT2	ENSG00000206053.13	ENSG00000206053.13:s:1698811-1699599	0.0000;0.0000;-0.0000	3.139e-11;3.139e-11;2.380e-10	9.988e-01;9.988e-01;9.959e-01	0.0025;0.0025;0.9951	0.0040;0.0040;0.9920	s|1e1.1o1|1e2.1o1|i	3	3	0;0;0	chr16	+	1698843-1700074;1698843-1702136;1699600-1700073	1698811-1699599;1700074-1702086;1702136-1702280	1699600-1700073
25	DDX3X	ENSG00000215301.11	ENSG00000215301.11:t:41347860-41351668	0.0001;-0.0001	4.360e-09;4.371e-09	9.908e-01;9.908e-01	0.0060;0.9940	0.0081;0.9919	t|1e1.1o2|i	2	2	0;0	chrX	+	41347451-41347860;41347783-41347859	41347312-41347454;41347860-41351668	41347783-41347859
26	HNRNPU	ENSG00000153187.20	ENSG00000153187.20:s:244843768-244845686	0.0003;0.0003;-0.0007	4.850e-06;4.850e-06;2.033e-05	9.541e-01;9.541e-01;8.818e-01	0.0071;0.0071;0.9858	0.0123;0.0123;0.9753	s|1e1.1o2|1e1.2o2|i	3	2	0;0;0	chr1	-	244843181-244845247;244843141-244845247;244843182-244843767	244840638-244843181;244843768-244845686	244843182-244843767
27	HMGN2	ENSG00000198830.11	ENSG00000198830.11:s:26473703-26473817	0.0004;0.0004;-0.0009	1.120e-05;1.120e-05;4.622e-05	9.419e-01;9.419e-01;8.549e-01	0.0074;0.0074;0.9852	0.0133;0.0133;0.9733	s|1e1.1o1|2e1.1o1|i	3	2	0;0;0	chr1	+	26473732-26474085;26473817-26474085;26473818-26474084	26473703-26473817;26474085-26474135	26473818-26474084
28	DHFR	ENSG00000228716.7	ENSG00000228716.7:s:80629039-80629165	0.0002;-0.0002	8.071e-08;8.068e-08	9.830e-01;9.830e-01	0.0059;0.9941	0.0102;0.9898	s|1e1.1o1|i	2	2	0;0	chr5	-	80628938-80629039;80628939-80629038	80626226-80628938;80629039-80629165	80628939-80629038
29	CANT1	ENSG00000171302.17	ENSG00000171302.17:t:78992410-78992761	0.0002;-0.0002	1.023e-04;1.023e-04	8.150e-01;8.150e-01	0.0218;0.9782	0.0250;0.9750	t|1e1.2o2|i	2	2	0;0	chr17	-	78992761-78996976;78992762-78993486	78992410-78992761;78996976-78997329	78992762-78993486
30	CCS	ENSG00000173992.9	ENSG00000173992.9:s:66599116-66599253	0.0009;-0.0009	1.800e-04;1.800e-04	8.162e-01;8.162e-01	0.0156;0.9844	0.0294;0.9706	s|1e1.1o1|i	2	2	0;0	chr11	+	66599253-66599459;66599254-66599458	66599116-66599253;66599459-66599803	66599254-66599458
31	PCBP1-AS1	ENSG00000179818.16	ENSG00000179818.16:s:70088598-70089206	-0.0000;0.0000	2.253e-21;7.187e-12	9.981e-01;9.981e-01	0.0054;0.9946	0.0048;0.9952	s|1e1.1o1|i	2	2	0;0	chr2	-	70085624-70088598;70088524-70088597	70085567-70085658;70088598-70089206	70088524-70088597
32	PHB	ENSG00000167085.14	ENSG00000167085.14:t:49404858-49405042	0.0000;-0.0000	2.247e-21;2.361e-20	1.000e+00;1.000e+00	0.0024;0.9976	0.0026;0.9974	t|1e1.1o2|i	2	2	0;0	chr17	-	49405042-49409135;49405043-49405067	49404858-49405042;49408756-49409158	49405043-49405067
33	CHTF8	ENSG00000168802.14	ENSG00000168802.14:t:69118010-69118525	0.0001;0.0001;-0.0003	2.181e-07;2.181e-07;9.582e-07	9.841e-01;9.841e-01;9.542e-01	0.0052;0.0052;0.9896	0.0076;0.0076;0.9848	t|1e1.1o1|1e2.1o1|i	3	3	0;0;0	chr16	-	69118525-69121053;69118525-69120107;69118526-69119810	69118010-69118525;69119811-69120208;69121053-69121170	69118526-69119810
34	CHTF8	ENSG00000168802.14	ENSG00000168802.14:t:69119811-69120208	0.0001;-0.0001	1.198e-08;1.200e-08	9.896e-01;9.896e-01	0.0056;0.9944	0.0086;0.9914	t|1e1.1o1|i	2	2	0;0	chr16	-	69120208-69121053;69120209-69120460	69119811-69120208;69121053-69121170	69120209-69120460
35	LBR	ENSG00000143815.15	ENSG00000143815.15:s:225403090-225403463	0.0001;-0.0001	6.473e-05;6.473e-05	8.335e-01;8.335e-01	0.0208;0.9792	0.0238;0.9762	s|1e1.1o1|i	2	2	0;0	chr1	-	225401728-225403204;225401729-225403089	225401502-225401728;225403090-225403463	225401729-225403089
36	SKP2	ENSG00000145604.17	ENSG00000145604.17:t:36183840-36184319	-0.0000;-0.0000;0.0000	1.025e-06;1.025e-06;4.451e-06	9.633e-01;9.633e-01;9.029e-01	0.0090;0.0090;0.9820	0.0090;0.0090;0.9820	t|1e1.1o1|1e2.1o1|i	3	3	0;0;0	chr5	+	36177292-36183840;36178810-36183840;36183553-36183839	36177185-36177292;36178598-36179131;36183840-36184319	36183553-36183839
37	JTB	ENSG00000143543.15	ENSG00000143543.15:s:153977544-153977674	0.0003;-0.0003	1.427e-06;1.427e-06	9.572e-01;9.572e-01	0.0082;0.9918	0.0143;0.9857	s|1e1.1o1|i	2	2	0;0	chr1	-	153977389-153977544;153977395-153977543	153977170-153977394;153977544-153977674	153977395-153977543
38	DEGS1	ENSG00000143753.13	ENSG00000143753.13:s:224192332-224192518	0.0001;-0.0001	1.634e-09;1.648e-09	9.935e-01;9.935e-01	0.0051;0.9949	0.0078;0.9922	s|1e1.1o1|i	2	2	0;0	chr1	+	224192518-224192896;224192519-224192895	224192332-224192518;224192896-224193441	224192519-224192895
39	ADAR	ENSG00000160710.18	ENSG00000160710.18:s:154602036-154602248	0.0000;-0.0000	2.249e-21;2.264e-13	9.994e-01;9.994e-01	0.0035;0.9965	0.0047;0.9953	s|1e1.1o1|i	2	2	0;0	chr1	-	154601888-154602036;154601889-154602035	154600177-154601888;154602036-154602248	154601889-154602035
40	ADAR	ENSG00000160710.18	ENSG00000160710.18:t:154602036-154602248	0.0000;0.0000;0.0000;0.0000;0.0000;-0.0001	2.248e-21;2.248e-21;2.248e-21;2.248e-21;2.248e-21;3.744e-10	9.995e-01;9.995e-01;9.995e-01;9.995e-01;9.995e-01;9.925e-01	0.0015;0.0015;0.0015;0.0015;0.0015;0.9926	0.0021;0.0021;0.0021;0.0021;0.0021;0.9897	t|1e1.1o1|1e2.1o1|1e3.1o1|1e4.1o1|1e5.1o1|i	6	6	0;0;0;0;0;0	chr1	-	154602248-154627954;154602248-154627855;154602248-154608751;154602248-154607992;154602248-154602385;154602249-154602384	154602036-154602248;154602385-154602626;154607992-154608312;154608751-154608825;154627855-154627932;154627954-154628013	154602249-154602384
41	NSD1	ENSG00000165671.22	ENSG00000165671.22:s:177265727-177265809	-0.0001;0.0001	1.228e-08;1.240e-08	9.868e-01;9.868e-01	0.0086;0.9914	0.0070;0.9930	s|1e1.1o1|i	2	2	0;0	chr5	+	177265809-177267562;177265810-177266336	177265727-177265809;177267562-177267718	177265810-177266336
42	RPL41	ENSG00000229117.9	ENSG00000229117.9:s:56116590-56116659	-0.0000;0.0000	2.252e-21;4.511e-12	9.985e-01;9.985e-01	0.0051;0.9949	0.0043;0.9957	s|1e1.1o1|i	2	2	0;0	chr12	+	56116659-56116775;56116660-56116767	56116590-56116659;56116768-56116930	56116660-56116767
43	ENSG00000237550	ENSG00000237550.6	ENSG00000237550.6:s:82372470-82372916	0.0000;0.0000	2.247e-21;2.043e-21	1.000e+00;1.000e+00	0.0007;0.9993	0.0008;0.9992	s|1e1.1o1|i	2	2	0;0	chr15	-	82372416-82372498;82372417-82372469	82372196-82372416;82372470-82372916	82372417-82372469
44	MRPS16	ENSG00000182180.14	ENSG00000182180.14:t:73248843-73249318	0.0003;-0.0003	5.249e-07;5.250e-07	9.677e-01;9.677e-01	0.0070;0.9930	0.0132;0.9868	t|1e1.1o1|i	2	2	0;0	chr10	-	73249318-73251763;73249319-73250740	73248843-73249318;73251763-73252037	73249319-73250740
45	PPP1CC	ENSG00000186298.12	ENSG00000186298.12:s:110720366-110721165	0.0000;-0.0000	3.149e-11;4.397e-11	9.983e-01;9.983e-01	0.0024;0.9976	0.0057;0.9943	s|1e1.1o1|i	2	2	0;0	chr12	-	110720204-110721105;110720205-110720365	110719680-110720204;110720366-110721165	110720205-110720365
46	NAP1L1	ENSG00000187109.15	ENSG00000187109.15:s:76047967-76048464	0.0000;0.0000;-0.0000	8.801e-10;8.801e-10;4.618e-09	9.949e-01;9.949e-01;9.838e-01	0.0047;0.0047;0.9905	0.0052;0.0052;0.9896	s|1e1.1o1|2e1.1o1|i	3	2	0;0;0	chr12	-	76047718-76048421;76047718-76048393;76047719-76047966	76036585-76047718;76047967-76048464	76047719-76047966
47	MCRIP1	ENSG00000225663.8	ENSG00000225663.8:s:81823117-81823311	0.0001;-0.0001	4.113e-08;4.117e-08	9.850e-01;9.850e-01	0.0064;0.9936	0.0095;0.9905	s|1e1.1o1|i	2	2	0;0	chr17	-	81822907-81823209;81822908-81823116	81822361-81822907;81823117-81823311	81822908-81823116
48	GAS5	ENSG00000234741.9	ENSG00000234741.9:s:173864675-173864906	0.0000;0.0000;0.0000;-0.0000	2.248e-21;2.248e-21;2.248e-21;9.126e-12	9.996e-01;9.996e-01;9.996e-01;9.969e-01	0.0022;0.0022;0.0022;0.9934	0.0026;0.0026;0.0026;0.9923	s|1e1.1o2|1e1.2o2|1e2.1o1|i	4	3	0;0;0;0	chr1	-	173864506-173864675;173864502-173864675;173864304-173864675;173864507-173864674	173864144-173864304;173864484-173864506;173864675-173864906	173864507-173864674
49	GAS5	ENSG00000234741.9	ENSG00000234741.9:s:173865229-173865282	0.0001;0.0001;0.0001;-0.0004	8.835e-08;8.835e-08;8.835e-08;8.916e-07	9.899e-01;9.899e-01;9.899e-01;9.473e-01	0.0036;0.0036;0.0036;0.9891	0.0058;0.0058;0.0058;0.9826	s|1e1.1o1|1e2.1o2|1e3.1o1|i	4	4	0;0;0;0	chr1	-	173864704-173865229;173864506-173865229;173864304-173865229;173864907-173865228	173864144-173864304;173864484-173864506;173864675-173864906;173865229-173865282	173864907-173865228
50	GAS5	ENSG00000234741.9	ENSG00000234741.9:s:173865818-173865952	0.0001;0.0001;0.0001;-0.0005	1.831e-06;1.831e-06;1.831e-06;1.686e-05	9.709e-01;9.709e-01;9.709e-01;8.703e-01	0.0058;0.0058;0.0058;0.9826	0.0081;0.0081;0.0081;0.9758	s|1e1.1o2|1e1.2o2|1e2.1o1|i	4	3	0;0;0;0	chr1	-	173865565-173865857;173865547-173865857;173865282-173865857;173865566-173865817	173865229-173865282;173865353-173865565;173865818-173865952	173865566-173865817
51	GAS5	ENSG00000234741.9	ENSG00000234741.9:s:173866528-173866581	-0.0000;-0.0000;-0.0000;-0.0000;0.0001	8.248e-07;8.248e-07;8.248e-07;8.248e-07;1.289e-05	9.791e-01;9.791e-01;9.791e-01;9.791e-01;8.636e-01	0.0056;0.0056;0.0056;0.0056;0.9775	0.0053;0.0053;0.0053;0.0053;0.9787	s|1e1.1o2|1e1.2o2|1e2.2o2|1e3.1o1|i	5	4	0;0;0;0;0	chr1	-	173866206-173866528;173866199-173866528;173865894-173866528;173865282-173866528;173866207-173866527	173865229-173865282;173865818-173865952;173866177-173866206;173866528-173866581	173866207-173866527
52	GAS5	ENSG00000234741.9	ENSG00000234741.9:s:173866761-173866796	-0.0000;-0.0000;-0.0000;-0.0000;0.0000	2.247e-21;2.247e-21;2.247e-21;2.247e-21;1.107e-12	9.998e-01;9.998e-01;9.998e-01;9.998e-01;9.982e-01	0.0019;0.0019;0.0019;0.0019;0.9925	0.0014;0.0014;0.0014;0.0014;0.9945	s|1e1.1o2|1e1.2o2|1e2.2o2|1e3.2o2|i	5	4	0;0;0;0;0	chr1	-	173866581-173866761;173866567-173866761;173865894-173866761;173865547-173866761;173866582-173866760	173865353-173865565;173865818-173865952;173866528-173866581;173866761-173866796	173866582-173866760
53	GAS5	ENSG00000234741.9	ENSG00000234741.9:t:173864144-173864304	0.0000;0.0000;0.0000;0.0000;0.0000;-0.0000	2.248e-21;2.248e-21;2.248e-21;2.248e-21;2.248e-21;9.326e-11	9.996e-01;9.996e-01;9.996e-01;9.996e-01;9.996e-01;9.938e-01	0.0015;0.0015;0.0015;0.0015;0.0015;0.9924	0.0019;0.0019;0.0019;0.0019;0.0019;0.9906	t|1e1.1o2|1e1.2o2|1e2.1o1|1e3.1o1|1e4.1o1|i	6	5	0;0;0;0;0;0	chr1	-	173864304-173865510;173864304-173865471;173864304-173865229;173864304-173864675;173864304-173864484;173864305-173864483	173864144-173864304;173864484-173864506;173864675-173864906;173865229-173865282;173865353-173865565	173864305-173864483
54	GAS5	ENSG00000234741.9	ENSG00000234741.9:t:173864484-173864506	0.0000;0.0000;0.0000;-0.0000	2.248e-21;2.248e-21;2.248e-21;9.126e-12	9.996e-01;9.996e-01;9.996e-01;9.969e-01	0.0022;0.0022;0.0022;0.9934	0.0026;0.0026;0.0026;0.9923	t|1e1.1o1|1e2.1o1|2e2.1o1|i	4	3	0;0;0;0	chr1	-	173864506-173865229;173864506-173864675;173864502-173864675;173864507-173864674	173864484-173864506;173864675-173864906;173865229-173865282	173864507-173864674
55	GAS5	ENSG00000234741.9	ENSG00000234741.9:t:173864675-173864906	0.0001;0.0001;0.0001;-0.0004	8.835e-08;8.835e-08;8.835e-08;8.916e-07	9.899e-01;9.899e-01;9.899e-01;9.473e-01	0.0036;0.0036;0.0036;0.9891	0.0058;0.0058;0.0058;0.9826	t|1e1.1o2|1e1.2o2|1e2.1o1|i	4	3	0;0;0;0	chr1	-	173864704-173865510;173864704-173865471;173864704-173865229;173864907-173865228	173864675-173864906;173865229-173865282;173865353-173865565	173864907-173865228
56	GAS5	ENSG00000234741.9	ENSG00000234741.9:t:173865353-173865565	0.0001;0.0001;0.0001;-0.0005	1.831e-06;1.831e-06;1.831e-06;1.686e-05	9.709e-01;9.709e-01;9.709e-01;8.703e-01	0.0058;0.0058;0.0058;0.9826	0.0081;0.0081;0.0081;0.9758	t|1e2.1o1|2e1.1o1|2e2.1o1|i	4	3	0;0;0;0	chr1	-	173865565-173865857;173865547-173866761;173865547-173865857;173865566-173865817	173865353-173865565;173865818-173865952;173866761-173866796	173865566-173865817
57	GAS5	ENSG00000234741.9	ENSG00000234741.9:t:173865818-173865952	-0.0000;-0.0000;-0.0000;-0.0000;0.0000	4.458e-08;4.458e-08;4.458e-08;4.458e-08;7.758e-07	9.914e-01;9.914e-01;9.914e-01;9.914e-01;9.336e-01	0.0040;0.0040;0.0040;0.0040;0.9838	0.0040;0.0040;0.0040;0.0040;0.9840	t|1e3.1o1|2e1.1o1|2e2.1o1|2e3.1o1|i	5	4	0;0;0;0;0	chr1	-	173865952-173866177;173865894-173866761;173865894-173866528;173865894-173866177;173865953-173866176	173865818-173865952;173866177-173866206;173866528-173866581;173866761-173866796	173865953-173866176
58	GAS5	ENSG00000234741.9	ENSG00000234741.9:t:173866177-173866206	-0.0000;-0.0000;-0.0000;0.0001	1.167e-06;1.167e-06;1.167e-06;1.089e-05	9.723e-01;9.723e-01;9.723e-01;8.756e-01	0.0070;0.0070;0.0070;0.9789	0.0067;0.0067;0.0067;0.9800	t|1e1.1o1|1e2.1o1|2e2.1o1|i	4	3	0;0;0;0	chr1	-	173866206-173866991;173866206-173866528;173866199-173866528;173866207-173866527	173866177-173866206;173866528-173866581;173866991-173867045	173866207-173866527
59	VASH2	ENSG00000143494.16	ENSG00000143494.16:s:212989127-212990910	0.0000;-0.0000	2.249e-21;3.700e-13	9.995e-01;9.995e-01	0.0016;0.9984	0.0047;0.9953	s|1e1.1o1|i	2	2	0;0	chr1	+	212989176-212991551;212990911-212991550	212989127-212990910;212991551-212992037	212990911-212991550
60	PPP1R15B	ENSG00000158615.10	ENSG00000158615.10:s:204410079-204411887	0.0001;0.0001;-0.0002	4.349e-07;4.349e-07;1.917e-06	9.744e-01;9.744e-01;9.296e-01	0.0067;0.0067;0.9865	0.0087;0.0087;0.9827	s|1e1.1o2|1e1.2o2|i	3	2	0;0;0	chr1	-	204409587-204410079;204409581-204410079;204409588-204410078	204409492-204409587;204410079-204411887	204409588-204410078
61	SRSF10	ENSG00000188529.15	ENSG00000188529.15:t:23974974-23975080	0.0002;0.0002;0.0002;-0.0007	6.457e-06;6.457e-06;6.457e-06;5.773e-05	9.527e-01;9.527e-01;9.527e-01;8.091e-01	0.0070;0.0070;0.0070;0.9789	0.0109;0.0109;0.0109;0.9674	t|1e2.1o1|2e1.1o2|3e2.1o1|i	4	3	0;0;0;0	chr1	-	23975080-23977911;23975077-23978713;23975051-23977911;23975081-23977269	23974974-23975080;23977790-23977937;23978653-23978946	23975081-23977269
62	GLIPR1	ENSG00000139278.10	ENSG00000139278.10:s:75498694-75498720	0.0005;-0.0005	6.943e-06;6.943e-06	9.382e-01;9.382e-01	0.0081;0.9919	0.0172;0.9828	s|1e1.1o1|i	2	2	0;0	chr12	+	75498720-75498824;75498721-75498823	75498694-75498720;75498824-75503863	75498721-75498823
63	CALR	ENSG00000179218.15	ENSG00000179218.15:s:12943713-12943756	-0.0000;0.0000	2.247e-21;2.043e-21	1.000e+00;1.000e+00	0.0017;0.9983	0.0013;0.9987	s|1e1.1o1|i	2	2	0;0	chr19	+	12943756-12943942;12943757-12943941	12943713-12943756;12943942-12944068	12943757-12943941
64	CALR	ENSG00000179218.15	ENSG00000179218.15:s:12943942-12944068	0.0000;-0.0000	2.247e-21;4.575e-16	9.999e-01;9.999e-01	0.0027;0.9973	0.0037;0.9963	s|1e1.1o1|i	2	2	0;0	chr19	+	12943988-12944212;12944069-12944211	12943942-12944068;12944212-12944489	12944069-12944211
65	MAN1A2	ENSG00000198162.12	ENSG00000198162.12:s:117522825-117522937	0.0003;0.0003;-0.0008	1.879e-05;1.879e-05;7.687e-05	9.278e-01;9.278e-01;8.254e-01	0.0083;0.0083;0.9833	0.0148;0.0148;0.9704	s|1e1.1o1|1e2.1o1|i	3	3	0;0;0	chr1	+	117522937-117523250;117522937-117525089;117522938-117523249	117522825-117522937;117523250-117523322;117525089-117528872	117522938-117523249
66	SOX2-OT	ENSG00000242808.11	ENSG00000242808.11:s:181699223-181699796	-0.0000;0.0000	2.247e-21;2.043e-21	1.000e+00;1.000e+00	0.0023;0.9977	0.0015;0.9985	s|1e1.1o1|i	2	2	0;0	chr3	+	181699644-181740407;181699797-181699836	181699223-181699796;181740407-181742892	181699797-181699836
67	SOX2-OT	ENSG00000242808.11	ENSG00000242808.11:t:181740407-181742892	0.0000;-0.0000	2.247e-21;2.074e-19	1.000e+00;1.000e+00	0.0023;0.9977	0.0028;0.9972	t|1e1.1o1|i	2	2	0;0	chr3	+	181699644-181740407;181740238-181740406	181699223-181699796;181740407-181742892	181740238-181740406
68	ENSG00000274276	ENSG00000274276.5	ENSG00000274276.5:s:6445433-6445661	0.0001;-0.0001	1.927e-08;1.930e-08	9.857e-01;9.857e-01	0.0066;0.9934	0.0095;0.9905	s|1e1.1o1|i	2	2	0;0	chr21	-	6445325-6445540;6445326-6445432	6444869-6445325;6445433-6445661	6445326-6445432
69	STARD4-AS1	ENSG00000246859.3	ENSG00000246859.3:s:111729491-111729680	0.0000;-0.0000	3.144e-11;4.276e-11	9.979e-01;9.979e-01	0.0034;0.9966	0.0060;0.9940	s|1e1.1o1|i	2	2	0;0	chr5	+	111729680-111731781;111729681-111730388	111729491-111729680;111731304-111732181	111729681-111730388
70	ZFAS1	ENSG00000177410.13	ENSG00000177410.13:s:49280322-49280570	-0.0002;-0.0002;0.0006	9.900e-07;9.900e-07;4.288e-06	9.716e-01;9.716e-01;9.228e-01	0.0100;0.0100;0.9801	0.0054;0.0054;0.9891	s|1e1.1o1|1e2.1o1|i	3	3	0;0;0	chr20	+	49280570-49280903;49280570-49289045;49280571-49280902	49280322-49280570;49280903-49281181;49289045-49290860	49280571-49280902
71	ARID3B	ENSG00000179361.18	ENSG00000179361.18:s:74595611-74596918	-0.0000;0.0000	1.990e-08;1.997e-08	9.829e-01;9.829e-01	0.0088;0.9912	0.0078;0.9922	s|1e1.1o1|i	2	2	0;0	chr15	+	74596918-74597781;74596919-74597780	74595611-74596918;74597781-74598131	74596919-74597780
72	OAZ2	ENSG00000180304.14	ENSG00000180304.14:s:64691516-64691591	0.0000;-0.0000	2.248e-21;1.888e-14	9.998e-01;9.998e-01	0.0024;0.9976	0.0041;0.9959	s|1e1.1o1|i	2	2	0;0	chr15	-	64691514-64691516;64691515-64691515	64691434-64691514;64691516-64691591	64691515-64691515
73	ZDHHC20	ENSG00000180776.16	ENSG00000180776.16:s:21375107-21376655	0.0007;-0.0007	3.912e-05;3.912e-05	8.940e-01;8.940e-01	0.0104;0.9896	0.0217;0.9783	s|1e1.1o1|i	2	2	0;0	chr13	-	21374270-21375107;21374271-21375106	21372571-21374270;21375107-21376655	21374271-21375106
74	ACTG1	ENSG00000184009.13	ENSG00000184009.13:s:81510396-81510833	0.0000;0.0000;0.0000	2.247e-21;2.247e-21;2.043e-21	1.000e+00;1.000e+00;1.000e+00	0.0008;0.0008;0.9984	0.0006;0.0006;0.9989	s|1e1.1o2|2e1.2o2|i	3	2	0;0;0	chr17	-	81510329-81510479;81510287-81510396;81510330-81510395	81509413-81510329;81510396-81510833	81510330-81510395
75	PBX1	ENSG00000185630.19	ENSG00000185630.19:s:164559184-164559529	0.0004;-0.0004	1.572e-06;1.572e-06	9.620e-01;9.620e-01	0.0058;0.9942	0.0139;0.9861	s|1e1.1o1|i	2	2	0;0	chr1	+	164559529-164559722;164559530-164559721	164559184-164559529;164559722-164560013	164559530-164559721
76	PBX1	ENSG00000185630.19	ENSG00000185630.19:t:164849340-164851831	0.0001;-0.0001	1.769e-09;1.841e-09	9.941e-01;9.941e-01	0.0042;0.9958	0.0076;0.9924	t|1e1.1o1|i	2	2	0;0	chr1	+	164821626-164849340;164848523-164849339	164821537-164821626;164849340-164851831	164848523-164849339
77	CAPNS1	ENSG00000126247.11	ENSG00000126247.11:t:36150042-36150353	-0.0000;-0.0000;0.0000	2.249e-21;2.249e-21;3.539e-12	9.994e-01;9.994e-01;9.977e-01	0.0034;0.0034;0.9933	0.0029;0.0029;0.9943	t|1e1.1o2|2e2.1o2|i	3	3	0;0;0	chr19	+	36142681-36150042;36146290-36150314;36150002-36150041	36142652-36142741;36146247-36146312;36150042-36150353	36150002-36150041
78	RPL27	ENSG00000131469.15	ENSG00000131469.15:t:42999933-43000102	0.0005;0.0005;0.0005;-0.0023	2.185e-04;2.185e-04;2.185e-04;1.877e-03	8.558e-01;8.558e-01;8.558e-01;5.576e-01	0.0110;0.0110;0.0110;0.9669	0.0241;0.0241;0.0241;0.9276	t|1e1.1o2|1e1.2o2|1e2.1o1|i	4	3	0;0;0;0	chr17	+	42998831-42999933;42998912-42999933;42999292-42999933;42999293-42999932	42998690-42998912;42999186-42999292;42999933-43000102	42999293-42999932
79	ZDHHC7	ENSG00000153786.13	ENSG00000153786.13:s:84975413-84976519	0.0005;-0.0005	1.796e-04;1.796e-04	7.976e-01;7.976e-01	0.0204;0.9796	0.0294;0.9706	s|1e1.1o1|i	2	2	0;0	chr16	-	84974878-84975413;84974879-84975412	84974175-84974878;84975413-84976519	84974879-84975412
80	TSPAN18	ENSG00000157570.12	ENSG00000157570.12:t:44930862-44932423	0.0006;-0.0006	1.202e-04;1.202e-04	8.372e-01;8.372e-01	0.0167;0.9833	0.0263;0.9737	t|1e1.1o1|i	2	2	0;0	chr11	+	44926757-44930862;44929557-44930861	44926367-44926757;44930862-44932423	44929557-44930861
81	COPS7B	ENSG00000144524.18	ENSG00000144524.18:s:231807487-231807815	-0.0003;0.0003	9.352e-06;9.352e-06	9.089e-01;9.089e-01	0.0170;0.9830	0.0135;0.9865	s|1e1.1o1|i	2	2	0;0	chr2	+	231807622-231808421;231807816-231808420	231807487-231807815;231808421-231809254	231807816-231808420
82	AP3S2	ENSG00000157823.17	ENSG00000157823.17:t:89830599-89835513	0.0000;-0.0000	2.249e-21;3.830e-13	9.993e-01;9.993e-01	0.0036;0.9964	0.0047;0.9953	t|1e1.1o1|i	2	2	0;0	chr15	-	89835513-89837615;89835514-89835565	89830599-89835513;89837615-89837954	89835514-89835565
83	FAM219B	ENSG00000178761.15	ENSG00000178761.15:s:74901822-74902063	0.0003;0.0003;-0.0007	2.953e-05;2.953e-05;1.202e-04	9.103e-01;9.103e-01;7.908e-01	0.0115;0.0115;0.9770	0.0159;0.0159;0.9683	s|1e1.1o1|1e2.1o1|i	3	3	0;0;0	chr15	-	74901256-74901950;74900137-74901950;74901257-74901821	74899992-74900137;74901169-74901256;74901822-74902063	74901257-74901821
84	RPL8	ENSG00000161016.18	ENSG00000161016.18:t:144791113-144791310	-0.0000;-0.0000;-0.0000;0.0000	2.247e-21;2.247e-21;2.247e-21;2.043e-21	1.000e+00;1.000e+00;1.000e+00;1.000e+00	0.0012;0.0012;0.0012;0.9965	0.0005;0.0005;0.0005;0.9986	t|1e1.1o1|2e2.1o2|2e3.1o1|i	4	4	0;0;0;0	chr8	-	144791310-144791992;144791307-144791850;144791307-144791371;144791311-144791370	144791113-144791310;144791371-144791495;144791507-144791959;144791992-144792153	144791311-144791370
85	TAF1D	ENSG00000166012.17	ENSG00000166012.17:s:93731146-93731216	0.0007;-0.0007	3.339e-05;3.339e-05	8.928e-01;8.928e-01	0.0109;0.9891	0.0213;0.9787	s|1e1.1o1|i	2	2	0;0	chr11	-	93730712-93731150;93730713-93731145	93730667-93730712;93731146-93731216	93730713-93731145
86	TAF1D	ENSG00000166012.17	ENSG00000166012.17:s:93734963-93735238	0.0001;0.0001;-0.0003	1.905e-06;1.905e-06;8.034e-06	9.645e-01;9.645e-01;9.057e-01	0.0076;0.0076;0.9848	0.0095;0.0095;0.9810	s|1e1.1o1|1e2.3o3|i	3	3	0;0;0	chr11	-	93734660-93734963;93733397-93734963;93734662-93734962	93733305-93733505;93734625-93734661;93734963-93735238	93734662-93734962
87	TAF1D	ENSG00000166012.17	ENSG00000166012.17:t:93733305-93733505	-0.0000;-0.0000;-0.0000;-0.0000;0.0003	3.392e-06;3.392e-06;3.392e-06;3.392e-06;5.065e-05	9.659e-01;9.659e-01;9.659e-01;9.659e-01;8.022e-01	0.0071;0.0071;0.0071;0.0071;0.9714	0.0068;0.0068;0.0068;0.0068;0.9730	t|1e2.1o1|2e2.1o1|3e1.1o1|3e2.1o1|i	5	3	0;0;0;0;0	chr11	-	93733505-93734625;93733419-93734625;93733397-93734963;93733397-93734625;93733506-93734624	93733305-93733505;93734625-93734661;93734963-93735238	93733506-93734624
88	TAF1D	ENSG00000166012.17	ENSG00000166012.17:t:93734625-93734661	0.0001;0.0001;0.0001;0.0001;-0.0004	8.299e-07;8.299e-07;8.299e-07;8.299e-07;1.275e-05	9.816e-01;9.816e-01;9.816e-01;9.816e-01;8.769e-01	0.0045;0.0045;0.0045;0.0045;0.9818	0.0057;0.0057;0.0057;0.0057;0.9771	t|1e1.1o1|1e2.1o1|1e3.1o1|1e4.1o1|i	5	5	0;0;0;0;0	chr11	-	93734660-93737064;93734660-93736290;93734660-93736141;93734660-93734963;93734662-93734962	93734625-93734661;93734963-93735238;93735915-93736289;93736290-93736304;93737064-93737239	93734662-93734962
89	CKB	ENSG00000166165.14	ENSG00000166165.14:s:103522438-103522696	0.0000;-0.0000	6.157e-08;6.170e-08	9.783e-01;9.783e-01	0.0088;0.9912	0.0091;0.9909	s|1e1.1o1|i	2	2	0;0	chr14	-	103522177-103522438;103522303-103522437	103522023-103522198;103522438-103522696	103522303-103522437
90	COG1	ENSG00000166685.13	ENSG00000166685.13:t:73208314-73208507	0.0002;0.0002;-0.0005	3.415e-05;3.415e-05;1.385e-04	8.983e-01;8.983e-01;7.688e-01	0.0119;0.0119;0.9762	0.0171;0.0171;0.9658	t|1e1.1o1|1e2.1o1|i	3	3	0;0;0	chr17	+	73207256-73208314;73207739-73208314;73207932-73208313	73207181-73207256;73207702-73207931;73208314-73208507	73207932-73208313
91	FNBP1L	ENSG00000137942.18	ENSG00000137942.18:s:93550947-93551105	0.0007;-0.0007	6.006e-05;6.006e-05	8.650e-01;8.650e-01	0.0135;0.9865	0.0250;0.9750	s|1e1.1o1|i	2	2	0;0	chr1	+	93551105-93552409;93551106-93552408	93550947-93551105;93552409-93554661	93551106-93552408
92	SLC5A6	ENSG00000138074.15	ENSG00000138074.15:s:27200105-27200579	0.0001;-0.0001	3.531e-08;3.539e-08	9.856e-01;9.856e-01	0.0063;0.9937	0.0096;0.9904	s|1e1.1o1|i	2	2	0;0	chr2	-	27199837-27200105;27199838-27200104	27199587-27199837;27200105-27200579	27199838-27200104
93	FGD4	ENSG00000139132.16	ENSG00000139132.16:s:32640276-32641519	0.0005;-0.0005	5.424e-06;5.424e-06	9.380e-01;9.380e-01	0.0084;0.9916	0.0167;0.9833	s|1e1.1o1|i	2	2	0;0	chr12	+	32640453-32642761;32641520-32642760	32640276-32641519;32642761-32642842	32641520-32642760
94	WDR45B	ENSG00000141580.16	ENSG00000141580.16:s:82615718-82616025	0.0000;-0.0000	2.255e-21;1.028e-11	9.975e-01;9.975e-01	0.0053;0.9947	0.0055;0.9945	s|1e1.1o1|i	2	2	0;0	chr17	-	82614786-82615718;82614787-82615717	82614562-82614786;82615718-82616025	82614787-82615717
95	MCL1	ENSG00000143384.14	ENSG00000143384.14:t:150574558-150577491	-0.0001;-0.0001;0.0002	6.153e-06;6.153e-06;2.569e-05	9.385e-01;9.385e-01;8.484e-01	0.0115;0.0115;0.9770	0.0108;0.0108;0.9785	t|1e1.1o1|1e2.1o1|i	3	3	0;0;0	chr1	-	150577491-150578843;150577491-150578244;150577492-150578243	150574558-150577491;150578244-150578491;150578843-150579031	150577492-150578243
96	MCL1	ENSG00000143384.14	ENSG00000143384.14:t:150578843-150579031	0.0000;0.0000;-0.0000	1.568e-11;1.568e-11;1.415e-10	9.982e-01;9.982e-01;9.940e-01	0.0037;0.0037;0.9926	0.0040;0.0040;0.9920	t|1e1.1o1|2e2.1o1|i	3	3	0;0;0	chr1	-	150579031-150579550;150578963-150579423;150579032-150579422	150578843-150579031;150579423-150579530;150579550-150579738	150579032-150579422
97	RBM39	ENSG00000131051.24	ENSG00000131051.24:s:35740099-35740597	0.0002;0.0002;-0.0005	7.208e-07;7.208e-07;3.120e-06	9.773e-01;9.773e-01;9.370e-01	0.0050;0.0050;0.9900	0.0095;0.0095;0.9810	s|1e1.1o1|1e2.1o1|i	3	3	0;0;0	chr20	-	35739547-35740525;35739017-35740525;35739548-35740098	35738968-35739037;35739393-35739547;35740099-35740597	35739548-35740098
98	RBM39	ENSG00000131051.24	ENSG00000131051.24:t:35739393-35739547	0.0002;0.0002;-0.0005	7.208e-07;7.208e-07;3.120e-06	9.773e-01;9.773e-01;9.370e-01	0.0050;0.0050;0.9900	0.0095;0.0095;0.9810	t|1e1.1o1|1e2.1o1|i	3	3	0;0;0	chr20	-	35739547-35740824;35739547-35740525;35739548-35740098	35739393-35739547;35740099-35740597;35740824-35740887	35739548-35740098
99	H3-3B	ENSG00000132475.10	ENSG00000132475.10:s:75778883-75778963	0.0000;-0.0000	2.248e-21;4.533e-14	9.997e-01;9.997e-01	0.0029;0.9971	0.0042;0.9958	s|1e1.1o1|i	2	2	0;0	chr17	-	75778723-75778883;75778883-75778882	75776434-75778723;75778810-75778882;75778883-75778963	75778883-75778882
100	H3-3B	ENSG00000132475.10	ENSG00000132475.10:t:75778810-75778882	0.0000;-0.0000	2.248e-21;4.533e-14	9.997e-01;9.997e-01	0.0029;0.9971	0.0042;0.9958	t|1e1.1o3|i	2	2	0;0	chr17	-	75778882-75779662;75778883-75778882	75778810-75778882;75778883-75778963;75779647-75779780	75778883-75778882
101	CD164	ENSG00000135535.17	ENSG00000135535.17:t:109366514-109368325	0.0001;0.0001;-0.0002	9.703e-09;9.703e-09;4.625e-08	9.937e-01;9.937e-01;9.808e-01	0.0025;0.0025;0.9950	0.0062;0.0062;0.9875	t|1e1.1o1|1e2.1o1|i	3	3	0;0;0	chr6	-	109368325-109370411;109368325-109368922;109368326-109368683	109366514-109368325;109368684-109369017;109370411-109372869	109368326-109368683
102	DCAF7	ENSG00000136485.16	ENSG00000136485.16:s:63587581-63589785	0.0003;0.0003;0.0003;-0.0014	8.867e-06;8.867e-06;8.867e-06;7.870e-05	9.584e-01;9.584e-01;9.584e-01;8.256e-01	0.0049;0.0049;0.0049;0.9853	0.0109;0.0109;0.0109;0.9674	s|1e1.1o1|1e2.1o2|1e2.2o2|i	4	3	0;0;0;0	chr17	+	63589237-63590991;63589237-63593159;63589237-63594203;63589786-63590990	63587581-63589785;63590991-63592354;63593159-63594286	63589786-63590990
103	DCAF7	ENSG00000136485.16	ENSG00000136485.16:t:63593159-63594286	0.0001;0.0001;0.0001;0.0001;0.0001;-0.0007	6.010e-07;6.010e-07;6.010e-07;6.010e-07;6.010e-07;1.378e-05	9.854e-01;9.854e-01;9.854e-01;9.854e-01;9.854e-01;8.699e-01	0.0033;0.0033;0.0033;0.0033;0.0033;0.9833	0.0053;0.0053;0.0053;0.0053;0.0053;0.9735	t|1e3.1o1|2e1.1o1|2e2.1o1|2e3.1o1|2e4.1o1|i	6	5	0;0;0;0;0;0	chr17	+	63589237-63593159;63579943-63594203;63585328-63594203;63589237-63594203;63591084-63594203;63592355-63593158	63579825-63579943;63585211-63586114;63587581-63589785;63590991-63592354;63593159-63594286	63592355-63593158
104	NCK1	ENSG00000158092.7	ENSG00000158092.7:s:136945725-136945752	0.0002;0.0002;-0.0005	1.710e-05;1.710e-05;6.997e-05	9.258e-01;9.258e-01;8.218e-01	0.0101;0.0101;0.9798	0.0139;0.0139;0.9722	s|1e1.1o2|1e1.2o2|i	3	2	0;0;0	chr3	+	136945752-136946129;136945752-136946152;136945753-136946128	136945725-136945752;136946129-136946295	136945753-136946128
105	CBS	ENSG00000160200.18	ENSG00000160200.18:s:43053755-43053983	-0.0000;0.0000	5.053e-11;9.202e-11	9.962e-01;9.962e-01	0.0059;0.9941	0.0057;0.9943	s|1e1.1o1|i	2	2	0;0	chr21	-	43053647-43053862;43053648-43053754	43053191-43053647;43053755-43053983	43053648-43053754
106	SHC1	ENSG00000160691.19	ENSG00000160691.19:s:154970476-154970747	0.0004;-0.0004	4.318e-06;4.318e-06	9.359e-01;9.359e-01	0.0101;0.9899	0.0161;0.9839	s|1e1.2o2|i	2	2	0;0	chr1	-	154968594-154970476;154970200-154970475	154968495-154968614;154970476-154970747	154970200-154970475
107	SHC1	ENSG00000160691.19	ENSG00000160691.19:t:154970032-154970199	0.0002;0.0002;-0.0006	1.952e-06;1.952e-06;8.332e-06	9.633e-01;9.633e-01;9.030e-01	0.0067;0.0067;0.9865	0.0108;0.0108;0.9785	t|1e1.1o1|1e2.1o1|i	3	3	0;0;0	chr1	-	154970199-154974248;154970199-154973293;154970200-154970475	154970032-154970199;154973293-154973508;154974248-154974395	154970200-154970475
108	RCC2	ENSG00000179051.14	ENSG00000179051.14:s:17408676-17409194	0.0001;-0.0001	9.111e-08;9.116e-08	9.779e-01;9.779e-01	0.0075;0.9925	0.0106;0.9894	s|1e1.1o1|i	2	2	0;0	chr1	-	17408554-17408980;17408555-17408675	17406760-17408554;17408676-17409194	17408555-17408675
109	UBB	ENSG00000170315.14	ENSG00000170315.14:t:16382359-16382745	0.0001;0.0001;-0.0003	7.172e-07;7.172e-07;3.119e-06	9.698e-01;9.698e-01;9.181e-01	0.0076;0.0076;0.9848	0.0091;0.0091;0.9817	t|1e1.1o1|1e2.1o1|i	3	3	0;0;0	chr17	+	16381184-16382359;16382130-16382359;16382187-16382358	16381091-16381184;16381902-16382186;16382359-16382745	16382187-16382358
110	NGRN	ENSG00000182768.9	ENSG00000182768.9:s:90265659-90265876	0.0000;-0.0000	2.252e-21;2.949e-12	9.984e-01;9.984e-01	0.0044;0.9956	0.0055;0.9945	s|1e1.1o1|i	2	2	0;0	chr15	+	90265876-90266288;90265877-90266287	90265659-90265876;90266288-90266398	90265877-90266287
111	CEBPZOS	ENSG00000218739.10	ENSG00000218739.10:t:37203250-37203495	0.0001;-0.0001	2.162e-09;2.209e-09	9.935e-01;9.935e-01	0.0044;0.9956	0.0079;0.9921	t|1e1.1o1|i	2	2	0;0	chr2	+	37201726-37203250;37202693-37203249	37201642-37201726;37203250-37203495	37202693-37203249
112	CEBPZOS	ENSG00000218739.10	ENSG00000218739.10:t:37204304-37204743	0.0001;-0.0001	5.677e-10;5.617e-10	9.957e-01;9.957e-01	0.0038;0.9962	0.0070;0.9930	t|1e1.1o1|i	2	2	0;0	chr2	+	37201726-37204304;37203496-37204303	37201642-37201726;37204304-37204743	37203496-37204303
113	DANCR	ENSG00000226950.8	ENSG00000226950.8:s:52713494-52713590	-0.0000;-0.0000;0.0000	2.247e-21;2.247e-21;1.044e-18	1.000e+00;1.000e+00;9.999e-01	0.0021;0.0021;0.9959	0.0019;0.0019;0.9962	s|1e2.1o1|2e1.1o1|i	3	3	0;0;0	chr4	+	52713542-52714199;52713590-52713703;52713591-52713638	52713494-52713590;52713703-52714141;52714199-52714882	52713591-52713638
114	RPL7L1	ENSG00000146223.16	ENSG00000146223.16:s:42886255-42887010	0.0003;-0.0003	2.966e-06;2.966e-06	9.578e-01;9.578e-01	0.0081;0.9919	0.0135;0.9865	s|1e1.1o1|i	2	2	0;0	chr6	+	42886470-42887160;42887011-42887159	42886255-42887010;42887160-42889925	42887011-42887159
115	EIF4A2	ENSG00000156976.17	ENSG00000156976.17:s:186786502-186786645	-0.0000;0.0000	9.141e-08;9.151e-08	9.774e-01;9.774e-01	0.0091;0.9909	0.0089;0.9911	s|1e1.1o1|i	2	2	0;0	chr3	+	186786645-186787127;186786646-186787126	186786502-186786645;186787127-186787290	186786646-186787126
116	EIF4A2	ENSG00000156976.17	ENSG00000156976.17:s:186787776-186788256	0.0000;0.0000;-0.0001	2.512e-10;2.512e-10;1.427e-09	9.978e-01;9.978e-01;9.926e-01	0.0026;0.0026;0.9947	0.0047;0.0047;0.9905	s|1e1.1o1|1e2.1o1|i	3	3	0;0;0	chr3	+	186787882-186788310;186787882-186789125;186788257-186788309	186787776-186788256;186788310-186788507;186789125-186789897	186788257-186788309
117	EIF4A2	ENSG00000156976.17	ENSG00000156976.17:t:186785883-186785913	0.0001;0.0001;-0.0002	3.915e-08;3.915e-08;1.775e-07	9.906e-01;9.906e-01;9.718e-01	0.0046;0.0046;0.9909	0.0065;0.0065;0.9869	t|1e1.1o1|1e2.1o1|i	3	3	0;0;0	chr3	+	186784696-186785883;186785101-186785883;186785771-186785882	186784564-186784944;186785061-186785770;186785883-186785913	186785771-186785882
118	EIF4A2	ENSG00000156976.17	ENSG00000156976.17:t:186789125-186789897	-0.0000;-0.0000;-0.0000;0.0000	2.247e-21;2.247e-21;2.247e-21;4.145e-13	9.998e-01;9.998e-01;9.998e-01;9.986e-01	0.0023;0.0023;0.0023;0.9932	0.0018;0.0018;0.0018;0.9945	t|1e1.1o1|1e2.1o2|1e2.2o2|i	4	3	0;0;0;0	chr3	+	186787882-186789125;186788416-186789125;186788420-186789125;186788508-186789124	186787776-186788256;186788310-186788507;186789125-186789897	186788508-186789124
119	RPSA	ENSG00000168028.14	ENSG00000168028.14:s:39410259-39410999	-0.0008;0.0008	5.235e-05;5.235e-05	8.659e-01;8.659e-01	0.0250;0.9750	0.0132;0.9868	s|1e1.1o1|i	2	2	0;0	chr3	+	39410999-39411649;39411000-39411648	39410259-39410999;39411649-39411777	39411000-39411648
120	ATP5F1A	ENSG00000152234.16	ENSG00000152234.16:t:46089759-46089899	-0.0000;0.0000	2.247e-21;2.043e-21	1.000e+00;1.000e+00	0.0018;0.9982	0.0014;0.9986	t|1e1.1o2|i	2	2	0;0	chr18	-	46089899-46095053;46089900-46089958	46089759-46089899;46094700-46095147	46089900-46089958
121	TPT1-AS1	ENSG00000170919.16	ENSG00000170919.16:s:45389794-45389820	0.0001;0.0001;0.0001;-0.0004	3.995e-08;3.995e-08;3.995e-08;4.067e-07	9.938e-01;9.938e-01;9.938e-01;9.663e-01	0.0026;0.0026;0.0026;0.9923	0.0052;0.0052;0.0052;0.9844	s|1e1.1o2|1e1.2o2|1e2.1o1|i	4	3	0;0;0;0	chr13	+	45389820-45390714;45389820-45390758;45389820-45391032;45389821-45390713	45389794-45389820;45390714-45390902;45391032-45391758	45389821-45390713
122	CSNK1A1P1	ENSG00000223518.5	ENSG00000223518.5:s:36817727-36818459	0.0001;0.0001;-0.0002	1.816e-08;1.816e-08;8.461e-08	9.922e-01;9.922e-01;9.763e-01	0.0040;0.0040;0.9920	0.0064;0.0064;0.9872	s|1e1.1o1|2e1.1o1|i	3	2	0;0;0	chr15	-	36817288-36817936;36817288-36817727;36817289-36817726	36817133-36817288;36817727-36818459	36817289-36817726
123	AP2M1	ENSG00000161203.14	ENSG00000161203.14:t:184183648-184184214	0.0000;-0.0000	2.248e-21;2.512e-13	9.995e-01;9.995e-01	0.0014;0.9986	0.0044;0.9956	t|1e1.1o1|i	2	2	0;0	chr3	+	184174924-184183648;184183617-184183647	184174689-184174924;184183648-184184214	184183617-184183647
124	MIR302CHG	ENSG00000249532.6	ENSG00000249532.6:s:112648513-112648599	-0.0000;0.0000	2.257e-21;2.856e-11	9.968e-01;9.968e-01	0.0057;0.9943	0.0058;0.9942	s|1e1.1o1|i	2	2	0;0	chr4	-	112646968-112648513;112647468-112648512	112646476-112646968;112648513-112648599	112647468-112648512
125	MIR302CHG	ENSG00000249532.6	ENSG00000249532.6:t:112646476-112646968	-0.0000;-0.0000;-0.0000;0.0000	2.247e-21;2.247e-21;2.247e-21;5.440e-15	1.000e+00;1.000e+00;1.000e+00;9.997e-01	0.0018;0.0018;0.0018;0.9945	0.0012;0.0012;0.0012;0.9965	t|1e1.1o1|1e2.1o1|1e3.1o1|i	4	4	0;0;0;0	chr4	-	112646968-112648654;112646968-112648513;112646968-112647415;112646969-112647414	112646476-112646968;112647415-112647467;112648513-112648599;112648654-112648740	112646969-112647414
126	MIR302CHG	ENSG00000249532.6	ENSG00000249532.6:t:112647415-112647467	-0.0000;0.0000	2.257e-21;2.856e-11	9.968e-01;9.968e-01	0.0057;0.9943	0.0058;0.9942	t|1e1.1o1|i	2	2	0;0	chr4	-	112647467-112648654;112647468-112648512	112647415-112647467;112648654-112648740	112647468-112648512
127	SNHG8	ENSG00000269893.9	ENSG00000269893.9:s:118278934-118279137	-0.0000;-0.0000;0.0000	6.426e-08;6.426e-08;2.943e-07	9.852e-01;9.852e-01;9.569e-01	0.0068;0.0068;0.9865	0.0063;0.0063;0.9873	s|1e1.1o1|1e2.1o1|i	3	3	0;0;0	chr4	+	118279137-118279389;118279137-118279624;118279138-118279388	118278934-118279137;118279389-118279431;118279624-118285316	118279138-118279388
128	SNHG8	ENSG00000269893.9	ENSG00000269893.9:t:118279389-118279431	-0.0000;-0.0000;-0.0000;0.0001	3.859e-08;3.859e-08;3.859e-08;4.020e-07	9.901e-01;9.901e-01;9.901e-01;9.476e-01	0.0051;0.0051;0.0051;0.9848	0.0048;0.0048;0.0048;0.9857	t|1e1.1o3|1e1.2o3|1e2.1o1|i	4	3	0;0;0;0	chr4	+	118278792-118279389;118278809-118279389;118279137-118279389;118279138-118279388	118278705-118278877;118278934-118279137;118279389-118279431	118279138-118279388
129	SNX9	ENSG00000130340.17	ENSG00000130340.17:s:157942791-157943453	0.0002;-0.0002	4.557e-05;4.557e-05	8.556e-01;8.556e-01	0.0182;0.9818	0.0222;0.9778	s|1e1.1o1|i	2	2	0;0	chr6	+	157943453-157944028;157943454-157944027	157942791-157943453;157944028-157945077	157943454-157944027
130	ARF3	ENSG00000134287.10	ENSG00000134287.10:t:48935723-48938847	0.0001;-0.0001	9.019e-09;9.065e-09	9.886e-01;9.886e-01	0.0062;0.9938	0.0085;0.9915	t|1e1.1o1|i	2	2	0;0	chr12	-	48938847-48957310;48938848-48938924	48935723-48938847;48957310-48957487	48938848-48938924
131	RNF185	ENSG00000138942.17	ENSG00000138942.17:s:31204489-31204966	0.0004;-0.0004	3.154e-05;3.154e-05	8.837e-01;8.837e-01	0.0154;0.9846	0.0204;0.9796	s|1e1.1o1|i	2	2	0;0	chr22	+	31204966-31205377;31204967-31205376	31204489-31204966;31205377-31207019	31204967-31205376
132	EEF1A1	ENSG00000156508.19	ENSG00000156508.19:s:73520910-73520992	-0.0003;0.0003	3.038e-05;3.038e-05	8.690e-01;8.690e-01	0.0204;0.9796	0.0179;0.9821	s|1e1.1o1|i	2	2	0;0	chr6	-	73520056-73520910;73520592-73520909	73519883-73520056;73520910-73520992	73520592-73520909
133	NOLC1	ENSG00000166197.17	ENSG00000166197.17:t:102163771-102163871	0.0001;-0.0001	1.295e-07;1.296e-07	9.771e-01;9.771e-01	0.0076;0.9924	0.0110;0.9890	t|1e1.1o1|i	2	2	0;0	chr10	+	102161925-102163771;102162601-102163770	102161833-102161925;102163771-102163871	102162601-102163770
134	CKAP2L	ENSG00000169607.13	ENSG00000169607.13:s:112756775-112757155	0.0004;-0.0004	1.066e-04;1.066e-04	8.172e-01;8.172e-01	0.0204;0.9796	0.0263;0.9737	s|1e1.1o1|i	2	2	0;0	chr2	-	112756134-112756893;112756135-112756774	112755977-112756134;112756775-112757155	112756135-112756774
135	PSME3IP1	ENSG00000172775.17	ENSG00000172775.17:s:57154135-57154507	0.0008;-0.0008	1.435e-04;1.435e-04	8.320e-01;8.320e-01	0.0154;0.9846	0.0270;0.9730	s|1e1.1o1|i	2	2	0;0	chr16	-	57153806-57154135;57153807-57154134	57152466-57153806;57154135-57154507	57153807-57154134
136	RPL6P27	ENSG00000235552.5	ENSG00000235552.5:s:6462933-6463030	0.0000;0.0000	2.247e-21;2.043e-21	1.000e+00;1.000e+00	0.0007;0.9993	0.0008;0.9992	s|1e1.1o1|i	2	2	0;0	chr18	-	6462816-6462933;6462817-6462932	6462144-6462816;6462933-6463030	6462817-6462932
137	RPL10	ENSG00000147403.18	ENSG00000147403.18:s:154399803-154399941	0.0001;0.0001;0.0001;0.0001;-0.0007	1.196e-06;1.196e-06;1.196e-06;1.196e-06;1.819e-05	9.821e-01;9.821e-01;9.821e-01;9.821e-01;8.793e-01	0.0038;0.0038;0.0038;0.0038;0.9848	0.0062;0.0062;0.0062;0.0062;0.9754	s|1e1.1o1|1e2.1o1|1e3.1o2|1e3.2o2|i	5	4	0;0;0;0;0	chrX	+	154399941-154400464;154399941-154400702;154399941-154402928;154399941-154403263;154399942-154400463	154399803-154399941;154400464-154400626;154400702-154402339;154402928-154403697	154399942-154400463
138	RPS3	ENSG00000149273.15	ENSG00000149273.15:t:75404149-75404207	-0.0000;0.0000	2.247e-21;2.043e-21	1.000e+00;1.000e+00	0.0016;0.9984	0.0007;0.9993	t|1e1.1o2|i	2	2	0;0	chr11	+	75400777-75404149;75404110-75404148	75400692-75400824;75404149-75404207	75404110-75404148
139	RPS3	ENSG00000149273.15	ENSG00000149273.15:t:75404760-75404994	-0.0000;0.0000	2.247e-21;2.043e-21	1.000e+00;1.000e+00	0.0020;0.9980	0.0007;0.9993	t|1e1.3o3|i	2	2	0;0	chr11	+	75401733-75404760;75404731-75404759	75401640-75401733;75404760-75404994	75404731-75404759
140	APRT	ENSG00000198931.11	ENSG00000198931.11:t:88809339-88809535	-0.0000;0.0000	1.740e-11;2.561e-11	9.976e-01;9.976e-01	0.0053;0.9947	0.0051;0.9949	t|1e1.1o1|i	2	2	0;0	chr16	-	88809535-88810423;88809536-88809679	88809339-88809535;88810423-88810556	88809536-88809679
141	APRT	ENSG00000198931.11	ENSG00000198931.11:t:88809680-88809706	-0.0000;0.0000	2.250e-21;1.362e-12	9.989e-01;9.989e-01	0.0049;0.9951	0.0040;0.9960	t|1e1.1o1|i	2	2	0;0	chr16	-	88809706-88810070;88809707-88809735	88809680-88809706;88810070-88810398	88809707-88809735
142	SNHG14	ENSG00000224078.15	ENSG00000224078.15:s:25079058-25080079	0.0000;-0.0000	2.247e-21;2.043e-21	1.000e+00;1.000e+00	0.0011;0.9989	0.0013;0.9987	s|1e1.1o1|i	2	2	0;0	chr15	+	25080079-25081091;25080080-25080124	25079058-25080079;25081091-25081224	25080080-25080124
143	SNHG14	ENSG00000224078.15	ENSG00000224078.15:s:25085385-25086464	0.0000;0.0000	2.247e-21;2.043e-21	1.000e+00;1.000e+00	0.0004;0.9996	0.0004;0.9996	s|1e1.1o1|i	2	2	0;0	chr15	+	25086464-25087467;25086465-25086509	25085385-25086464;25087467-25087599	25086465-25086509
144	SNHG14	ENSG00000224078.15	ENSG00000224078.15:s:25087467-25087599	0.0000;0.0000;-0.0000	2.247e-21;2.247e-21;2.043e-21	1.000e+00;1.000e+00;1.000e+00	0.0004;0.0004;0.9992	0.0006;0.0006;0.9989	s|1e1.1o1|1e2.1o1|i	3	3	0;0;0	chr15	+	25087599-25089614;25087599-25089912;25087600-25089063	25087467-25087599;25089064-25089866;25089912-25090010	25087600-25089063
145	SNHG14	ENSG00000224078.15	ENSG00000224078.15:s:25099499-25099646	0.0000;-0.0000	2.248e-21;6.087e-14	9.996e-01;9.996e-01	0.0021;0.9979	0.0045;0.9955	s|1e1.1o1|i	2	2	0;0	chr15	+	25099646-25100779;25099647-25100178	25099499-25099646;25100779-25100890	25099647-25100178
146	SNHG14	ENSG00000224078.15	ENSG00000224078.15:s:25100779-25100890	0.0000;0.0000;0.0000;-0.0000	2.248e-21;2.248e-21;2.248e-21;1.352e-11	9.996e-01;9.996e-01;9.996e-01;9.974e-01	0.0015;0.0015;0.0015;0.9954	0.0027;0.0027;0.0027;0.9919	s|1e1.1o1|1e2.1o1|1e3.1o1|i	4	4	0;0;0;0	chr15	+	25100890-25101823;25100890-25102053;25100890-25103859;25100891-25101574	25100779-25100890;25101575-25101931;25102053-25102147;25103273-25103970	25100891-25101574
147	SNHG14	ENSG00000224078.15	ENSG00000224078.15:t:25080125-25080234	0.0000;-0.0000	2.247e-21;2.043e-21	1.000e+00;1.000e+00	0.0011;0.9989	0.0013;0.9987	t|1e1.1o1|i	2	2	0;0	chr15	+	25078995-25080125;25080080-25080124	25077536-25078995;25080125-25080234	25080080-25080124
148	SNHG14	ENSG00000224078.15	ENSG00000224078.15:t:25086510-25086614	0.0000;0.0000	2.247e-21;2.043e-21	1.000e+00;1.000e+00	0.0004;0.9996	0.0004;0.9996	t|1e1.1o1|i	2	2	0;0	chr15	+	25085322-25086510;25086465-25086509	25085190-25085322;25086510-25086614	25086465-25086509
149	SNHG14	ENSG00000224078.15	ENSG00000224078.15:t:25100779-25100890	0.0000;0.0000;0.0000;-0.0000	2.248e-21;2.248e-21;2.248e-21;2.539e-11	9.995e-01;9.995e-01;9.995e-01;9.969e-01	0.0012;0.0012;0.0012;0.9963	0.0028;0.0028;0.0028;0.9916	t|1e1.1o1|1e2.1o1|1e3.1o1|i	4	4	0;0;0;0	chr15	+	25099278-25100779;25099646-25100779;25100290-25100779;25100291-25100778	25099145-25099278;25099499-25099646;25100179-25100290;25100779-25100890	25100291-25100778
150	SNHG14	ENSG00000224078.15	ENSG00000224078.15:t:25101575-25101931	0.0000;0.0000;-0.0000	2.249e-21;2.249e-21;9.468e-12	9.994e-01;9.994e-01;9.979e-01	0.0020;0.0020;0.9959	0.0036;0.0036;0.9928	t|1e1.1o1|1e2.1o1|i	3	3	0;0;0	chr15	+	25099278-25101823;25100890-25101823;25100891-25101574	25099145-25099278;25100779-25100890;25101575-25101931	25100891-25101574
151	ADM	ENSG00000148926.10	ENSG00000148926.10:s:10305377-10305798	-0.0004;0.0004	9.698e-07;9.698e-07	9.648e-01;9.648e-01	0.0135;0.9865	0.0063;0.9937	s|1e1.1o1|i	2	2	0;0	chr11	+	10305798-10305949;10305799-10305948	10305377-10305798;10305949-10306260	10305799-10305948
152	ADM	ENSG00000148926.10	ENSG00000148926.10:s:10306301-10306648	-0.0000;0.0000	2.248e-21;1.696e-14	9.996e-01;9.996e-01	0.0041;0.9959	0.0037;0.9963	s|1e1.1o1|i	2	2	0;0	chr11	+	10306648-10306770;10306649-10306769	10306301-10306648;10306770-10307397	10306649-10306769
153	GATD3	ENSG00000160221.18	ENSG00000160221.18:s:44144821-44145012	0.0001;0.0001;-0.0002	3.378e-05;3.378e-05;1.369e-04	8.982e-01;8.982e-01;7.688e-01	0.0139;0.0139;0.9722	0.0159;0.0159;0.9683	s|1e1.1o1|1e2.1o1|i	3	3	0;0;0	chr21	+	44144916-44145571;44144916-44193624;44145013-44145570	44144821-44145012;44145571-44145723;44193624-44194535	44145013-44145570
154	NAXE	ENSG00000163382.13	ENSG00000163382.13:s:156593882-156595258	0.0000;0.0000;0.0000;0.0000;0.0000;0.0000;-0.0004	1.732e-07;1.732e-07;1.732e-07;1.732e-07;1.732e-07;1.732e-07;5.548e-06	9.907e-01;9.907e-01;9.907e-01;9.907e-01;9.907e-01;9.907e-01;8.896e-01	0.0030;0.0030;0.0030;0.0030;0.0030;0.0030;0.9821	0.0039;0.0039;0.0039;0.0039;0.0039;0.0039;0.9768	s|1e2.1o1|1e3.1o1|1e4.1o2|1e4.2o2|1e5.1o1|2e1.1o1|i	7	6	0;0;0;0;0;0;0	chr1	+	156594090-156596707;156594090-156601499;156594090-156606528;156594090-156606668;156594090-156608910;156595258-156595507;156595259-156595506	156593882-156595258;156595507-156595741;156596707-156599795;156601499-156602510;156606528-156607104;156608910-156609507	156595259-156595506
155	FEM1B	ENSG00000169018.6	ENSG00000169018.6:s:68290212-68290487	0.0000;-0.0000	3.311e-10;3.519e-10	9.965e-01;9.965e-01	0.0035;0.9965	0.0068;0.9932	s|1e1.1o1|i	2	2	0;0	chr15	+	68290487-68290710;68290488-68290709	68290212-68290487;68290710-68295862	68290488-68290709
156	MECP2	ENSG00000169057.24	ENSG00000169057.24:t:154021573-154030936	-0.0003;0.0003	2.546e-05;2.546e-05	8.796e-01;8.796e-01	0.0192;0.9808	0.0161;0.9839	t|1e1.1o1|i	2	2	0;0	chrX	-	154030936-154031396;154030937-154031268	154021573-154030936;154031370-154031450	154030937-154031268
157	LARP7	ENSG00000174720.18	ENSG00000174720.18:s:112647034-112647127	-0.0000;-0.0000;0.0000	2.247e-21;2.247e-21;2.043e-21	1.000e+00;1.000e+00;1.000e+00	0.0017;0.0017;0.9967	0.0010;0.0010;0.9980	s|1e1.1o2|1e1.2o2|i	3	2	0;0;0	chr4	+	112647127-112647199;112647127-112647202;112647128-112647198	112647034-112647127;112647199-112647549	112647128-112647198
158	RASSF8	ENSG00000123094.16	ENSG00000123094.16:s:26068697-26069485	0.0005;-0.0005	2.607e-06;2.607e-06	9.559e-01;9.559e-01	0.0061;0.9939	0.0147;0.9853	s|1e1.1o1|i	2	2	0;0	chr12	+	26068923-26071656;26069486-26071655	26068697-26069485;26071656-26072871	26069486-26071655
159	RRBP1	ENSG00000125844.17	ENSG00000125844.17:s:17659606-17660528	0.0003;-0.0003	4.795e-06;4.795e-06	9.364e-01;9.364e-01	0.0104;0.9896	0.0161;0.9839	s|1e1.1o1|i	2	2	0;0	chr20	-	17658689-17659980;17658933-17659605	17658596-17658932;17659606-17660528	17658933-17659605
160	ELOF1	ENSG00000130165.10	ENSG00000130165.10:t:11551147-11553055	-0.0004;0.0004	6.904e-05;6.904e-05	8.497e-01;8.497e-01	0.0213;0.9787	0.0175;0.9825	t|1e1.1o1|i	2	2	0;0	chr19	-	11553055-11554011;11553056-11553456	11551147-11553055;11554011-11554081	11553056-11553456
161	MMACHC	ENSG00000132763.15	ENSG00000132763.15:s:45509433-45509508	-0.0002;0.0002	9.606e-05;9.606e-05	8.114e-01;8.114e-01	0.0250;0.9750	0.0238;0.9762	s|1e1.1o1|i	2	2	0;0	chr1	+	45509508-45509975;45509509-45509974	45509433-45509508;45509975-45510505	45509509-45509974
162	OS9	ENSG00000135506.16	ENSG00000135506.16:t:57718336-57718421	0.0000;-0.0000	4.275e-10;4.963e-10	9.946e-01;9.946e-01	0.0057;0.9943	0.0067;0.9933	t|1e1.1o1|i	2	2	0;0	chr12	+	57695843-57718336;57718169-57718335	57695780-57695843;57718336-57718421	57718169-57718335
163	SKIL	ENSG00000136603.14	ENSG00000136603.14:s:170359623-170360213	0.0002;0.0002;-0.0005	9.443e-07;9.443e-07;4.081e-06	9.722e-01;9.722e-01;9.244e-01	0.0058;0.0058;0.9883	0.0101;0.0101;0.9798	s|1e1.1o2|1e1.2o2|i	3	2	0;0;0	chr3	+	170359876-170360321;170359876-170360368;170360214-170360320	170359623-170360213;170360321-170360700	170360214-170360320
164	GUCD1	ENSG00000138867.17	ENSG00000138867.17:t:24540423-24541062	0.0002;0.0002;-0.0004	2.025e-05;2.025e-05;8.288e-05	9.111e-01;9.111e-01;7.935e-01	0.0121;0.0121;0.9757	0.0152;0.0152;0.9697	t|1e2.1o1|2e1.1o1|i	3	3	0;0;0	chr22	-	24541062-24542934;24540973-24547908;24541063-24542397	24540423-24541062;24542398-24543100;24547716-24548073	24541063-24542397
165	SNHG16	ENSG00000163597.16	ENSG00000163597.16:s:76563119-76563583	0.0001;-0.0001	1.102e-09;1.145e-09	9.953e-01;9.953e-01	0.0041;0.9959	0.0072;0.9928	s|1e1.1o1|i	2	2	0;0	chr17	+	76563482-76563973;76563584-76563972	76563119-76563583;76563973-76565357	76563584-76563972
166	EIF1	ENSG00000173812.11	ENSG00000173812.11:s:41690782-41690819	0.0000;-0.0000	8.039e-11;9.183e-11	9.967e-01;9.967e-01	0.0053;0.9947	0.0060;0.9940	s|1e1.1o1|i	2	2	0;0	chr17	+	41690819-41690903;41690820-41690902	41690782-41690819;41690903-41692668	41690820-41690902
167	MRPL30	ENSG00000185414.20	ENSG00000185414.20:s:99195573-99196022	0.0000;0.0000;-0.0001	2.433e-07;2.433e-07;1.090e-06	9.759e-01;9.759e-01;9.330e-01	0.0074;0.0074;0.9852	0.0083;0.0083;0.9833	s|1e1.2o2|2e1.1o2|i	3	2	0;0;0	chr2	+	99195823-99196559;99196022-99196358;99196023-99196357	99195573-99196022;99196358-99199561	99196023-99196357
168	TMEM250	ENSG00000238227.8	ENSG00000238227.8:s:136115456-136117024	0.0007;-0.0007	1.781e-04;1.781e-04	8.080e-01;8.080e-01	0.0189;0.9811	0.0286;0.9714	s|1e1.1o1|i	2	2	0;0	chr9	-	136114950-136115456;136114951-136115455	136114581-136114950;136115456-136117024	136114951-136115455
169	KCTD7	ENSG00000243335.10	ENSG00000243335.10:s:66639128-66639228	-0.0000;-0.0000;-0.0000;0.0000	1.615e-05;1.615e-05;1.615e-05;1.404e-04	9.312e-01;9.312e-01;9.312e-01;7.467e-01	0.0098;0.0098;0.0098;0.9706	0.0114;0.0114;0.0114;0.9659	s|1e1.1o1|1e2.1o1|1e3.1o1|i	4	4	0;0;0;0	chr7	+	66639228-66639961;66639228-66640394;66639228-66642282;66639229-66639960	66639128-66639228;66639961-66639993;66640394-66640565;66642282-66643047	66639229-66639960
170	KCTD7	ENSG00000243335.10	ENSG00000243335.10:t:66639961-66639993	-0.0000;-0.0000;0.0000	2.606e-05;2.606e-05;1.059e-04	9.033e-01;9.033e-01;7.786e-01	0.0131;0.0131;0.9738	0.0152;0.0152;0.9697	t|1e1.1o1|1e2.1o1|i	3	3	0;0;0	chr7	+	66638929-66639961;66639228-66639961;66639229-66639960	66638856-66638929;66639128-66639228;66639961-66639993	66639229-66639960
171	KCTD7	ENSG00000243335.10	ENSG00000243335.10:t:66642282-66643047	0.0003;-0.0003	1.111e-05;1.111e-05	9.153e-01;9.153e-01	0.0122;0.9878	0.0182;0.9818	t|1e1.1o1|i	2	2	0;0	chr7	+	66639228-66642282;66640566-66642281	66639128-66639228;66642282-66643047	66640566-66642281
172	MALAT1	ENSG00000251562.9	ENSG00000251562.9:s:65498969-65499462	0.0000;0.0000;0.0000;-0.0000	2.247e-21;2.247e-21;2.247e-21;2.043e-21	1.000e+00;1.000e+00;1.000e+00;1.000e+00	0.0001;0.0001;0.0001;0.9996	0.0005;0.0005;0.0005;0.9986	s|1e1.1o2|2e1.2o2|3e2.1o1|i	4	3	0;0;0;0	chr11	+	65499305-65499619;65499338-65499689;65499462-65500912;65499463-65499618	65498969-65499462;65499619-65499990;65500912-65500970	65499463-65499618
173	MALAT1	ENSG00000251562.9	ENSG00000251562.9:s:65500223-65500398	0.0000;0.0000	2.247e-21;2.043e-21	1.000e+00;1.000e+00	0.0002;0.9998	0.0007;0.9993	s|1e1.1o1|i	2	2	0;0	chr11	+	65500398-65500537;65500399-65500536	65500223-65500398;65500537-65500713	65500399-65500536
174	MALAT1	ENSG00000251562.9	ENSG00000251562.9:s:65501848-65502393	0.0000;0.0000;-0.0000	2.247e-21;2.247e-21;2.049e-21	1.000e+00;1.000e+00;1.000e+00	0.0006;0.0006;0.9987	0.0015;0.0015;0.9970	s|1e1.1o1|1e2.1o1|i	3	3	0;0;0	chr11	+	65502393-65502637;65502393-65504326;65502394-65502636	65501848-65502393;65502637-65503609;65504326-65504463	65502394-65502636
175	MALAT1	ENSG00000251562.9	ENSG00000251562.9:s:65502637-65503609	0.0000;-0.0000	2.247e-21;2.043e-21	1.000e+00;1.000e+00	0.0004;0.9996	0.0016;0.9984	s|1e1.1o1|i	2	2	0;0	chr11	+	65503120-65503729;65503610-65503678	65502637-65503609;65503679-65503905	65503610-65503678
176	MALAT1	ENSG00000251562.9	ENSG00000251562.9:s:65503679-65503905	0.0000;0.0000;0.0000	2.247e-21;2.247e-21;2.043e-21	1.000e+00;1.000e+00;1.000e+00	0.0002;0.0002;0.9997	0.0005;0.0005;0.9991	s|1e1.1o1|2e2.1o2|i	3	3	0;0;0	chr11	+	65503799-65504133;65503905-65506260;65503906-65504004	65503679-65503905;65504005-65504206;65506260-65506516	65503906-65504004
177	MALAT1	ENSG00000251562.9	ENSG00000251562.9:s:65504326-65504463	0.0000;0.0000	2.247e-21;2.043e-21	1.000e+00;1.000e+00	0.0003;0.9997	0.0006;0.9994	s|1e1.1o1|i	2	2	0;0	chr11	+	65504358-65504658;65504464-65504495	65504326-65504463;65504658-65504689	65504464-65504495
178	MALAT1	ENSG00000251562.9	ENSG00000251562.9:s:65504496-65504595	0.0000;0.0000	2.247e-21;2.043e-21	1.000e+00;1.000e+00	0.0002;0.9998	0.0005;0.9995	s|1e1.1o1|i	2	2	0;0	chr11	+	65504595-65504820;65504596-65504657	65504496-65504595;65504820-65505019	65504596-65504657
179	MALAT1	ENSG00000251562.9	ENSG00000251562.9:s:65504820-65505019	0.0000;0.0000	2.247e-21;2.043e-21	1.000e+00;1.000e+00	0.0003;0.9997	0.0006;0.9994	s|1e1.2o2|i	2	2	0;0	chr11	+	65505019-65506386;65505020-65505203	65504820-65505019;65506260-65506516	65505020-65505203
180	MALAT1	ENSG00000251562.9	ENSG00000251562.9:s:65505204-65505278	0.0000;0.0000;0.0000	2.247e-21;2.247e-21;2.043e-21	1.000e+00;1.000e+00;1.000e+00	0.0002;0.0002;0.9996	0.0005;0.0005;0.9991	s|1e1.1o2|1e1.2o2|i	3	2	0;0;0	chr11	+	65505278-65505504;65505278-65505591;65505279-65505503	65505204-65505278;65505504-65505662	65505279-65505503
181	MALAT1	ENSG00000251562.9	ENSG00000251562.9:t:65500912-65500970	0.0000;0.0000	2.247e-21;2.043e-21	1.000e+00;1.000e+00	0.0003;0.9997	0.0006;0.9994	t|1e1.3o3|i	2	2	0;0	chr11	+	65499462-65500912;65500714-65500911	65498969-65499462;65500912-65500970	65500714-65500911
182	MALAT1	ENSG00000251562.9	ENSG00000251562.9:t:65504326-65504463	0.0000;0.0000;-0.0000	2.247e-21;2.247e-21;2.043e-21	1.000e+00;1.000e+00;1.000e+00	0.0007;0.0007;0.9986	0.0008;0.0008;0.9983	t|1e1.1o1|1e2.1o1|i	3	3	0;0;0	chr11	+	65502393-65504326;65504206-65504326;65504207-65504325	65501848-65502393;65504005-65504206;65504326-65504463	65504207-65504325
183	MALAT1	ENSG00000251562.9	ENSG00000251562.9:t:65504658-65504689	0.0000;0.0000	2.247e-21;2.043e-21	1.000e+00;1.000e+00	0.0002;0.9998	0.0005;0.9995	t|1e1.1o1|i	2	2	0;0	chr11	+	65504358-65504658;65504596-65504657	65504326-65504463;65504658-65504689	65504596-65504657
184	MALAT1	ENSG00000251562.9	ENSG00000251562.9:t:65504820-65505019	0.0000;0.0000	2.247e-21;2.043e-21	1.000e+00;1.000e+00	0.0002;0.9998	0.0005;0.9995	t|1e1.1o1|i	2	2	0;0	chr11	+	65504595-65504820;65504690-65504819	65504496-65504595;65504820-65505019	65504690-65504819
185	MALAT1	ENSG00000251562.9	ENSG00000251562.9:t:65506260-65506516	0.0000;0.0000;0.0000;0.0000	2.247e-21;2.247e-21;2.247e-21;2.043e-21	1.000e+00;1.000e+00;1.000e+00;1.000e+00	0.0002;0.0002;0.0002;0.9994	0.0004;0.0004;0.0004;0.9988	t|1e1.2o2|2e2.1o1|2e3.1o1|i	4	4	0;0;0;0	chr11	+	65503905-65506260;65505019-65506386;65505662-65506386;65505663-65506259	65503679-65503905;65504820-65505019;65505504-65505662;65506260-65506516	65505663-65506259
186	ENSG00000258017	ENSG00000258017.3	ENSG00000258017.3:s:49127782-49128212	0.0000;0.0000;0.0000	2.247e-21;2.247e-21;2.043e-21	1.000e+00;1.000e+00;1.000e+00	0.0002;0.0002;0.9995	0.0003;0.0003;0.9994	s|1e1.1o2|2e1.2o2|i	3	2	0;0;0	chr12	+	49128207-49128627;49128212-49128636;49128213-49128626	49127782-49128212;49128627-49128879	49128213-49128626
187	CHROMR	ENSG00000223960.8	ENSG00000223960.8:t:178432170-178433024	0.0000;-0.0000	2.863e-08;2.872e-08	9.820e-01;9.820e-01	0.0081;0.9919	0.0090;0.9910	t|1e1.1o1|i	2	2	0;0	chr2	+	178430889-178432170;178431693-178432169	178430246-178430889;178432170-178433024	178431693-178432169
188	SNHG1	ENSG00000255717.8	ENSG00000255717.8:s:62852609-62852681	0.0000;-0.0000	2.247e-21;2.043e-21	1.000e+00;1.000e+00	0.0011;0.9989	0.0018;0.9982	s|1e1.1o1|i	2	2	0;0	chr11	-	62852436-62852656;62852437-62852608	62852290-62852436;62852609-62852681	62852437-62852608
189	SNHG1	ENSG00000255717.8	ENSG00000255717.8:s:62853071-62853145	-0.0000;-0.0000;-0.0000;-0.0000;0.0000	2.247e-21;2.247e-21;2.247e-21;2.247e-21;2.044e-21	1.000e+00;1.000e+00;1.000e+00;1.000e+00;1.000e+00	0.0009;0.0009;0.0009;0.0009;0.9963	0.0005;0.0005;0.0005;0.0005;0.9980	s|1e1.1o2|1e1.2o2|1e2.1o3|2e3.1o1|i	5	4	0;0;0;0;0	chr11	-	62852993-62853075;62852839-62853075;62852681-62853075;62852275-62853071;62852994-62853070	62851978-62852275;62852609-62852681;62852749-62852993;62853071-62853145	62852994-62853070
190	SNHG1	ENSG00000255717.8	ENSG00000255717.8:s:62853801-62853849	-0.0002;0.0002	3.795e-08;3.794e-08	9.846e-01;9.846e-01	0.0095;0.9905	0.0059;0.9941	s|1e1.1o1|i	2	2	0;0	chr11	-	62853590-62853801;62853591-62853800	62853552-62853590;62853801-62853849	62853591-62853800
191	SNHG1	ENSG00000255717.8	ENSG00000255717.8:s:62854442-62854551	0.0000;0.0000;-0.0001	8.911e-10;8.911e-10;4.644e-09	9.960e-01;9.960e-01;9.873e-01	0.0037;0.0037;0.9926	0.0052;0.0052;0.9895	s|1e1.1o1|1e2.2o2|i	3	3	0;0;0	chr11	-	62854064-62854519;62853833-62854519;62854065-62854441	62853801-62853849;62854018-62854064;62854442-62854551	62854065-62854441
192	SNHG1	ENSG00000255717.8	ENSG00000255717.8:s:62854680-62855083	-0.0000;-0.0000;0.0000	3.985e-10;3.985e-10;2.283e-09	9.958e-01;9.958e-01;9.864e-01	0.0049;0.0049;0.9903	0.0045;0.0045;0.9909	s|1e1.1o1|1e2.1o1|i	3	3	0;0;0	chr11	-	62854551-62854888;62853115-62854888;62854552-62854679	62853071-62853145;62854442-62854551;62854680-62855083	62854552-62854679
193	SNHG1	ENSG00000255717.8	ENSG00000255717.8:s:62855133-62855367	-0.0000;-0.0000;-0.0000;-0.0000;0.0000	2.248e-21;2.248e-21;2.248e-21;2.248e-21;2.772e-11	9.997e-01;9.997e-01;9.997e-01;9.997e-01;9.967e-01	0.0019;0.0019;0.0019;0.0019;0.9924	0.0018;0.0018;0.0018;0.0018;0.9929	s|1e1.1o2|1e1.2o2|1e2.1o1|1e3.1o1|i	5	4	0;0;0;0;0	chr11	-	62854970-62855133;62854938-62855133;62854551-62855133;62854064-62855133;62855084-62855132	62854018-62854064;62854442-62854551;62854680-62855083;62855133-62855367	62855084-62855132
194	SNHG1	ENSG00000255717.8	ENSG00000255717.8:s:62855424-62855856	-0.0000;-0.0000;-0.0000;0.0001	2.249e-21;2.249e-21;2.249e-21;1.291e-10	9.993e-01;9.993e-01;9.993e-01;9.951e-01	0.0030;0.0030;0.0030;0.9910	0.0018;0.0018;0.0018;0.9946	s|1e1.1o2|1e1.2o2|1e2.2o2|i	4	3	0;0;0;0	chr11	-	62855216-62855424;62855208-62855424;62854938-62855424;62855368-62855423	62854680-62855083;62855133-62855367;62855424-62855856	62855368-62855423
195	SNHG1	ENSG00000255717.8	ENSG00000255717.8:t:62851978-62852275	0.0000;-0.0000	2.247e-21;2.043e-21	1.000e+00;1.000e+00	0.0013;0.9987	0.0017;0.9983	t|1e1.2o2|i	2	2	0;0	chr11	-	62852275-62853071;62852276-62852289	62851978-62852275;62853071-62853145	62852276-62852289
196	SNHG1	ENSG00000255717.8	ENSG00000255717.8:t:62853071-62853145	0.0000;0.0000;-0.0000	3.134e-11;3.134e-11;2.077e-10	9.983e-01;9.983e-01;9.941e-01	0.0034;0.0034;0.9932	0.0042;0.0042;0.9916	t|1e1.1o1|1e2.1o1|i	3	3	0;0;0	chr11	-	62853115-62854888;62853115-62853552;62853146-62853551	62853071-62853145;62853552-62853590;62854680-62855083	62853146-62853551
197	SNHG1	ENSG00000255717.8	ENSG00000255717.8:t:62853801-62853849	-0.0000;-0.0000;-0.0000;0.0000	2.250e-21;2.250e-21;2.250e-21;6.980e-11	9.991e-01;9.991e-01;9.991e-01;9.937e-01	0.0028;0.0028;0.0028;0.9915	0.0026;0.0026;0.0026;0.9923	t|1e2.1o1|2e1.1o1|2e2.1o1|i	4	3	0;0;0;0	chr11	-	62853849-62854018;62853833-62854519;62853833-62854018;62853850-62854017	62853801-62853849;62854018-62854064;62854442-62854551	62853850-62854017
198	SNHG1	ENSG00000255717.8	ENSG00000255717.8:t:62854018-62854064	0.0000;0.0000;-0.0001	8.911e-10;8.911e-10;4.644e-09	9.960e-01;9.960e-01;9.873e-01	0.0037;0.0037;0.9926	0.0052;0.0052;0.9895	t|1e1.1o1|1e2.1o1|i	3	3	0;0;0	chr11	-	62854064-62855133;62854064-62854519;62854065-62854441	62854018-62854064;62854442-62854551;62855133-62855367	62854065-62854441
199	SNHG1	ENSG00000255717.8	ENSG00000255717.8:t:62854442-62854551	-0.0000;-0.0000;-0.0000;0.0000	1.790e-10;1.790e-10;1.790e-10;3.200e-09	9.973e-01;9.973e-01;9.973e-01;9.830e-01	0.0036;0.0036;0.0036;0.9891	0.0034;0.0034;0.0034;0.9898	t|1e1.1o1|1e2.1o1|1e3.1o1|i	4	4	0;0;0;0	chr11	-	62854551-62855865;62854551-62855133;62854551-62854888;62854552-62854679	62854442-62854551;62854680-62855083;62855133-62855367;62855865-62855953	62854552-62854679
200	SNHG1	ENSG00000255717.8	ENSG00000255717.8:t:62854680-62855083	-0.0000;-0.0000;-0.0000;0.0000	2.248e-21;2.248e-21;2.248e-21;2.264e-11	9.996e-01;9.996e-01;9.996e-01;9.971e-01	0.0024;0.0024;0.0024;0.9929	0.0022;0.0022;0.0022;0.9934	t|1e2.1o1|2e1.1o1|2e2.1o1|i	4	3	0;0;0;0	chr11	-	62854970-62855133;62854938-62855424;62854938-62855133;62855084-62855132	62854680-62855083;62855133-62855367;62855424-62855856	62855084-62855132
201	SNHG1	ENSG00000255717.8	ENSG00000255717.8:t:62855133-62855367	-0.0000;-0.0000;-0.0000;0.0001	2.249e-21;2.249e-21;2.249e-21;1.291e-10	9.993e-01;9.993e-01;9.993e-01;9.951e-01	0.0030;0.0030;0.0030;0.9910	0.0018;0.0018;0.0018;0.9946	t|1e1.1o1|1e2.1o1|2e2.1o1|i	4	3	0;0;0;0	chr11	-	62855216-62855865;62855216-62855424;62855208-62855424;62855368-62855423	62855133-62855367;62855424-62855856;62855865-62855953	62855368-62855423
202	SUZ12P1	ENSG00000264538.7	ENSG00000264538.7:s:30768834-30768876	0.0004;-0.0004	2.959e-06;2.959e-06	9.473e-01;9.473e-01	0.0083;0.9917	0.0156;0.9844	s|1e1.1o1|i	2	2	0;0	chr17	+	30768867-30769001;30768877-30769000	30768834-30768876;30769001-30769064	30768877-30769000
203	USP22	ENSG00000124422.12	ENSG00000124422.12:t:20999596-21002842	-0.0000;0.0000	2.254e-21;8.120e-12	9.979e-01;9.979e-01	0.0053;0.9947	0.0052;0.9948	t|1e1.1o1|i	2	2	0;0	chr17	-	21002842-21021206;21002843-21002971	20999596-21002842;21021206-21021226	21002843-21002971
204	MKKS	ENSG00000125863.20	ENSG00000125863.20:s:10413796-10413931	0.0003;-0.0003	5.645e-06;5.645e-06	9.322e-01;9.322e-01	0.0114;0.9886	0.0159;0.9841	s|1e1.1o1|i	2	2	0;0	chr20	-	10412700-10413796;10412701-10413795	10412530-10412700;10413796-10413931	10412701-10413795
205	PNISR	ENSG00000132424.17	ENSG00000132424.17:t:99402540-99402710	0.0001;0.0001;-0.0003	4.767e-05;4.767e-05;1.925e-04	8.888e-01;8.888e-01;7.512e-01	0.0148;0.0148;0.9704	0.0159;0.0159;0.9683	t|1e1.1o1|1e2.1o1|i	3	3	0;0;0	chr6	-	99402710-99404603;99402710-99403829;99402711-99403828	99402540-99402710;99403829-99404546;99404603-99404702	99402711-99403828
206	SRSF2	ENSG00000161547.17	ENSG00000161547.17:s:76734577-76735158	0.0000;-0.0000	2.247e-21;2.116e-21	1.000e+00;1.000e+00	0.0022;0.9978	0.0025;0.9975	s|1e1.1o1|i	2	2	0;0	chr17	-	76734562-76735061;76734563-76734576	76734115-76734562;76734577-76735158	76734563-76734576
207	SRSF2	ENSG00000161547.17	ENSG00000161547.17:s:76735772-76736008	0.0002;-0.0002	1.105e-07;1.105e-07	9.826e-01;9.826e-01	0.0053;0.9947	0.0098;0.9902	s|1e1.1o1|i	2	2	0;0	chr17	-	76735158-76735772;76735662-76735771	76734577-76735158;76735772-76736008	76735662-76735771
208	SRSF2	ENSG00000161547.17	ENSG00000161547.17:s:76736154-76736154	-0.0000;-0.0000;0.0000	2.251e-21;2.251e-21;8.903e-11	9.986e-01;9.986e-01;9.953e-01	0.0036;0.0036;0.9927	0.0036;0.0036;0.9929	s|1e1.1o1|1e2.1o1|i	3	3	0;0;0	chr17	-	76735875-76736154;76735158-76736154;76736009-76736153	76734577-76735158;76735772-76736008;76736154-76736154	76736009-76736153
209	SRSF2	ENSG00000161547.17	ENSG00000161547.17:t:76734577-76735158	0.0000;0.0000;0.0000;-0.0001	1.566e-11;1.566e-11;1.566e-11;8.390e-10	9.985e-01;9.985e-01;9.985e-01;9.901e-01	0.0026;0.0026;0.0026;0.9923	0.0034;0.0034;0.0034;0.9897	t|1e1.1o1|1e2.1o1|1e3.1o1|i	4	4	0;0;0;0	chr17	-	76735158-76736154;76735158-76735772;76735158-76735618;76735159-76735617	76734577-76735158;76735618-76735661;76735772-76736008;76736154-76736154	76735159-76735617
210	PEX19	ENSG00000162735.19	ENSG00000162735.19:t:160278131-160278191	0.0001;-0.0001	3.495e-07;3.495e-07	9.689e-01;9.689e-01	0.0096;0.9904	0.0109;0.9891	t|1e1.1o1|i	2	2	0;0	chr1	-	160278191-160279801;160278192-160279295	160278131-160278191;160279801-160279845	160278192-160279295
211	B2M	ENSG00000166710.23	ENSG00000166710.23:s:44717607-44717791	0.0001;0.0001;-0.0002	2.347e-08;2.347e-08;1.079e-07	9.921e-01;9.921e-01;9.760e-01	0.0041;0.0041;0.9919	0.0063;0.0063;0.9873	s|1e2.1o1|2e1.1o1|i	3	3	0;0;0	chr15	+	44717704-44718758;44717791-44717844;44717792-44717843	44717607-44717791;44717844-44718145;44718758-44718851	44717792-44717843
212	OTUB1	ENSG00000167770.13	ENSG00000167770.13:s:63997349-63997426	-0.0000;0.0000	4.937e-07;4.937e-07	9.591e-01;9.591e-01	0.0114;0.9886	0.0106;0.9894	s|1e1.1o1|i	2	2	0;0	chr11	+	63997426-63997687;63997427-63997686	63997349-63997426;63997687-63998412	63997427-63997686
213	CTNNB1	ENSG00000168036.18	ENSG00000168036.18:s:41239134-41239354	0.0000;0.0000;0.0000;0.0000;0.0000;0.0000;-0.0002	1.243e-09;1.243e-09;1.243e-09;1.243e-09;1.243e-09;1.243e-09;5.010e-08	9.982e-01;9.982e-01;9.982e-01;9.982e-01;9.982e-01;9.982e-01;9.718e-01	0.0018;0.0018;0.0018;0.0018;0.0018;0.0018;0.9891	0.0023;0.0023;0.0023;0.0023;0.0023;0.0023;0.9859	s|1e1.1o2|1e1.2o2|1e2.1o3|1e2.2o3|1e2.3o3|1e3.1o1|i	7	4	0;0;0;0;0;0;0	chr3	+	41239354-41239641;41239354-41239660;41239354-41239813;41239354-41239819;41239354-41239822;41239354-41258332;41239355-41239640	41239134-41239354;41239641-41239767;41239813-41240445;41258332-41258484	41239355-41239640
214	CTNNB1	ENSG00000168036.18	ENSG00000168036.18:t:41225103-41225207	0.0000;0.0000;-0.0000	2.247e-21;2.247e-21;2.271e-16	1.000e+00;1.000e+00;9.999e-01	0.0018;0.0018;0.9964	0.0022;0.0022;0.9956	t|1e1.1o2|1e2.1o1|i	3	3	0;0;0	chr3	+	41224753-41225103;41224991-41225103;41224992-41225102	41224526-41224759;41224954-41224991;41225103-41225207	41224992-41225102
215	CTNNB1	ENSG00000168036.18	ENSG00000168036.18:t:41239813-41240445	0.0000;0.0000;0.0000;-0.0000	2.247e-21;2.247e-21;2.247e-21;3.300e-18	1.000e+00;1.000e+00;1.000e+00;9.999e-01	0.0014;0.0014;0.0014;0.9959	0.0014;0.0014;0.0014;0.9958	t|1e1.1o1|2e1.1o1|3e1.1o1|i	4	2	0;0;0;0	chr3	+	41239354-41239813;41239354-41239819;41239354-41239822;41239768-41239812	41239134-41239354;41239813-41240445	41239768-41239812
216	HDGF	ENSG00000143321.19	ENSG00000143321.19:s:156743156-156743455	-0.0001;0.0001	1.735e-08;1.737e-08	9.889e-01;9.889e-01	0.0090;0.9910	0.0052;0.9948	s|1e1.1o1|i	2	2	0;0	chr1	-	156743012-156743171;156743013-156743155	156742109-156743012;156743156-156743455	156743013-156743155
217	NONO	ENSG00000147140.17	ENSG00000147140.17:t:71300519-71301522	0.0000;-0.0000	4.714e-11;1.031e-10	9.959e-01;9.959e-01	0.0055;0.9945	0.0064;0.9936	t|1e1.1o2|i	2	2	0;0	chrX	+	71284406-71300519;71300270-71300518	71284397-71284453;71300519-71301522	71300270-71300518
218	SURF4	ENSG00000148248.14	ENSG00000148248.14:t:133361450-133363475	-0.0000;0.0000	2.250e-21;7.179e-13	9.990e-01;9.990e-01	0.0051;0.9949	0.0039;0.9961	t|1e1.1o2|i	2	2	0;0	chr9	-	133363475-133364915;133363476-133363554	133361450-133363475;133364840-133365026	133363476-133363554
219	CELF1	ENSG00000149187.19	ENSG00000149187.19:t:47465933-47468891	0.0002;-0.0002	1.203e-06;1.203e-06	9.600e-01;9.600e-01	0.0098;0.9902	0.0127;0.9873	t|1e1.1o1|i	2	2	0;0	chr11	-	47468891-47472191;47468892-47470293	47465933-47468891;47472191-47472357	47468892-47470293
220	CELF1	ENSG00000149187.19	ENSG00000149187.19:t:47470294-47470889	0.0000;0.0000;0.0000;-0.0002	1.461e-08;1.461e-08;1.461e-08;1.570e-07	9.933e-01;9.933e-01;9.933e-01;9.631e-01	0.0036;0.0036;0.0036;0.9893	0.0050;0.0050;0.0050;0.9850	t|1e1.1o1|2e1.1o1|2e2.1o1|i	4	3	0;0;0;0	chr11	-	47470889-47472191;47470555-47472191;47470555-47471998;47470890-47471997	47470294-47470889;47471998-47472102;47472191-47472357	47470890-47471997
221	HYOU1	ENSG00000149428.21	ENSG00000149428.21:s:119045127-119045654	0.0000;-0.0000	2.253e-21;6.658e-12	9.982e-01;9.982e-01	0.0046;0.9954	0.0055;0.9945	s|1e1.1o1|i	2	2	0;0	chr11	-	119044907-119045127;119044908-119045126	119044188-119044907;119045127-119045654	119044908-119045126
222	TPM4	ENSG00000167460.17	ENSG00000167460.17:s:16099667-16101409	0.0000;-0.0000	2.250e-21;7.470e-12	9.989e-01;9.989e-01	0.0029;0.9971	0.0052;0.9948	s|1e1.1o1|i	2	2	0;0	chr19	+	16101409-16102060;16101410-16102059	16099667-16101409;16102060-16103002	16101410-16102059
223	SNHG29	ENSG00000175061.19	ENSG00000175061.19:t:16440111-16440253	0.0000;0.0000;0.0000;0.0000;0.0000;0.0000;0.0000;-0.0000	2.247e-21;2.247e-21;2.247e-21;2.247e-21;2.247e-21;2.247e-21;2.247e-21;1.576e-13	9.999e-01;9.999e-01;9.999e-01;9.999e-01;9.999e-01;9.999e-01;9.999e-01;9.984e-01	0.0009;0.0009;0.0009;0.0009;0.0009;0.0009;0.0009;0.9935	0.0011;0.0011;0.0011;0.0011;0.0011;0.0011;0.0011;0.9925	t|1e2.2o2|1e3.2o2|2e1.1o1|2e2.1o2|2e2.2o2|2e3.1o2|2e3.2o2|i	8	4	0;0;0;0;0;0;0;0	chr17	+	16439414-16440111;16439703-16440111;16439060-16440185;16439393-16440185;16439414-16440185;16439692-16440185;16439703-16440185;16439704-16440110	16439034-16439060;16439321-16439414;16439528-16439703;16440111-16440253	16439704-16440110
224	SNX12	ENSG00000147164.12	ENSG00000147164.12:t:71059244-71059649	0.0000;-0.0000	3.149e-11;6.535e-11	9.974e-01;9.974e-01	0.0043;0.9957	0.0060;0.9940	t|1e1.1o1|i	2	2	0;0	chrX	-	71059649-71061028;71059650-71059892	71059244-71059649;71060516-71061118	71059650-71059892
225	DSN1	ENSG00000149636.16	ENSG00000149636.16:t:36770873-36771024	0.0001;0.0001;0.0001;-0.0007	3.024e-07;3.024e-07;3.024e-07;2.958e-06	9.860e-01;9.860e-01;9.860e-01;9.304e-01	0.0034;0.0034;0.0034;0.9899	0.0069;0.0069;0.0069;0.9794	t|1e1.1o2|2e2.1o1|3e3.1o1|i	4	4	0;0;0;0	chr20	-	36771024-36773662;36770977-36771425;36770974-36771115;36771025-36771114	36770873-36771024;36771115-36771193;36771425-36771473;36773394-36773818	36771025-36771114
226	HNRNPDL	ENSG00000152795.18	ENSG00000152795.18:s:82426037-82426129	0.0003;0.0003;-0.0008	4.749e-06;4.749e-06;1.995e-05	9.536e-01;9.536e-01;8.807e-01	0.0067;0.0067;0.9865	0.0126;0.0126;0.9748	s|1e1.1o1|1e2.1o1|i	3	3	0;0;0	chr4	-	82425667-82426037;82424883-82426037;82425668-82426036	82422565-82424883;82425563-82425667;82426037-82426129	82425668-82426036
227	HNRNPDL	ENSG00000152795.18	ENSG00000152795.18:t:82422565-82424883	0.0003;0.0003;-0.0008	6.601e-06;6.601e-06;2.740e-05	9.543e-01;9.543e-01;8.821e-01	0.0067;0.0067;0.9867	0.0126;0.0126;0.9748	t|1e1.1o1|1e2.1o1|i	3	3	0;0;0	chr4	-	82424883-82426037;82424883-82425563;82424884-82425562	82422565-82424883;82425563-82425667;82426037-82426129	82424884-82425562
228	USP39	ENSG00000168883.20	ENSG00000168883.20:s:85648761-85648853	0.0002;-0.0002	3.068e-07;3.068e-07	9.695e-01;9.695e-01	0.0083;0.9917	0.0114;0.9886	s|1e1.1o1|i	2	2	0;0	chr2	+	85648853-85649017;85648854-85649016	85648761-85648853;85649017-85649283	85648854-85649016
229	HNRNPH1	ENSG00000169045.17	ENSG00000169045.17:s:179621242-179621335	0.0001;0.0001;-0.0002	7.513e-09;7.513e-09;3.575e-08	9.941e-01;9.941e-01;9.817e-01	0.0037;0.0037;0.9926	0.0057;0.0057;0.9885	s|1e1.1o1|1e2.1o2|i	3	3	0;0;0	chr5	-	179621035-179621242;179619407-179621242;179621036-179621241	179619101-179619407;179621011-179621035;179621242-179621335	179621036-179621241
230	HNRNPH1	ENSG00000169045.17	ENSG00000169045.17:s:179621371-179621686	0.0000;-0.0000	2.247e-21;8.394e-16	9.999e-01;9.999e-01	0.0025;0.9975	0.0036;0.9964	s|1e1.1o1|i	2	2	0;0	chr5	-	179621035-179621371;179621371-179621370	179621011-179621035;179621347-179621370;179621371-179621686	179621371-179621370
231	HNRNPH1	ENSG00000169045.17	ENSG00000169045.17:t:179616126-179616287	0.0001;0.0001;0.0001;0.0001;-0.0007	1.084e-05;1.084e-05;1.084e-05;1.084e-05;1.558e-04	9.502e-01;9.502e-01;9.502e-01;9.502e-01;7.388e-01	0.0067;0.0067;0.0067;0.0067;0.9733	0.0098;0.0098;0.0098;0.0098;0.9610	t|1e1.3o3|1e2.1o3|1e2.2o3|1e2.3o3|i	5	3	0;0;0;0;0	chr5	-	179616218-179617021;179616218-179616899;179616218-179616869;179616218-179616860;179616288-179616763	179616126-179616287;179616764-179616958;179617021-179617110	179616288-179616763
232	HNRNPH1	ENSG00000169045.17	ENSG00000169045.17:t:179618144-179618899	0.0001;0.0001;-0.0003	9.274e-08;9.274e-08;4.074e-07	9.907e-01;9.907e-01;9.721e-01	0.0041;0.0041;0.9918	0.0066;0.0066;0.9868	t|1e1.1o1|1e2.1o1|i	3	3	0;0;0	chr5	-	179618323-179620892;179618323-179619269;179618900-179619100	179618144-179618899;179619101-179619407;179620675-179620959	179618900-179619100
233	HNRNPH1	ENSG00000169045.17	ENSG00000169045.17:t:179619101-179619407	0.0000;0.0000;0.0000;-0.0003	1.280e-08;1.280e-08;1.280e-08;1.337e-07	9.958e-01;9.958e-01;9.958e-01;9.763e-01	0.0024;0.0024;0.0024;0.9927	0.0045;0.0045;0.0045;0.9866	t|1e1.1o1|1e2.1o1|2e2.1o1|i	4	3	0;0;0;0	chr5	-	179619407-179621242;179619407-179620892;179619360-179620892;179619408-179619468	179619101-179619407;179620675-179620959;179621242-179621335	179619408-179619468
234	HNRNPH1	ENSG00000169045.17	ENSG00000169045.17:t:179621011-179621035	0.0000;0.0000;0.0000;-0.0002	4.508e-09;4.508e-09;4.508e-09;4.928e-08	9.961e-01;9.961e-01;9.961e-01;9.773e-01	0.0028;0.0028;0.0028;0.9917	0.0043;0.0043;0.0043;0.9871	t|1e1.1o1|1e2.1o1|1e3.1o1|i	4	4	0;0;0;0	chr5	-	179621035-179623037;179621035-179621371;179621035-179621242;179621036-179621241	179621011-179621035;179621242-179621335;179621371-179621686;179622849-179623187	179621036-179621241
235	ZFP36L1	ENSG00000185650.10	ENSG00000185650.10:s:68789527-68790492	0.0002;-0.0002	2.919e-05;2.919e-05	8.759e-01;8.759e-01	0.0172;0.9828	0.0200;0.9800	s|1e1.1o1|i	2	2	0;0	chr14	-	68788809-68789527;68788810-68789526	68787660-68788809;68789527-68790492	68788810-68789526
236	MRPL42	ENSG00000198015.14	ENSG00000198015.14:s:93501176-93501385	0.0001;-0.0001	5.823e-08;5.829e-08	9.828e-01;9.828e-01	0.0063;0.9937	0.0103;0.9897	s|1e1.1o1|i	2	2	0;0	chr12	+	93501311-93502706;93501386-93501904	93501176-93501385;93502706-93516214	93501386-93501904
237	MRPL42	ENSG00000198015.14	ENSG00000198015.14:t:93501905-93502661	0.0001;-0.0001	5.823e-08;5.829e-08	9.828e-01;9.828e-01	0.0063;0.9937	0.0103;0.9897	t|1e1.1o1|i	2	2	0;0	chr12	+	93501028-93501905;93501386-93501904	93500747-93501028;93501905-93502661	93501386-93501904
238	GLMP	ENSG00000198715.13	ENSG00000198715.13:t:156293384-156293429	-0.0000;0.0000	5.494e-10;6.426e-10	9.938e-01;9.938e-01	0.0066;0.9934	0.0064;0.9936	t|1e1.1o1|i	2	2	0;0	chr1	-	156293429-156294018;156293430-156293517	156293384-156293429;156294018-156294236	156293430-156293517
239	ARL2	ENSG00000213465.8	ENSG00000213465.8:s:65021516-65021888	0.0000;-0.0000	2.251e-21;6.584e-13	9.988e-01;9.988e-01	0.0047;0.9953	0.0048;0.9952	s|1e1.1o1|i	2	2	0;0	chr11	+	65021888-65021971;65021889-65021970	65021516-65021888;65021971-65022184	65021889-65021970
240	CSDE1	ENSG00000009307.17	ENSG00000009307.17:s:114749974-114750207	0.0000;0.0000;-0.0000	2.247e-21;2.247e-21;6.518e-15	9.999e-01;9.999e-01;9.997e-01	0.0014;0.0014;0.9971	0.0025;0.0025;0.9950	s|1e1.1o1|2e2.1o1|i	3	3	0;0;0	chr1	-	114749904-114750149;114739725-114749974;114749905-114749973	114739692-114739725;114749817-114749904;114749974-114750207	114749905-114749973
241	CSDE1	ENSG00000009307.17	ENSG00000009307.17:t:114739692-114739725	0.0000;-0.0000	2.247e-21;7.325e-21	1.000e+00;1.000e+00	0.0019;0.9981	0.0026;0.9974	t|1e1.2o2|i	2	2	0;0	chr1	-	114739725-114749974;114739726-114739752	114739692-114739725;114749974-114750207	114739726-114739752
242	EXTL3	ENSG00000012232.10	ENSG00000012232.10:t:28752661-28756561	0.0001;-0.0001	1.579e-04;1.579e-04	8.075e-01;8.075e-01	0.0213;0.9787	0.0244;0.9756	t|1e1.1o1|i	2	2	0;0	chr8	+	28716066-28752661;28751095-28752660	28715585-28716066;28752661-28756561	28751095-28752660
243	BCLAF1	ENSG00000029363.17	ENSG00000029363.17:t:136275843-136275989	0.0002;0.0002;-0.0004	3.496e-06;3.496e-06;1.465e-05	9.565e-01;9.565e-01;8.872e-01	0.0079;0.0079;0.9841	0.0108;0.0108;0.9785	t|1e1.1o1|1e2.1o1|i	3	3	0;0;0	chr6	-	136275989-136277865;136275989-136276468;136275990-136276467	136275843-136275989;136276468-136276508;136277865-136278776	136275990-136276467
244	USP13	ENSG00000058056.10	ENSG00000058056.10:s:179784048-179784406	0.0003;0.0003;0.0003;0.0003;-0.0017	1.416e-05;1.416e-05;1.416e-05;1.416e-05;2.039e-04	9.607e-01;9.607e-01;9.607e-01;9.607e-01;7.747e-01	0.0043;0.0043;0.0043;0.0043;0.9826	0.0100;0.0100;0.0100;0.0100;0.9600	s|1e1.1o1|1e2.1o1|1e3.1o1|1e4.1o1|i	5	5	0;0;0;0;0	chr3	+	179784249-179785732;179784249-179789112;179784249-179789534;179784249-179795681;179784407-179785731	179784048-179784406;179785732-179785873;179789112-179789401;179789534-179789817;179795681-179795717	179784407-179785731
245	QSER1	ENSG00000060749.16	ENSG00000060749.16:s:32931743-32932374	0.0004;-0.0004	5.149e-06;5.149e-06	9.358e-01;9.358e-01	0.0105;0.9895	0.0164;0.9836	s|1e1.1o1|i	2	2	0;0	chr11	+	32932374-32933092;32932375-32933091	32931743-32932374;32933092-32935435	32932375-32933091
246	HLTF	ENSG00000071794.16	ENSG00000071794.16:s:149032201-149032372	0.0002;0.0002;-0.0005	8.454e-07;8.454e-07;3.668e-06	9.728e-01;9.728e-01;9.257e-01	0.0059;0.0059;0.9882	0.0098;0.0098;0.9804	s|1e1.1o2|1e1.2o2|i	3	2	0;0;0	chr3	-	149031363-149032201;149031360-149032201;149031364-149032200	149030127-149031363;149032201-149032372	149031364-149032200
247	REST	ENSG00000084093.19	ENSG00000084093.19:s:56910630-56911089	0.0001;0.0001;-0.0002	2.253e-09;2.253e-09;1.101e-08	9.960e-01;9.960e-01;9.875e-01	0.0025;0.0025;0.9949	0.0053;0.0053;0.9893	s|1e1.1o1|2e2.1o1|i	3	3	0;0;0	chr4	+	56910939-56911336;56911089-56919787;56911090-56911335	56910630-56911089;56911336-56911536;56919787-56919870	56911090-56911335
248	EIF2AK1	ENSG00000086232.13	ENSG00000086232.13:s:6024356-6024801	0.0002;-0.0002	4.540e-06;4.540e-06	9.304e-01;9.304e-01	0.0119;0.9881	0.0161;0.9839	s|1e1.1o1|i	2	2	0;0	chr7	-	6023746-6024709;6023747-6024355	6022247-6023746;6024356-6024801	6023747-6024355
249	GINS1	ENSG00000101003.11	ENSG00000101003.11:s:25445923-25447685	0.0000;0.0000;0.0000;-0.0001	7.733e-08;7.733e-08;7.733e-08;7.973e-07	9.863e-01;9.863e-01;9.863e-01;9.305e-01	0.0051;0.0051;0.0051;0.9848	0.0057;0.0057;0.0057;0.9828	s|1e3.1o1|2e2.1o1|3e1.1o2|i	4	4	0;0;0;0	chr20	+	25446039-25452442;25447090-25448121;25447685-25447923;25447686-25447922	25445923-25447685;25447923-25448104;25448121-25449072;25452442-25452700	25447686-25447922
250	GINS1	ENSG00000101003.11	ENSG00000101003.11:t:25447923-25448104	0.0000;0.0000;-0.0001	1.287e-07;1.287e-07;5.848e-07	9.796e-01;9.796e-01;9.424e-01	0.0067;0.0067;0.9865	0.0077;0.0077;0.9847	t|1e2.3o3|2e1.1o1|i	3	3	0;0;0	chr20	+	25447685-25447923;25441776-25448103;25447686-25447922	25441702-25441776;25445923-25447685;25447923-25448104	25447686-25447922
251	MAZ	ENSG00000103495.15	ENSG00000103495.15:s:29810077-29810418	-0.0001;0.0001	1.988e-07;1.988e-07	9.686e-01;9.686e-01	0.0105;0.9895	0.0099;0.9901	s|1e1.1o1|i	2	2	0;0	chr16	+	29810227-29811006;29810419-29811005	29810077-29810418;29811006-29811164	29810419-29811005
252	SGTA	ENSG00000104969.11	ENSG00000104969.11:s:2755383-2755933	-0.0005;0.0005	2.046e-05;2.046e-05	8.960e-01;8.960e-01	0.0189;0.9811	0.0132;0.9868	s|1e1.1o1|i	2	2	0;0	chr19	-	2754854-2755383;2754855-2755382	2754715-2754854;2755383-2755933	2754855-2755382
253	EIF4H	ENSG00000106682.16	ENSG00000106682.16:s:74195169-74195856	0.0000;-0.0000	2.247e-21;5.324e-21	1.000e+00;1.000e+00	0.0024;0.9976	0.0026;0.9974	s|1e1.1o1|i	2	2	0;0	chr7	+	74195856-74196642;74195857-74196641	74195169-74195856;74196642-74197122	74195857-74196641
254	HSPA8	ENSG00000109971.14	ENSG00000109971.14:s:123060698-123060798	-0.0000;-0.0000;0.0000	2.247e-21;2.247e-21;2.043e-21	1.000e+00;1.000e+00;1.000e+00	0.0011;0.0011;0.9979	0.0006;0.0006;0.9988	s|1e2.1o1|2e1.1o1|i	3	3	0;0;0	chr11	-	123059103-123060705;123059848-123060698;123060676-123060697	123059059-123059103;123059814-123059848;123060698-123060798	123060676-123060697
255	HSPA8	ENSG00000109971.14	ENSG00000109971.14:t:123057489-123057828	-0.0000;0.0000	2.247e-21;2.043e-21	1.000e+00;1.000e+00	0.0016;0.9984	0.0012;0.9988	t|1e1.1o2|i	2	2	0;0	chr11	-	123057828-123058767;123057829-123057878	123057489-123057828;123058632-123058830	123057829-123057878
256	HSPA8	ENSG00000109971.14	ENSG00000109971.14:t:123059059-123059103	-0.0000;0.0000	2.247e-21;2.043e-21	1.000e+00;1.000e+00	0.0015;0.9985	0.0013;0.9987	t|1e1.1o2|i	2	2	0;0	chr11	-	123059103-123060705;123059104-123059155	123059059-123059103;123060698-123060798	123059104-123059155
257	HSPA8	ENSG00000109971.14	ENSG00000109971.14:t:123059473-123059762	0.0000;0.0000	2.247e-21;2.043e-21	1.000e+00;1.000e+00	0.0006;0.9994	0.0007;0.9993	t|1e1.1o1|i	2	2	0;0	chr11	-	123059762-123060116;123059763-123059813	123059473-123059762;123060116-123060426	123059763-123059813
258	HSPA8	ENSG00000109971.14	ENSG00000109971.14:t:123059814-123059848	0.0000;0.0000	2.247e-21;2.043e-21	1.000e+00;1.000e+00	0.0005;0.9995	0.0006;0.9994	t|1e1.2o2|i	2	2	0;0	chr11	-	123059848-123060698;123059849-123059964	123059814-123059848;123060698-123060798	123059849-123059964
259	HSPA8	ENSG00000109971.14	ENSG00000109971.14:t:123060593-123060675	-0.0000;0.0000	2.247e-21;2.043e-21	1.000e+00;1.000e+00	0.0016;0.9984	0.0009;0.9991	t|1e1.1o1|i	2	2	0;0	chr11	-	123060675-123061120;123060676-123060697	123060593-123060675;123060825-123061332	123060676-123060697
260	LASP1	ENSG00000002834.18	ENSG00000002834.18:s:38918605-38919982	0.0000;-0.0000	2.252e-21;4.763e-12	9.984e-01;9.984e-01	0.0044;0.9956	0.0053;0.9947	s|1e1.1o1|i	2	2	0;0	chr17	+	38919982-38920307;38919983-38920306	38918605-38919982;38920307-38921770	38919983-38920306
261	FKBP4	ENSG00000004478.8	ENSG00000004478.8:s:2803151-2803240	0.0001;-0.0001	3.822e-07;3.823e-07	9.634e-01;9.634e-01	0.0096;0.9904	0.0119;0.9881	s|1e1.1o1|i	2	2	0;0	chr12	+	2803240-2805168;2803241-2805167	2803151-2803240;2805168-2805423	2803241-2805167
262	NUDCD3	ENSG00000015676.18	ENSG00000015676.18:t:44379119-44383756	0.0002;-0.0002	4.349e-05;4.349e-05	8.629e-01;8.629e-01	0.0175;0.9825	0.0208;0.9792	t|1e1.1o1|i	2	2	0;0	chr7	-	44383756-44402642;44383757-44385350	44379119-44383756;44402642-44402923	44383757-44385350
263	PHF23	ENSG00000040633.13	ENSG00000040633.13:s:7236290-7236566	-0.0000;0.0000	5.150e-10;6.054e-10	9.924e-01;9.924e-01	0.0069;0.9931	0.0069;0.9931	s|1e1.1o1|i	2	2	0;0	chr17	-	7236118-7236481;7236119-7236289	7235930-7236118;7236290-7236566	7236119-7236289
264	SLC2A3	ENSG00000059804.16	ENSG00000059804.16:s:7919666-7919750	-0.0000;0.0000	2.249e-21;2.568e-13	9.994e-01;9.994e-01	0.0044;0.9956	0.0037;0.9963	s|1e1.1o1|i	2	2	0;0	chr12	-	7919528-7919666;7919529-7919665	7919230-7919528;7919666-7919750	7919529-7919665
265	RPL31	ENSG00000071082.11	ENSG00000071082.11:s:101005959-101006071	0.0001;0.0001;0.0001;0.0001;0.0001;-0.0007	1.393e-07;1.393e-07;1.393e-07;1.393e-07;1.393e-07;3.316e-06	9.931e-01;9.931e-01;9.931e-01;9.931e-01;9.931e-01;9.297e-01	0.0020;0.0020;0.0020;0.0020;0.0020;0.9898	0.0042;0.0042;0.0042;0.0042;0.0042;0.9789	s|1e1.1o1|1e2.1o2|1e2.2o2|1e3.1o1|1e4.1o1|i	6	5	0;0;0;0;0;0	chr2	+	101006071-101006350;101006071-101017859;101006071-101017889;101006071-101018998;101006071-101023625;101006072-101006349	101005959-101006071;101006350-101007267;101017859-101018306;101018998-101019728;101023625-101024032	101006072-101006349
266	TULP3	ENSG00000078246.17	ENSG00000078246.17:s:2939311-2939788	0.0001;0.0001;0.0001;-0.0004	4.923e-07;4.923e-07;4.923e-07;4.752e-06	9.792e-01;9.792e-01;9.792e-01;9.018e-01	0.0052;0.0052;0.0052;0.9845	0.0076;0.0076;0.0076;0.9773	s|1e1.1o1|1e2.1o1|1e3.1o1|i	4	4	0;0;0;0	chr12	+	2939424-2940022;2939424-2940195;2939424-2940530;2939789-2940021	2939311-2939788;2940022-2940081;2940195-2940338;2940530-2941138	2939789-2940021
267	POMGNT1	ENSG00000085998.15	ENSG00000085998.15:t:46188683-46188980	0.0001;0.0001;0.0001;-0.0003	1.057e-07;1.057e-07;1.057e-07;1.064e-06	9.875e-01;9.875e-01;9.875e-01;9.363e-01	0.0045;0.0045;0.0045;0.9866	0.0060;0.0060;0.0060;0.9819	t|1e1.2o2|1e2.1o2|1e2.2o2|i	4	3	0;0;0;0	chr1	-	46188980-46189458;46188980-46189242;46188980-46189180;46188981-46189179	46188683-46188980;46189180-46189357;46189458-46189823	46188981-46189179
268	MSH2	ENSG00000095002.15	ENSG00000095002.15:s:47403067-47403175	0.0001;-0.0001	8.786e-08;8.786e-08	9.797e-01;9.797e-01	0.0075;0.9925	0.0103;0.9897	s|1e1.1o1|i	2	2	0;0	chr2	+	47403175-47403360;47403176-47403359	47403067-47403175;47403360-47403402	47403176-47403359
269	PGK1	ENSG00000102144.15	ENSG00000102144.15:s:78124874-78125051	0.0003;-0.0003	4.568e-06;4.568e-06	9.330e-01;9.330e-01	0.0110;0.9890	0.0159;0.9841	s|1e1.1o1|i	2	2	0;0	chrX	+	78125051-78125327;78125052-78125326	78124874-78125051;78125327-78125425	78125052-78125326
270	PPP2CB	ENSG00000104695.13	ENSG00000104695.13:s:30786109-30786307	0.0002;-0.0002	7.910e-07;7.909e-07	9.618e-01;9.618e-01	0.0087;0.9913	0.0127;0.9873	s|1e1.1o1|i	2	2	0;0	chr8	-	30774930-30786211;30785990-30786108	30774833-30774930;30786109-30786307	30785990-30786108
271	PPP2CB	ENSG00000104695.13	ENSG00000104695.13:t:30785616-30785989	0.0002;-0.0002	7.910e-07;7.909e-07	9.618e-01;9.618e-01	0.0087;0.9913	0.0127;0.9873	t|1e1.1o1|i	2	2	0;0	chr8	-	30785989-30799717;30785990-30786108	30785616-30785989;30799717-30799755	30785990-30786108
272	CXCL12	ENSG00000107562.17	ENSG00000107562.17:s:44378557-44378723	0.0002;0.0002;0.0002;-0.0007	1.761e-06;1.761e-06;1.761e-06;1.623e-05	9.727e-01;9.727e-01;9.727e-01;8.767e-01	0.0054;0.0054;0.0054;0.9839	0.0082;0.0082;0.0082;0.9754	s|1e1.1o1|1e2.1o1|1e3.1o3|i	4	4	0;0;0;0	chr10	-	44377905-44378637;44376032-44378637;44373343-44378637;44377906-44378556	44370165-44373343;44375867-44376032;44377067-44377905;44378557-44378723	44377906-44378556
273	DUSP3	ENSG00000108861.9	ENSG00000108861.9:s:43768386-43769814	-0.0001;0.0001	4.961e-06;4.961e-06	9.179e-01;9.179e-01	0.0156;0.9844	0.0149;0.9851	s|1e1.1o1|i	2	2	0;0	chr17	-	43766784-43769582;43766785-43768385	43766125-43766784;43768386-43769814	43766785-43768385
274	CAND1	ENSG00000111530.13	ENSG00000111530.13:s:67305104-67305312	0.0000;-0.0000	2.247e-21;2.893e-19	1.000e+00;1.000e+00	0.0018;0.9982	0.0029;0.9971	s|1e1.1o1|i	2	2	0;0	chr12	+	67305312-67307397;67305313-67305542	67305104-67305312;67307397-67307492	67305313-67305542
275	CAND1	ENSG00000111530.13	ENSG00000111530.13:t:67305543-67306597	0.0000;-0.0000	2.247e-21;2.893e-19	1.000e+00;1.000e+00	0.0018;0.9982	0.0029;0.9971	t|1e1.1o2|i	2	2	0;0	chr12	+	67304681-67305543;67305313-67305542	67304605-67304746;67305543-67306597	67305313-67305542
276	SF3B1	ENSG00000115524.17	ENSG00000115524.17:s:197420181-197420542	0.0001;0.0001;0.0001;-0.0004	4.981e-06;4.981e-06;4.981e-06;4.497e-05	9.530e-01;9.530e-01;9.530e-01;8.104e-01	0.0079;0.0079;0.0079;0.9762	0.0100;0.0100;0.0100;0.9700	s|1e1.1o2|1e1.2o2|1e2.1o1|i	4	3	0;0;0;0	chr2	-	197419640-197420428;197418951-197420428;197418588-197420428;197419641-197420180	197418509-197418588;197418796-197419640;197420181-197420542	197419641-197420180
277	SRSF11	ENSG00000116754.14	ENSG00000116754.14:s:70231095-70231274	0.0001;0.0001;0.0001;-0.0004	5.588e-06;5.588e-06;5.588e-06;5.006e-05	9.525e-01;9.525e-01;9.525e-01;8.086e-01	0.0079;0.0079;0.0079;0.9762	0.0100;0.0100;0.0100;0.9700	s|1e1.1o1|1e2.1o1|2e1.1o1|i	4	3	0;0;0;0	chr1	+	70231203-70231859;70231203-70232268;70231257-70231859;70231275-70231547	70231095-70231274;70231548-70231975;70232268-70232377	70231275-70231547
278	SRSF11	ENSG00000116754.14	ENSG00000116754.14:t:70231095-70231274	0.0006;0.0006;-0.0015	4.978e-05;4.978e-05;2.017e-04	9.151e-01;9.151e-01;7.973e-01	0.0073;0.0073;0.9853	0.0171;0.0171;0.9658	t|1e1.1o1|1e2.1o1|i	3	3	0;0;0	chr1	+	70228555-70231095;70230618-70231095;70230619-70231094	70228422-70228727;70230064-70230618;70231095-70231274	70230619-70231094
279	PRR11	ENSG00000068489.13	ENSG00000068489.13:s:59201563-59201757	0.0001;0.0001;-0.0003	2.618e-07;2.618e-07;1.162e-06	9.799e-01;9.799e-01;9.433e-01	0.0057;0.0057;0.9885	0.0087;0.0087;0.9827	s|1e1.1o2|2e1.2o2|i	3	2	0;0;0	chr17	+	59201743-59203461;59201757-59203646;59201758-59203460	59201563-59201757;59203461-59206709	59201758-59203460
280	FGFR1	ENSG00000077782.22	ENSG00000077782.22:s:38422744-38423175	-0.0002;-0.0002;0.0006	4.568e-06;4.568e-06;1.919e-05	9.479e-01;9.479e-01;8.683e-01	0.0123;0.0123;0.9753	0.0084;0.0084;0.9831	s|1e1.1o1|1e2.1o1|i	3	3	0;0;0	chr8	-	38421941-38423025;38419735-38423025;38422045-38422743	38419533-38420044;38421708-38422044;38422744-38423175	38422045-38422743
281	FGFR1	ENSG00000077782.22	ENSG00000077782.22:t:38421708-38422044	-0.0001;-0.0001;-0.0001;-0.0001;-0.0001;0.0009	1.527e-06;1.527e-06;1.527e-06;1.527e-06;1.527e-06;3.384e-05	9.779e-01;9.779e-01;9.779e-01;9.779e-01;9.779e-01;8.220e-01	0.0062;0.0062;0.0062;0.0062;0.0062;0.9691	0.0042;0.0042;0.0042;0.0042;0.0042;0.9789	t|1e1.1o1|1e2.1o1|1e3.1o2|1e3.2o2|1e4.1o1|i	6	5	0;0;0;0;0;0	chr8	-	38421941-38457356;38421941-38427921;38421941-38424509;38421941-38424317;38421941-38423025;38422045-38422743	38421708-38422044;38422744-38423175;38423313-38424623;38427921-38428093;38457356-38457534	38422045-38422743
282	FGFR1	ENSG00000077782.22	ENSG00000077782.22:t:38428346-38428435	-0.0000;-0.0000;-0.0000;-0.0000;0.0001	2.273e-06;2.273e-06;2.273e-06;2.273e-06;3.472e-05	9.674e-01;9.674e-01;9.674e-01;9.674e-01;8.089e-01	0.0068;0.0068;0.0068;0.0068;0.9729	0.0068;0.0068;0.0068;0.0068;0.9729	t|1e1.1o1|1e2.1o1|1e3.1o1|1e4.1o1|i	5	5	0;0;0;0;0	chr8	-	38428435-38467672;38428435-38457356;38428435-38429682;38428435-38429247;38428436-38429246	38428346-38428435;38429247-38429390;38429521-38430820;38457356-38457534;38467672-38467900	38428436-38429246
283	APLP2	ENSG00000084234.18	ENSG00000084234.18:t:130121746-130121810	0.0000;-0.0000	2.248e-21;8.375e-15	9.998e-01;9.998e-01	0.0012;0.9988	0.0040;0.9960	t|1e1.1o3|i	2	2	0;0	chr11	+	130109581-130121746;130121727-130121745	130109550-130109823;130121746-130121810	130121727-130121745
284	MYL6	ENSG00000092841.19	ENSG00000092841.19:s:56159498-56159622	-0.0000;-0.0000;0.0000	2.247e-21;2.247e-21;2.043e-21	1.000e+00;1.000e+00;1.000e+00	0.0015;0.0015;0.9971	0.0008;0.0008;0.9985	s|1e1.1o2|1e1.2o2|i	3	2	0;0;0	chr12	+	56159622-56159975;56159622-56160025;56159623-56159622	56159498-56159622;56159623-56159791;56159975-56160148	56159623-56159622
285	MYL6	ENSG00000092841.19	ENSG00000092841.19:t:56159623-56159791	-0.0000;0.0000	2.247e-21;2.043e-21	1.000e+00;1.000e+00	0.0022;0.9978	0.0011;0.9989	t|1e1.1o1|i	2	2	0;0	chr12	+	56158711-56159623;56159623-56159622	56158681-56158711;56159498-56159622;56159623-56159791	56159623-56159622
286	EIF5	ENSG00000100664.11	ENSG00000100664.11:s:103340963-103341356	0.0005;-0.0005	1.351e-05;1.351e-05	9.290e-01;9.290e-01	0.0090;0.9910	0.0175;0.9825	s|1e1.1o1|i	2	2	0;0	chr14	+	103341125-103342159;103341357-103342158	103340963-103341356;103342159-103345025	103341357-103342158
287	KPNA3	ENSG00000102753.10	ENSG00000102753.10:s:49701856-49701898	0.0003;-0.0003	6.308e-05;6.308e-05	8.486e-01;8.486e-01	0.0185;0.9815	0.0238;0.9762	s|1e1.1o1|i	2	2	0;0	chr13	-	49701527-49701856;49701528-49701855	49699320-49701527;49701856-49701898	49701528-49701855
288	NAPA	ENSG00000105402.8	ENSG00000105402.8:s:47488235-47488389	-0.0003;0.0003	1.126e-05;1.126e-05	8.985e-01;8.985e-01	0.0179;0.9821	0.0152;0.9848	s|1e1.1o1|i	2	2	0;0	chr19	-	47487890-47488235;47487891-47488234	47487637-47487890;47488235-47488389	47487891-47488234
289	KPNB1	ENSG00000108424.11	ENSG00000108424.11:s:47682404-47683089	0.0000;-0.0000	9.665e-09;9.704e-09	9.873e-01;9.873e-01	0.0075;0.9925	0.0083;0.9917	s|1e1.1o1|i	2	2	0;0	chr17	+	47682790-47684313;47683090-47684312	47682404-47683089;47684313-47685505	47683090-47684312
290	BIRC2	ENSG00000110330.10	ENSG00000110330.10:s:102348598-102349013	0.0002;0.0002;0.0002;-0.0008	1.382e-06;1.382e-06;1.382e-06;1.283e-05	9.773e-01;9.773e-01;9.773e-01;8.945e-01	0.0042;0.0042;0.0042;0.9873	0.0081;0.0081;0.0081;0.9758	s|1e2.1o1|2e1.1o2|2e1.2o2|i	4	3	0;0;0;0	chr11	+	102348719-102350346;102348764-102349878;102348764-102350001;102349014-102349877	102348598-102349013;102349878-102350235;102350346-102350749	102349014-102349877
291	BIRC2	ENSG00000110330.10	ENSG00000110330.10:t:102349878-102350235	0.0001;0.0001;0.0001;0.0001;-0.0009	9.780e-07;9.780e-07;9.780e-07;9.780e-07;1.521e-05	9.828e-01;9.828e-01;9.828e-01;9.828e-01;8.838e-01	0.0034;0.0034;0.0034;0.0034;0.9864	0.0065;0.0065;0.0065;0.0065;0.9742	t|1e1.1o2|1e2.2o2|2e1.1o2|2e2.2o2|i	5	3	0;0;0;0;0	chr11	+	102347376-102349878;102348764-102349878;102347376-102350001;102348764-102350001;102349014-102349877	102347211-102347845;102348598-102349013;102349878-102350235	102349014-102349877
292	BIRC2	ENSG00000110330.10	ENSG00000110330.10:t:102350346-102350749	0.0002;-0.0002	7.425e-08;7.425e-08	9.828e-01;9.828e-01	0.0057;0.9943	0.0103;0.9897	t|1e1.1o2|i	2	2	0;0	chr11	+	102348719-102350346;102350236-102350345	102348598-102349013;102350346-102350749	102350236-102350345
293	PHC1	ENSG00000111752.11	ENSG00000111752.11:s:8939305-8939564	0.0003;-0.0003	1.853e-06;1.853e-06	9.494e-01;9.494e-01	0.0094;0.9906	0.0145;0.9855	s|1e1.1o1|i	2	2	0;0	chr12	+	8939564-8939729;8939565-8939728	8939305-8939564;8939729-8939822	8939565-8939728
294	PHC1	ENSG00000111752.11	ENSG00000111752.11:t:8940576-8941467	0.0004;-0.0004	1.532e-06;1.532e-06	9.652e-01;9.652e-01	0.0053;0.9947	0.0133;0.9867	t|1e1.1o1|i	2	2	0;0	chr12	+	8939822-8940576;8940405-8940575	8939729-8939822;8940576-8941467	8940405-8940575
295	EEF1B2	ENSG00000114942.14	ENSG00000114942.14:s:206159585-206159684	0.0002;0.0002;-0.0006	1.584e-06;1.584e-06;6.757e-06	9.706e-01;9.706e-01;9.203e-01	0.0058;0.0058;0.9884	0.0100;0.0100;0.9801	s|1e1.1o2|1e1.2o2|i	3	2	0;0;0	chr2	+	206159684-206159913;206159684-206159959;206159685-206159894	206159585-206159684;206159895-206160059	206159685-206159894
296	RO60	ENSG00000116747.13	ENSG00000116747.13:s:193084579-193084866	0.0001;0.0001;0.0001;-0.0007	4.640e-07;4.640e-07;4.640e-07;4.449e-06	9.845e-01;9.845e-01;9.845e-01;9.239e-01	0.0036;0.0036;0.0036;0.9891	0.0069;0.0069;0.0069;0.9792	s|1e1.1o1|1e2.1o1|2e2.1o1|i	4	3	0;0;0;0	chr1	+	193084657-193084989;193084657-193091651;193084698-193091651;193084867-193084988	193084579-193084866;193084989-193091219;193091651-193091777	193084867-193084988
297	TARDBP	ENSG00000120948.19	ENSG00000120948.19:s:11022548-11022715	0.0000;-0.0000	3.144e-11;3.600e-11	9.984e-01;9.984e-01	0.0030;0.9970	0.0057;0.9943	s|1e1.3o3|i	2	2	0;0	chr1	+	11022715-11023193;11022716-11022817	11022548-11022715;11023045-11023248	11022716-11022817
298	M6PR	ENSG00000003056.8	ENSG00000003056.8:s:8946303-8946405	0.0000;-0.0000	4.259e-10;4.594e-10	9.963e-01;9.963e-01	0.0031;0.9969	0.0069;0.9931	s|1e1.2o2|i	2	2	0;0	chr12	-	8943535-8946303;8946241-8946302	8943296-8943584;8946303-8946405	8946241-8946302
299	M6PR	ENSG00000003056.8	ENSG00000003056.8:t:8940361-8940903	0.0000;0.0000;-0.0000	2.248e-21;2.248e-21;4.092e-12	9.995e-01;9.995e-01;9.982e-01	0.0021;0.0021;0.9957	0.0035;0.0035;0.9929	t|1e1.1o1|2e1.1o1|i	3	2	0;0;0	chr12	-	8940903-8942416;8940869-8942416;8940904-8941648	8940361-8940903;8942179-8942542	8940904-8941648
300	COX10	ENSG00000006695.12	ENSG00000006695.12:s:14206810-14207585	0.0006;-0.0006	7.741e-05;7.741e-05	8.546e-01;8.546e-01	0.0156;0.9844	0.0227;0.9773	s|1e1.1o1|i	2	2	0;0	chr17	+	14207268-14208554;14207586-14208553	14206810-14207585;14208554-14208779	14207586-14208553
301	PGM3	ENSG00000013375.16	ENSG00000013375.16:s:83167794-83169323	0.0003;0.0003;-0.0007	2.313e-05;2.313e-05;9.443e-05	9.155e-01;9.155e-01;8.012e-01	0.0104;0.0104;0.9792	0.0159;0.0159;0.9683	s|1e1.1o1|2e2.1o1|i	3	3	0;0;0	chr6	-	83166466-83169242;83161242-83169063;83166467-83167793	83161150-83161242;83164873-83166466;83167794-83169323	83166467-83167793
302	PSMA4	ENSG00000041357.16	ENSG00000041357.16:t:78542576-78542683	0.0000;-0.0000	2.247e-21;3.191e-15	9.998e-01;9.998e-01	0.0022;0.9978	0.0038;0.9962	t|1e1.1o1|i	2	2	0;0	chr15	+	78542219-78542576;78542560-78542575	78542177-78542375;78542576-78542683	78542560-78542575
303	SMARCD1	ENSG00000066117.15	ENSG00000066117.15:s:50098947-50099246	0.0001;-0.0001	1.440e-07;1.440e-07	9.747e-01;9.747e-01	0.0089;0.9911	0.0108;0.9892	s|1e1.1o1|i	2	2	0;0	chr12	+	50099141-50099487;50099247-50099429	50098947-50099246;50099430-50099565	50099247-50099429
304	SMARCD1	ENSG00000066117.15	ENSG00000066117.15:s:50099430-50099565	-0.0000;-0.0000;0.0001	3.357e-07;3.357e-07;1.491e-06	9.749e-01;9.749e-01;9.306e-01	0.0080;0.0080;0.9839	0.0074;0.0074;0.9852	s|1e1.1o1|1e2.1o1|i	3	3	0;0;0	chr12	+	50099565-50099800;50099565-50100054;50099566-50099799	50099430-50099565;50099800-50099844;50100054-50100707	50099566-50099799
305	SMARCD1	ENSG00000066117.15	ENSG00000066117.15:t:50100054-50100707	0.0001;-0.0001	6.144e-07;6.145e-07	9.575e-01;9.575e-01	0.0100;0.9900	0.0125;0.9875	t|1e1.1o1|i	2	2	0;0	chr12	+	50099565-50100054;50099845-50100053	50099430-50099565;50100054-50100707	50099845-50100053
306	TRIP13	ENSG00000071539.14	ENSG00000071539.14:t:917719-918120	0.0002;-0.0002	7.232e-06;7.232e-06	9.131e-01;9.131e-01	0.0143;0.9857	0.0170;0.9830	t|1e1.1o1|i	2	2	0;0	chr5	+	917151-917719;917449-917718	917008-917151;917719-918120	917449-917718
307	TRAF4	ENSG00000076604.16	ENSG00000076604.16:s:28748945-28749319	0.0002;-0.0002	1.061e-06;1.061e-06	9.583e-01;9.583e-01	0.0087;0.9913	0.0139;0.9861	s|1e1.1o1|i	2	2	0;0	chr17	+	28749319-28749810;28749320-28749451	28748945-28749319;28749810-28750956	28749320-28749451
308	TRAF4	ENSG00000076604.16	ENSG00000076604.16:t:28749452-28749644	0.0002;-0.0002	1.061e-06;1.061e-06	9.583e-01;9.583e-01	0.0087;0.9913	0.0139;0.9861	t|1e1.2o2|i	2	2	0;0	chr17	+	28748178-28749452;28749320-28749451	28748017-28748178;28749452-28749644	28749320-28749451
309	FAT1	ENSG00000083857.15	ENSG00000083857.15:s:186597034-186597271	0.0003;-0.0003	1.527e-06;1.527e-06	9.561e-01;9.561e-01	0.0085;0.9915	0.0145;0.9855	s|1e1.1o1|i	2	2	0;0	chr4	-	186595826-186597034;186596842-186597033	186595689-186595826;186597034-186597271	186596842-186597033
310	FUS	ENSG00000089280.19	ENSG00000089280.19:s:31184939-31185179	0.0003;0.0003;-0.0008	4.469e-06;4.469e-06;1.872e-05	9.608e-01;9.608e-01;8.972e-01	0.0056;0.0056;0.9889	0.0119;0.0119;0.9762	s|1e1.1o1|1e2.1o1|i	3	3	0;0;0	chr16	+	31185179-31186802;31185179-31188325;31185180-31185498	31184939-31185179;31186802-31187245;31188152-31188357	31185180-31185498
311	FUS	ENSG00000089280.19	ENSG00000089280.19:t:31186802-31187245	0.0003;0.0003;-0.0007	2.421e-06;2.421e-06;1.028e-05	9.652e-01;9.652e-01;9.075e-01	0.0057;0.0057;0.9885	0.0109;0.0109;0.9781	t|1e1.1o1|1e2.1o1|i	3	3	0;0;0	chr16	+	31185179-31186802;31185556-31186802;31185557-31186801	31184939-31185179;31185499-31185556;31186802-31187245	31185557-31186801
312	FUS	ENSG00000089280.19	ENSG00000089280.19:t:31188152-31188357	0.0004;0.0004;-0.0009	7.283e-06;7.283e-06;3.034e-05	9.501e-01;9.501e-01;8.729e-01	0.0065;0.0065;0.9869	0.0133;0.0133;0.9733	t|1e1.1o1|1e2.1o1|i	3	3	0;0;0	chr16	+	31185179-31188325;31186836-31188325;31187246-31188151	31184939-31185179;31186802-31187245;31188152-31188357	31187246-31188151
313	ARCN1	ENSG00000095139.15	ENSG00000095139.15:t:118601636-118603033	0.0001;-0.0001	6.327e-06;6.327e-06	9.181e-01;9.181e-01	0.0139;0.9861	0.0161;0.9839	t|1e1.1o2|i	2	2	0;0	chr11	+	118581401-118601636;118600994-118601635	118581246-118581509;118601636-118603033	118600994-118601635
314	MAGED2	ENSG00000102316.17	ENSG00000102316.17:s:54810821-54810904	0.0000;-0.0000	2.247e-21;2.877e-18	1.000e+00;1.000e+00	0.0025;0.9975	0.0032;0.9968	s|1e1.1o1|i	2	2	0;0	chrX	+	54810904-54811046;54810905-54811045	54810821-54810904;54811046-54811130	54810905-54811045
315	MAGED2	ENSG00000102316.17	ENSG00000102316.17:t:54809872-54810213	0.0000;0.0000;0.0000;-0.0000	2.247e-21;2.247e-21;2.247e-21;1.276e-14	9.999e-01;9.999e-01;9.999e-01;9.996e-01	0.0010;0.0010;0.0010;0.9969	0.0019;0.0019;0.0019;0.9942	t|1e2.2o2|2e2.1o2|3e1.1o1|i	4	3	0;0;0;0	chrX	+	54809817-54809872;54809808-54809923;54809376-54810118;54809818-54809871	54809303-54809376;54809722-54809817;54809872-54810213	54809818-54809871
316	OAZ1	ENSG00000104904.12	ENSG00000104904.12:s:2271319-2271442	-0.0000;0.0000	2.247e-21;2.043e-21	1.000e+00;1.000e+00	0.0019;0.9981	0.0014;0.9986	s|1e1.1o1|i	2	2	0;0	chr19	+	2271442-2271444;2271443-2271443	2271319-2271442;2271444-2271530	2271443-2271443
317	SC5D	ENSG00000109929.10	ENSG00000109929.10:s:121307057-121307265	0.0000;-0.0000	2.250e-21;1.286e-12	9.991e-01;9.991e-01	0.0026;0.9974	0.0051;0.9949	s|1e1.1o1|i	2	2	0;0	chr11	+	121307243-121307457;121307266-121307456	121307057-121307265;121307457-121313410	121307266-121307456
318	CORO1C	ENSG00000110880.11	ENSG00000110880.11:s:108646989-108647522	0.0002;-0.0002	7.260e-08;7.260e-08	9.825e-01;9.825e-01	0.0059;0.9941	0.0104;0.9896	s|1e1.1o1|i	2	2	0;0	chr12	-	108646645-108647401;108646646-108646988	108645109-108646645;108646989-108647522	108646646-108646988
319	PIN1	ENSG00000127445.14	ENSG00000127445.14:s:9849090-9849399	-0.0001;-0.0001;-0.0001;0.0005	6.273e-07;6.273e-07;6.273e-07;5.860e-06	9.823e-01;9.823e-01;9.823e-01;9.142e-01	0.0068;0.0068;0.0068;0.9797	0.0045;0.0045;0.0045;0.9864	s|1e1.1o1|2e1.1o1|3e1.1o1|i	4	2	0;0;0;0	chr19	+	9849195-9849533;9849201-9849533;9849311-9849533;9849400-9849532	9849090-9849399;9849533-9849689	9849400-9849532
320	LDHA	ENSG00000134333.14	ENSG00000134333.14:t:18400907-18401025	-0.0000;0.0000	2.248e-21;2.284e-13	9.995e-01;9.995e-01	0.0043;0.9957	0.0022;0.9978	t|1e1.1o2|i	2	2	0;0	chr11	+	18396954-18400907;18400873-18400906	18396818-18397398;18400907-18401025	18400873-18400906
321	LDHA	ENSG00000134333.14	ENSG00000134333.14:t:18407239-18408425	0.0000;0.0000	2.247e-21;2.043e-21	1.000e+00;1.000e+00	0.0011;0.9989	0.0011;0.9989	t|1e1.1o2|i	2	2	0;0	chr11	+	18403788-18407239;18407159-18407238	18403694-18403811;18407239-18408425	18407159-18407238
322	TBRG4	ENSG00000136270.14	ENSG00000136270.14:s:45109223-45109287	-0.0001;0.0001	1.315e-08;1.320e-08	9.872e-01;9.872e-01	0.0086;0.9914	0.0064;0.9936	s|1e1.1o1|i	2	2	0;0	chr7	-	45109083-45109223;45109084-45109222	45108827-45109083;45109223-45109287	45109084-45109222
323	SRSF1	ENSG00000136450.13	ENSG00000136450.13:s:58004588-58005134	0.0000;0.0000;-0.0000	2.247e-21;2.247e-21;1.027e-15	9.999e-01;9.999e-01;9.998e-01	0.0015;0.0015;0.9969	0.0025;0.0025;0.9951	s|1e1.1o1|1e2.1o1|i	3	3	0;0;0	chr17	-	58004001-58004923;58003718-58004923;58004002-58004587	58000919-58003718;58003802-58004001;58004588-58005134	58004002-58004587
324	SRSF1	ENSG00000136450.13	ENSG00000136450.13:t:58000919-58003718	0.0000;-0.0000	2.247e-21;4.327e-21	1.000e+00;1.000e+00	0.0017;0.9983	0.0025;0.9975	t|1e1.1o1|i	2	2	0;0	chr17	-	58003718-58004923;58003719-58003801	58000919-58003718;58004588-58005134	58003719-58003801
325	SRSF1	ENSG00000136450.13	ENSG00000136450.13:t:58004588-58005134	0.0000;0.0000;0.0000;-0.0000	2.247e-21;2.247e-21;2.247e-21;3.992e-20	1.000e+00;1.000e+00;1.000e+00;1.000e+00	0.0010;0.0010;0.0010;0.9971	0.0013;0.0013;0.0013;0.9960	t|1e1.1o1|1e2.1o2|1e2.2o2|i	4	3	0;0;0;0	chr17	-	58005041-58006510;58005041-58005414;58005041-58005398;58005135-58005397	58004588-58005134;58005398-58005600;58006510-58006527	58005135-58005397
326	RPS2	ENSG00000140988.16	ENSG00000140988.16:t:1964449-1964631	-0.0000;-0.0000;0.0001	3.485e-10;3.485e-10;1.716e-09	9.981e-01;9.981e-01;9.938e-01	0.0043;0.0043;0.9913	0.0024;0.0024;0.9953	t|1e1.1o1|1e2.1o1|i	3	3	0;0;0	chr16	-	1964628-1964807;1964628-1964745;1964632-1964744	1964449-1964631;1964745-1964806;1964807-1964841	1964632-1964744
327	RPL11	ENSG00000142676.14	ENSG00000142676.14:s:23694660-23694791	0.0002;-0.0002	7.340e-05;7.340e-05	8.375e-01;8.375e-01	0.0189;0.9811	0.0233;0.9767	s|1e1.1o1|i	2	2	0;0	chr1	+	23694791-23695798;23694792-23695797	23694660-23694791;23695798-23695946	23694792-23695797
328	WTAP	ENSG00000146457.16	ENSG00000146457.16:s:159748191-159748369	0.0000;0.0000;-0.0000	5.507e-10;5.507e-10;3.079e-09	9.957e-01;9.957e-01;9.861e-01	0.0044;0.0044;0.9911	0.0048;0.0048;0.9904	s|1e1.1o1|1e2.1o1|i	3	3	0;0;0	chr6	+	159748369-159748590;159748369-159753460;159748370-159748589	159748191-159748369;159748590-159750010;159753460-159753614	159748370-159748589
329	RBMX	ENSG00000147274.14	ENSG00000147274.14:s:136875086-136875168	0.0000;0.0000;-0.0001	8.223e-07;8.223e-07;3.552e-06	9.693e-01;9.693e-01;9.170e-01	0.0078;0.0078;0.9845	0.0085;0.0085;0.9829	s|1e1.1o1|1e2.1o1|i	3	3	0;0;0	chrX	-	136874452-136875086;136872345-136875086;136874453-136875085	136872268-136872345;136873449-136874452;136875086-136875168	136874453-136875085
330	RBMX	ENSG00000147274.14	ENSG00000147274.14:t:136872268-136872345	0.0001;0.0001;-0.0004	2.836e-06;2.836e-06;1.202e-05	9.534e-01;9.534e-01;8.806e-01	0.0085;0.0085;0.9829	0.0115;0.0115;0.9770	t|1e1.1o1|1e2.1o1|i	3	3	0;0;0	chrX	-	136872345-136875086;136872345-136873246;136872346-136873245	136872268-136872345;136873246-136873425;136875086-136875168	136872346-136873245
331	MRPL49	ENSG00000149792.9	ENSG00000149792.9:t:65127002-65127371	0.0000;-0.0000	1.102e-08;1.113e-08	9.846e-01;9.846e-01	0.0085;0.9915	0.0085;0.9915	t|1e1.1o1|i	2	2	0;0	chr11	+	65124652-65127002;65126303-65127001	65124502-65124652;65127002-65127371	65126303-65127001
332	ACOX1	ENSG00000161533.12	ENSG00000161533.12:s:75946464-75946795	0.0001;-0.0001	4.018e-05;4.018e-05	8.602e-01;8.602e-01	0.0189;0.9811	0.0204;0.9796	s|1e1.1o3|i	2	2	0;0	chr17	-	75943213-75946707;75943577-75946463	75941507-75943213;75946464-75946795	75943577-75946463
333	SHISA5	ENSG00000164054.17	ENSG00000164054.17:t:48467798-48468217	0.0001;-0.0001	2.690e-08;2.701e-08	9.861e-01;9.861e-01	0.0068;0.9932	0.0089;0.9911	t|1e1.1o1|i	2	2	0;0	chr3	-	48468217-48469361;48468218-48468664	48467798-48468217;48469360-48469573	48468218-48468664
334	CTDNEP1	ENSG00000175826.12	ENSG00000175826.12:s:7244039-7244245	-0.0000;-0.0000;0.0001	7.396e-09;7.396e-09;3.570e-08	9.910e-01;9.910e-01;9.725e-01	0.0060;0.0060;0.9881	0.0054;0.0054;0.9892	s|1e1.1o1|2e1.1o1|i	3	2	0;0;0	chr17	-	7243951-7244189;7243951-7244102;7243952-7244038	7243591-7243951;7244039-7244245	7243952-7244038
335	TMEM259	ENSG00000182087.14	ENSG00000182087.14:s:1010177-1010895	-0.0002;0.0002	1.469e-05;1.469e-05	8.893e-01;8.893e-01	0.0179;0.9821	0.0167;0.9833	s|1e1.1o1|i	2	2	0;0	chr19	-	1009861-1010177;1009862-1010176	1009648-1009861;1010177-1010895	1009862-1010176
336	PYCR1	ENSG00000183010.17	ENSG00000183010.17:s:81933307-81933376	0.0000;-0.0000	4.267e-10;4.508e-10	9.943e-01;9.943e-01	0.0056;0.9944	0.0072;0.9928	s|1e1.1o1|i	2	2	0;0	chr17	-	81932963-81933307;81932964-81933306	81932384-81932963;81933307-81933376	81932964-81933306
337	ZNF252P	ENSG00000196922.11	ENSG00000196922.11:t:144994479-144994592	0.0003;0.0003;-0.0007	6.858e-06;6.858e-06;2.847e-05	9.482e-01;9.482e-01;8.688e-01	0.0079;0.0079;0.9841	0.0121;0.0121;0.9757	t|1e1.1o1|1e2.1o1|i	3	3	0;0;0	chr8	-	144994592-144999603;144994592-144996507;144994593-144995717	144994479-144994592;144996452-144996607;144997982-144999769	144994593-144995717
338	KDM1A	ENSG00000004487.18	ENSG00000004487.18:t:23083179-23083689	0.0001;0.0001;0.0001;-0.0006	1.468e-05;1.468e-05;1.468e-05;1.283e-04	9.366e-01;9.366e-01;9.366e-01;7.608e-01	0.0091;0.0091;0.0091;0.9727	0.0122;0.0122;0.0122;0.9634	t|1e1.1o2|1e1.2o2|1e2.1o1|i	4	3	0;0;0;0	chr1	+	23082355-23083179;23082366-23083179;23082509-23083179;23082510-23083178	23082220-23082366;23082450-23082509;23083179-23083689	23082510-23083178
339	PAFAH1B1	ENSG00000007168.14	ENSG00000007168.14:t:2683588-2683685	0.0004;-0.0004	2.935e-06;2.935e-06	9.500e-01;9.500e-01	0.0083;0.9917	0.0152;0.9848	t|1e1.1o2|i	2	2	0;0	chr17	+	2674096-2683588;2682197-2683587	2674060-2674288;2683588-2683685	2682197-2683587
340	METTL13	ENSG00000010165.20	ENSG00000010165.20:s:171781660-171781795	-0.0001;-0.0001;0.0004	3.571e-07;3.571e-07;1.577e-06	9.769e-01;9.769e-01;9.357e-01	0.0085;0.0085;0.9829	0.0061;0.0061;0.9878	s|1e1.1o1|1e2.1o1|i	3	3	0;0;0	chr1	+	171781795-171781988;171781795-171783740;171781796-171781987	171781660-171781795;171781988-171782120;171783740-171784499	171781796-171781987
341	DEPDC1	ENSG00000024526.17	ENSG00000024526.17:s:68482641-68482897	0.0001;-0.0001	2.604e-09;2.609e-09	9.935e-01;9.935e-01	0.0048;0.9952	0.0079;0.9921	s|1e1.1o1|i	2	2	0;0	chr1	-	68481612-68482641;68482239-68482640	68481440-68481612;68482641-68482897	68482239-68482640
342	RCN1	ENSG00000049449.10	ENSG00000049449.10:s:32104365-32104688	0.0001;-0.0001	2.594e-08;2.598e-08	9.889e-01;9.889e-01	0.0039;0.9961	0.0089;0.9911	s|1e1.1o1|i	2	2	0;0	chr11	+	32104688-32105287;32104689-32105286	32104365-32104688;32105287-32105722	32104689-32105286
343	ACTB	ENSG00000075624.17	ENSG00000075624.17:s:5527733-5527783	0.0000;-0.0000	2.247e-21;2.043e-21	1.000e+00;1.000e+00	0.0011;0.9989	0.0012;0.9988	s|1e1.1o1|i	2	2	0;0	chr7	-	5527611-5527733;5527612-5527732	5526409-5527611;5527733-5527783	5527612-5527732
344	ACTB	ENSG00000075624.17	ENSG00000075624.17:t:5527733-5527783	-0.0000;0.0000	2.247e-21;2.043e-21	1.000e+00;1.000e+00	0.0018;0.9982	0.0011;0.9989	t|1e1.1o2|i	2	2	0;0	chr7	-	5527783-5529571;5527784-5527797	5527733-5527783;5529535-5529733	5527784-5527797
345	XPO1	ENSG00000082898.19	ENSG00000082898.19:s:61538070-61538356	0.0000;0.0000;0.0000;0.0000;0.0000;-0.0003	3.745e-09;3.745e-09;3.745e-09;3.745e-09;3.745e-09;1.069e-07	9.976e-01;9.976e-01;9.976e-01;9.976e-01;9.976e-01;9.716e-01	0.0015;0.0015;0.0015;0.0015;0.0015;0.9926	0.0031;0.0031;0.0031;0.0031;0.0031;0.9847	s|1e3.2o2|2e1.2o3|2e1.3o3|2e2.1o1|3e1.1o3|i	6	4	0;0;0;0;0;0	chr2	-	61526505-61538192;61537668-61538138;61537587-61538138;61534518-61538138;61537743-61538070;61537781-61538069	61526462-61526523;61534423-61534518;61537562-61537780;61538070-61538356	61537781-61538069
346	XPO1	ENSG00000082898.19	ENSG00000082898.19:t:61537562-61537780	0.0000;0.0000;0.0000;0.0000;0.0000;-0.0003	3.745e-09;3.745e-09;3.745e-09;3.745e-09;3.745e-09;1.069e-07	9.976e-01;9.976e-01;9.976e-01;9.976e-01;9.976e-01;9.716e-01	0.0015;0.0015;0.0015;0.0015;0.0015;0.9926	0.0031;0.0031;0.0031;0.0031;0.0031;0.9847	t|1e2.3o3|2e1.1o1|2e2.2o3|3e1.1o1|3e2.2o3|i	6	3	0;0;0;0;0;0	chr2	-	61537743-61538070;61537668-61538492;61537668-61538138;61537587-61538492;61537587-61538138;61537781-61538069	61537562-61537780;61538070-61538356;61538492-61538741	61537781-61538069
347	CTTN	ENSG00000085733.16	ENSG00000085733.16:s:70435466-70435981	-0.0000;-0.0000;0.0000	2.822e-06;2.822e-06;1.184e-05	9.545e-01;9.545e-01;8.829e-01	0.0098;0.0098;0.9804	0.0101;0.0101;0.9798	s|1e1.1o1|2e1.1o1|i	3	2	0;0;0	chr11	+	70435555-70436282;70435744-70436282;70435982-70436281	70435466-70435981;70436282-70436584	70435982-70436281
348	PHGDH	ENSG00000092621.13	ENSG00000092621.13:t:119721256-119721654	0.0000;0.0000;-0.0000	2.247e-21;2.247e-21;2.043e-21	1.000e+00;1.000e+00;1.000e+00	0.0004;0.0004;0.9992	0.0006;0.0006;0.9989	t|1e1.1o1|2e1.1o1|i	3	2	0;0;0	chr1	+	119712160-119721256;119712160-119721267;119721248-119721255	119711737-119712160;119721256-119721654	119721248-119721255
349	POLDIP3	ENSG00000100227.19	ENSG00000100227.19:t:42583721-42585316	-0.0004;0.0004	4.950e-06;4.950e-06	9.399e-01;9.399e-01	0.0152;0.9848	0.0103;0.9897	t|1e1.1o1|i	2	2	0;0	chr22	-	42585316-42602770;42585317-42585886	42583721-42585316;42602768-42603160	42585317-42585886
350	SAMHD1	ENSG00000101347.11	ENSG00000101347.11:s:36892579-36893929	0.0000;0.0000;0.0000;0.0000;0.0000;-0.0001	6.258e-11;6.258e-11;6.258e-11;6.258e-11;6.258e-11;2.764e-09	9.992e-01;9.992e-01;9.992e-01;9.992e-01;9.992e-01;9.890e-01	0.0014;0.0014;0.0014;0.0014;0.0014;0.9931	0.0023;0.0023;0.0023;0.0023;0.0023;0.9886	s|1e1.1o3|2e1.2o3|3e1.3o3|4e1.1o3|4e2.1o1|i	6	3	0;0;0;0;0;0	chr20	-	36891807-36892808;36891801-36892763;36891794-36892619;36891807-36892579;36890578-36892579;36891808-36892578	36890229-36890578;36890904-36891807;36892579-36893929	36891808-36892578
351	SAMHD1	ENSG00000101347.11	ENSG00000101347.11:t:36890229-36890578	0.0001;-0.0001	1.276e-08;1.284e-08	9.894e-01;9.894e-01	0.0051;0.9949	0.0089;0.9911	t|1e1.4o4|i	2	2	0;0	chr20	-	36890578-36892579;36890579-36890903	36890229-36890578;36892579-36893929	36890579-36890903
352	MCM4	ENSG00000104738.18	ENSG00000104738.18:s:47977293-47977601	0.0001;-0.0001	2.575e-07;2.574e-07	9.690e-01;9.690e-01	0.0094;0.9906	0.0106;0.9894	s|1e1.1o1|i	2	2	0;0	chr8	+	47977601-47977737;47977602-47977736	47977293-47977601;47977737-47978160	47977602-47977736
353	URI1	ENSG00000105176.18	ENSG00000105176.18:t:30015536-30016612	0.0002;-0.0002	5.244e-07;5.245e-07	9.610e-01;9.610e-01	0.0092;0.9908	0.0128;0.9872	t|1e1.1o1|i	2	2	0;0	chr19	+	30012531-30015536;30015027-30015535	30012285-30012899;30015536-30016612	30015027-30015535
354	GARS1	ENSG00000106105.15	ENSG00000106105.15:s:30594832-30594952	0.0002;0.0002;0.0002;-0.0009	1.364e-06;1.364e-06;1.364e-06;1.265e-05	9.791e-01;9.791e-01;9.791e-01;9.019e-01	0.0039;0.0039;0.0039;0.9884	0.0083;0.0083;0.0083;0.9750	s|1e1.1o1|2e1.1o1|2e2.1o1|i	4	3	0;0;0;0	chr7	+	30594939-30595108;30594952-30595108;30594952-30598796;30594953-30595107	30594832-30594952;30595108-30595143;30598796-30598897	30594953-30595107
355	LUC7L3	ENSG00000108848.16	ENSG00000108848.16:t:50752200-50756219	0.0001;0.0001;0.0001;-0.0002	1.064e-06;1.064e-06;1.064e-06;9.986e-06	9.720e-01;9.720e-01;9.720e-01;8.745e-01	0.0065;0.0065;0.0065;0.9805	0.0079;0.0079;0.0079;0.9762	t|1e1.2o2|1e2.1o1|1e3.1o1|i	4	4	0;0;0;0	chr17	+	50750694-50752200;50750852-50752200;50751362-50752200;50751618-50752199	50750501-50750694;50750724-50751013;50751051-50751617;50752200-50756219	50751618-50752199
356	PFN2	ENSG00000070087.15	ENSG00000070087.15:s:149965689-149966264	0.0000;-0.0000	2.253e-21;2.266e-11	9.980e-01;9.980e-01	0.0028;0.9972	0.0061;0.9939	s|1e1.1o1|i	2	2	0;0	chr3	-	149965347-149966180;149965348-149965688	149964904-149965347;149965689-149966264	149965348-149965688
357	ENO1	ENSG00000074800.16	ENSG00000074800.16:s:8870825-8870883	0.0000;0.0000;-0.0000	2.247e-21;2.247e-21;9.588e-15	9.999e-01;9.999e-01;9.996e-01	0.0023;0.0023;0.9953	0.0025;0.0025;0.9950	s|1e1.1o1|1e2.1o1|i	3	3	0;0;0	chr1	-	8870510-8870825;8868057-8870825;8870511-8870824	8867988-8868057;8870452-8870510;8870825-8870883	8870511-8870824
358	ENO1	ENSG00000074800.16	ENSG00000074800.16:s:8871891-8871986	0.0000;0.0000;0.0000;0.0000;-0.0000	2.247e-21;2.247e-21;2.247e-21;2.247e-21;2.105e-15	1.000e+00;1.000e+00;1.000e+00;1.000e+00;9.995e-01	0.0013;0.0013;0.0013;0.0013;0.9946	0.0015;0.0015;0.0015;0.0015;0.9942	s|1e1.1o1|1e2.1o1|1e3.1o1|1e4.1o1|i	5	5	0;0;0;0;0	chr1	-	8870883-8871891;8870510-8871891;8870408-8871891;8868057-8871891;8871577-8871890	8867988-8868057;8870172-8870408;8870452-8870510;8870825-8870883;8871891-8871986	8871577-8871890
359	ENO1	ENSG00000074800.16	ENSG00000074800.16:t:8870452-8870510	0.0000;0.0000;-0.0000	2.247e-21;2.247e-21;9.588e-15	9.999e-01;9.999e-01;9.996e-01	0.0023;0.0023;0.9953	0.0025;0.0025;0.9950	t|1e1.1o1|1e2.1o1|i	3	3	0;0;0	chr1	-	8870510-8871891;8870510-8870825;8870511-8870824	8870452-8870510;8870825-8870883;8871891-8871986	8870511-8870824
360	ENO1	ENSG00000074800.16	ENSG00000074800.16:t:8870825-8870883	0.0000;-0.0000	2.247e-21;3.849e-17	9.999e-01;9.999e-01	0.0031;0.9969	0.0035;0.9965	t|1e1.1o1|i	2	2	0;0	chr1	-	8870883-8871891;8870884-8870946	8870825-8870883;8871891-8871986	8870884-8870946
361	NFE2L1	ENSG00000082641.16	ENSG00000082641.16:s:48058877-48059833	0.0001;-0.0001	5.300e-09;5.328e-09	9.932e-01;9.932e-01	0.0030;0.9970	0.0079;0.9921	s|1e1.1o1|i	2	2	0;0	chr17	+	48059224-48059918;48059834-48059917	48058877-48059833;48059918-48061545	48059834-48059917
362	RPLP0	ENSG00000089157.16	ENSG00000089157.16:t:120198358-120198631	-0.0000;0.0000	2.247e-21;2.043e-21	1.000e+00;1.000e+00	0.0027;0.9973	0.0011;0.9989	t|1e1.2o2|i	2	2	0;0	chr12	-	120198631-120198854;120198632-120198703	120198358-120198631;120198854-120199000	120198632-120198703
363	SRSF5	ENSG00000100650.16	ENSG00000100650.16:s:69769123-69769383	0.0005;0.0005;-0.0014	1.556e-05;1.556e-05;6.417e-05	9.441e-01;9.441e-01;8.592e-01	0.0042;0.0042;0.9917	0.0155;0.0155;0.9690	s|1e1.1o1|1e2.1o1|i	3	3	0;0;0	chr14	+	69769251-69769511;69769251-69770467;69769384-69769510	69769123-69769383;69769511-69769644;69770448-69770540	69769384-69769510
364	SRSF5	ENSG00000100650.16	ENSG00000100650.16:t:69770448-69770540	0.0005;0.0005;-0.0013	1.610e-05;1.610e-05;6.624e-05	9.413e-01;9.413e-01;8.531e-01	0.0058;0.0058;0.9884	0.0145;0.0145;0.9710	t|1e1.1o1|1e2.1o1|i	3	3	0;0;0	chr14	+	69769251-69770467;69770042-69770467;69770043-69770447	69769123-69769383;69769746-69770042;69770448-69770540	69770043-69770447
365	TSC22D1	ENSG00000102804.15	ENSG00000102804.15:t:44432143-44434014	0.0002;-0.0002	1.522e-07;1.522e-07	9.796e-01;9.796e-01	0.0050;0.9950	0.0116;0.9884	t|1e1.1o1|i	2	2	0;0	chr13	-	44434014-44574412;44434015-44434566	44432143-44434014;44574412-44576565	44434015-44434566
366	TLE5	ENSG00000104964.15	ENSG00000104964.15:t:3052910-3053458	-0.0001;0.0001	3.860e-08;3.872e-08	9.848e-01;9.848e-01	0.0089;0.9911	0.0068;0.9932	t|1e1.1o1|i	2	2	0;0	chr19	-	3053458-3056312;3053459-3053548	3052910-3053458;3056312-3056768	3053459-3053548
367	PTPRZ1	ENSG00000106278.12	ENSG00000106278.12:s:122010334-122011309	0.0001;0.0001;0.0001;0.0001;-0.0008	7.681e-07;7.681e-07;7.681e-07;7.681e-07;1.215e-05	9.820e-01;9.820e-01;9.820e-01;9.820e-01;8.789e-01	0.0038;0.0038;0.0038;0.0038;0.9846	0.0065;0.0065;0.0065;0.0065;0.9742	s|1e1.1o2|1e1.2o2|1e2.1o1|1e3.1o1|i	5	4	0;0;0;0;0	chr7	+	122011309-122012078;122011309-122012648;122011309-122012822;122011309-122019124;122011310-122012077	122010334-122011309;122012078-122012821;122012822-122013312;122019124-122019268	122011310-122012077
368	VAT1	ENSG00000108828.16	ENSG00000108828.16:s:43015899-43016144	0.0000;-0.0000	2.247e-21;6.353e-20	1.000e+00;1.000e+00	0.0022;0.9978	0.0029;0.9971	s|1e1.1o1|i	2	2	0;0	chr17	-	43014873-43015941;43014874-43015898	43014607-43014873;43015899-43016144	43014874-43015898
369	TPI1	ENSG00000111669.15	ENSG00000111669.15:t:6868864-6868987	0.0001;0.0001;0.0001;0.0001;-0.0008	1.140e-05;1.140e-05;1.140e-05;1.140e-05;1.638e-04	9.524e-01;9.524e-01;9.524e-01;9.524e-01;7.462e-01	0.0063;0.0063;0.0063;0.0063;0.9750	0.0093;0.0093;0.0093;0.0093;0.9628	t|1e1.1o1|1e2.1o2|1e2.2o2|1e3.1o1|i	5	4	0;0;0;0;0	chr12	+	6867681-6868864;6868255-6868864;6868323-6868864;6868509-6868864;6868510-6868863	6867119-6867681;6868100-6868323;6868469-6868509;6868864-6868987	6868510-6868863
370	CCNG1	ENSG00000113328.19	ENSG00000113328.19:s:163443757-163444078	0.0000;-0.0000	1.571e-11;2.198e-11	9.984e-01;9.984e-01	0.0020;0.9980	0.0057;0.9943	s|1e1.1o1|i	2	2	0;0	chr5	+	163443925-163444337;163444079-163444336	163443757-163444078;163444337-163445016	163444079-163444336
371	CCNG1	ENSG00000113328.19	ENSG00000113328.19:t:163441178-163441331	0.0000;-0.0000	2.247e-21;2.048e-21	1.000e+00;1.000e+00	0.0021;0.9979	0.0021;0.9979	t|1e1.1o2|i	2	2	0;0	chr5	+	163439346-163441211;163441158-163441177	163439191-163439602;163441178-163441331	163441158-163441177
372	USP34	ENSG00000115464.15	ENSG00000115464.15:t:61214060-61214278	0.0002;0.0002;-0.0006	9.177e-06;9.177e-06;3.792e-05	9.410e-01;9.410e-01;8.532e-01	0.0090;0.0090;0.9820	0.0133;0.0133;0.9733	t|1e1.1o1|2e2.1o1|i	3	3	0;0;0	chr2	-	61214278-61220310;61214218-61214628;61214279-61214599	61214060-61214278;61214600-61214694;61220193-61220368	61214279-61214599
373	DHCR24	ENSG00000116133.13	ENSG00000116133.13:s:54852203-54852386	0.0000;-0.0000	2.248e-21;1.820e-14	9.997e-01;9.997e-01	0.0024;0.9976	0.0044;0.9956	s|1e1.1o1|i	2	2	0;0	chr1	-	54851245-54852203;54851246-54852202	54849627-54851245;54852203-54852386	54851246-54852202
374	RSRP1	ENSG00000117616.18	ENSG00000117616.18:s:25244454-25244498	0.0006;0.0006;-0.0014	4.519e-05;4.519e-05;1.833e-04	9.067e-01;9.067e-01;7.823e-01	0.0082;0.0082;0.9835	0.0185;0.0185;0.9630	s|1e1.1o1|1e2.1o1|i	3	3	0;0;0	chr1	-	25244224-25244454;25243633-25244454;25244225-25244453	25243550-25243654;25244177-25244224;25244454-25244498	25244225-25244453
375	CCDC88A	ENSG00000115355.18	ENSG00000115355.18:t:55287842-55288355	0.0008;-0.0008	4.808e-05;4.808e-05	8.857e-01;8.857e-01	0.0109;0.9891	0.0227;0.9773	t|1e1.1o1|i	2	2	0;0	chr2	-	55288355-55291676;55288356-55289672	55287842-55288355;55291676-55292914	55288356-55289672
376	APH1A	ENSG00000117362.13	ENSG00000117362.13:s:150266349-150266656	-0.0000;0.0000	1.205e-10;1.898e-10	9.949e-01;9.949e-01	0.0063;0.9937	0.0061;0.9939	s|1e1.1o1|i	2	2	0;0	chr1	-	150266194-150266533;150266195-150266348	150265399-150266194;150266349-150266656	150266195-150266348
377	CCDC18	ENSG00000122483.18	ENSG00000122483.18:s:93179919-93180279	0.0000;-0.0000	2.394e-09;2.526e-09	9.910e-01;9.910e-01	0.0067;0.9933	0.0072;0.9928	s|1e1.1o1|i	2	2	0;0	chr1	+	93180279-93183360;93180280-93180362	93179919-93180279;93183360-93183495	93180280-93180362
378	MED1	ENSG00000125686.12	ENSG00000125686.12:s:39407714-39410721	0.0006;-0.0006	1.288e-04;1.288e-04	8.210e-01;8.210e-01	0.0179;0.9821	0.0270;0.9730	s|1e1.1o1|i	2	2	0;0	chr17	-	39405308-39410581;39405309-39407713	39404285-39405308;39407714-39410721	39405309-39407713
379	NCLN	ENSG00000125912.11	ENSG00000125912.11:s:3207629-3207856	-0.0000;-0.0000;0.0001	3.181e-05;3.181e-05;1.289e-04	8.947e-01;8.947e-01;7.629e-01	0.0148;0.0148;0.9704	0.0148;0.0148;0.9704	s|1e1.1o2|1e1.2o2|i	3	2	0;0;0	chr19	+	3207747-3209235;3207747-3209478;3207857-3209234	3207629-3207856;3209235-3209575	3207857-3209234
380	BCL2L2	ENSG00000129473.11	ENSG00000129473.11:t:23310973-23311751	0.0000;0.0000;0.0000;-0.0001	3.329e-05;3.329e-05;3.329e-05;2.843e-04	9.133e-01;9.133e-01;9.133e-01;6.993e-01	0.0111;0.0111;0.0111;0.9667	0.0128;0.0128;0.0128;0.9615	t|1e1.1o1|1e2.1o2|2e2.2o2|i	4	3	0;0;0;0	chr14	+	23308199-23310973;23308932-23310973;23309121-23311076;23309122-23310972	23307941-23308199;23308816-23309121;23310973-23311751	23309122-23310972
381	LIN28A	ENSG00000131914.11	ENSG00000131914.11:s:26426242-26428587	0.0000;-0.0000	2.247e-21;2.043e-21	1.000e+00;1.000e+00	0.0011;0.9989	0.0017;0.9983	s|1e1.1o1|i	2	2	0;0	chr1	+	26428587-26429096;26428588-26429095	26426242-26428587;26429096-26429728	26428588-26429095
382	YARS1	ENSG00000134684.13	ENSG00000134684.13:s:32780085-32780711	0.0005;-0.0005	6.204e-05;6.204e-05	8.613e-01;8.613e-01	0.0149;0.9851	0.0238;0.9762	s|1e1.1o1|i	2	2	0;0	chr1	-	32779523-32780085;32779524-32780084	32779382-32779523;32780085-32780711	32779524-32780084
383	RPS6	ENSG00000137154.13	ENSG00000137154.13:s:19379487-19379618	-0.0004;0.0004	3.389e-05;3.389e-05	8.676e-01;8.676e-01	0.0217;0.9783	0.0158;0.9842	s|1e1.1o1|i	2	2	0;0	chr9	-	19378918-19379487;19378919-19379486	19378708-19378918;19379487-19379618	19378919-19379486
384	RDX	ENSG00000137710.17	ENSG00000137710.17:t:110263960-110264020	0.0000;-0.0000	7.862e-11;1.141e-10	9.974e-01;9.974e-01	0.0025;0.9975	0.0065;0.9935	t|1e1.1o2|i	2	2	0;0	chr11	-	110264020-110279713;110264021-110264044	110263960-110264020;110279681-110279756	110264021-110264044
385	SEPTIN11	ENSG00000138758.12	ENSG00000138758.12:s:77034924-77035020	0.0002;-0.0002	4.246e-07;4.246e-07	9.722e-01;9.722e-01	0.0069;0.9931	0.0120;0.9880	s|1e1.1o1|i	2	2	0;0	chr4	+	77035020-77039743;77035021-77036769	77034924-77035020;77039743-77040384	77035021-77036769
386	SEPTIN11	ENSG00000138758.12	ENSG00000138758.12:t:77036770-77038615	0.0001;0.0001;-0.0004	1.878e-07;1.878e-07;8.366e-07	9.847e-01;9.847e-01;9.560e-01	0.0046;0.0046;0.9907	0.0080;0.0080;0.9839	t|1e1.1o1|2e1.1o1|i	3	2	0;0;0	chr4	+	77030970-77036770;77030970-77036773;77035021-77036769	77030897-77032158;77036770-77038615	77035021-77036769
387	NECAP2	ENSG00000157191.20	ENSG00000157191.20:s:16458842-16459073	-0.0000;0.0000	4.647e-08;4.642e-08	9.787e-01;9.787e-01	0.0097;0.9903	0.0085;0.9915	s|1e1.1o1|i	2	2	0;0	chr1	+	16459062-16459274;16459074-16459273	16458842-16459073;16459274-16460078	16459074-16459273
388	EIF4A1	ENSG00000161960.16	ENSG00000161960.16:s:7577827-7577931	-0.0000;-0.0000;-0.0000;-0.0000;-0.0000;0.0001	2.248e-21;2.248e-21;2.248e-21;2.248e-21;2.248e-21;7.514e-10	9.995e-01;9.995e-01;9.995e-01;9.995e-01;9.995e-01;9.932e-01	0.0020;0.0020;0.0020;0.0020;0.0020;0.9900	0.0009;0.0009;0.0009;0.0009;0.0009;0.9957	s|1e1.1o3|1e1.2o3|1e1.3o3|1e2.1o1|1e3.1o1|i	6	4	0;0;0;0;0;0	chr17	+	7577916-7578101;7577916-7578120;7577916-7578165;7577916-7578227;7577916-7578342;7577932-7578100	7577827-7577931;7578101-7578195;7578227-7578306;7578342-7579006	7577932-7578100
389	EIF4A1	ENSG00000161960.16	ENSG00000161960.16:t:7577056-7577139	0.0000;0.0000;-0.0000	3.071e-09;3.071e-09;1.444e-08	9.983e-01;9.983e-01;9.947e-01	0.0027;0.0027;0.9945	0.0023;0.0023;0.9954	t|1e1.1o1|1e2.1o1|i	3	3	0;0;0	chr17	+	7575258-7577056;7576692-7577056;7576762-7577055	7575188-7576185;7576524-7576761;7577056-7577139	7576762-7577055
390	CRK	ENSG00000167193.8	ENSG00000167193.8:t:1420689-1423185	0.0006;-0.0006	3.599e-05;3.599e-05	8.810e-01;8.810e-01	0.0135;0.9865	0.0233;0.9767	t|1e1.1o3|i	2	2	0;0	chr17	-	1423185-1436998;1423186-1423396	1420689-1423185;1436620-1437155	1423186-1423396
391	SRRM2	ENSG00000167978.17	ENSG00000167978.17:s:2761561-2763582	0.0002;-0.0002	9.644e-07;9.644e-07	9.572e-01;9.572e-01	0.0100;0.9900	0.0128;0.9872	s|1e1.2o3|i	2	2	0;0	chr16	+	2761698-2771304;2763583-2763866	2761561-2763582;2771121-2771603	2763583-2763866
392	SRRM2	ENSG00000167978.17	ENSG00000167978.17:s:2763867-2763938	0.0003;-0.0003	4.802e-06;4.802e-06	9.308e-01;9.308e-01	0.0111;0.9889	0.0164;0.9836	s|1e1.1o1|i	2	2	0;0	chr16	+	2763938-2764848;2763939-2764847	2763867-2763938;2764848-2765368	2763939-2764847
393	FEN1	ENSG00000168496.4	ENSG00000168496.4:s:61795940-61796396	0.0000;-0.0000	9.451e-11;1.662e-10	9.966e-01;9.966e-01	0.0046;0.9954	0.0064;0.9936	s|1e1.1o1|i	2	2	0;0	chr11	+	61796396-61796922;61796397-61796921	61795940-61796396;61796922-61797238	61796397-61796921
394	UGP2	ENSG00000169764.16	ENSG00000169764.16:s:63887402-63887644	0.0001;-0.0001	1.035e-04;1.035e-04	8.146e-01;8.146e-01	0.0217;0.9783	0.0250;0.9750	s|1e1.1o1|i	2	2	0;0	chr2	+	63887644-63890081;63887645-63890080	63887402-63887644;63890081-63890185	63887645-63890080
395	UGP2	ENSG00000169764.16	ENSG00000169764.16:t:63884027-63884110	0.0000;0.0000	2.247e-21;2.043e-21	1.000e+00;1.000e+00	0.0008;0.9992	0.0008;0.9992	t|1e1.1o1|i	2	2	0;0	chr2	+	63882651-63884027;63884019-63884026	63882466-63882758;63884027-63884110	63884019-63884026
396	UGP2	ENSG00000169764.16	ENSG00000169764.16:t:63885771-63885886	0.0000;0.0000;0.0000	2.247e-21;2.247e-21;2.043e-21	1.000e+00;1.000e+00;1.000e+00	0.0006;0.0006;0.9988	0.0006;0.0006;0.9988	t|1e1.1o1|2e2.1o1|i	3	3	0;0;0	chr2	+	63884093-63885771;63885677-63885789;63885722-63885770	63884027-63884110;63885589-63885721;63885771-63885886	63885722-63885770
397	TAF7	ENSG00000178913.9	ENSG00000178913.9:s:141320518-141320784	-0.0000;-0.0000;-0.0000;0.0000	2.248e-21;2.248e-21;2.248e-21;7.647e-13	9.998e-01;9.998e-01;9.998e-01;9.983e-01	0.0023;0.0023;0.0023;0.9931	0.0019;0.0019;0.0019;0.9942	s|1e1.1o1|1e2.1o1|1e3.1o1|i	4	4	0;0;0;0	chr5	-	141320238-141320518;141263934-141320518;141260491-141320518;141320239-141320517	141259884-141260491;141263813-141263934;141318490-141320238;141320518-141320784	141320239-141320517
398	TCEAL8	ENSG00000180964.17	ENSG00000180964.17:s:103253890-103254017	0.0000;-0.0000	2.247e-21;2.806e-17	9.999e-01;9.999e-01	0.0030;0.9970	0.0033;0.9967	s|1e1.1o1|i	2	2	0;0	chrX	-	103253790-103253890;103253791-103253889	103252995-103253790;103253890-103254017	103253791-103253889
399	MLEC	ENSG00000110917.8	ENSG00000110917.8:s:120696403-120696690	0.0000;-0.0000	2.247e-21;4.446e-15	9.998e-01;9.998e-01	0.0016;0.9984	0.0038;0.9962	s|1e1.1o1|i	2	2	0;0	chr12	+	120696541-120700464;120696691-120700463	120696403-120696690;120700464-120701859	120696691-120700463
400	NCBP2	ENSG00000114503.11	ENSG00000114503.11:s:196936777-196937082	0.0000;-0.0000	2.247e-21;8.520e-19	1.000e+00;1.000e+00	0.0020;0.9980	0.0029;0.9971	s|1e1.1o1|i	2	2	0;0	chr3	-	196935496-196937015;196935497-196936776	196935402-196935496;196936777-196937082	196935497-196936776
401	SFPQ	ENSG00000116560.12	ENSG00000116560.12:t:35177989-35178136	0.0001;0.0001;0.0001;-0.0006	2.799e-07;2.799e-07;2.799e-07;2.758e-06	9.848e-01;9.848e-01;9.848e-01;9.251e-01	0.0040;0.0040;0.0040;0.9880	0.0071;0.0071;0.0071;0.9786	t|1e1.1o1|1e2.1o1|1e3.1o1|i	4	4	0;0;0;0	chr1	-	35178036-35187001;35178036-35181135;35178036-35178665;35178137-35178664	35177989-35178136;35178665-35180645;35181135-35181606;35187001-35187122	35178137-35178664
402	MED28	ENSG00000118579.13	ENSG00000118579.13:s:17623601-17623794	0.0003;-0.0003	1.425e-06;1.425e-06	9.581e-01;9.581e-01	0.0088;0.9912	0.0135;0.9865	s|1e1.1o1|i	2	2	0;0	chr4	+	17623794-17625656;17623795-17625655	17623601-17623794;17625656-17625845	17623795-17625655
403	SOCS2	ENSG00000120833.14	ENSG00000120833.14:s:93575058-93575197	0.0005;0.0005;-0.0013	9.868e-05;9.868e-05;3.992e-04	8.804e-01;8.804e-01;7.320e-01	0.0113;0.0113;0.9774	0.0196;0.0196;0.9608	s|1e1.1o1|1e2.1o1|i	3	3	0;0;0	chr12	+	93575173-93575510;93575173-93583023;93575198-93575509	93575058-93575197;93575510-93576745;93583023-93583487	93575198-93575509
404	SSR1	ENSG00000124783.14	ENSG00000124783.14:s:7289868-7289931	0.0000;0.0000;-0.0000	2.248e-21;2.248e-21;1.668e-12	9.996e-01;9.996e-01;9.986e-01	0.0024;0.0024;0.9952	0.0032;0.0032;0.9936	s|1e1.1o1|1e2.1o1|i	3	3	0;0;0	chr6	-	7287922-7289868;7269154-7289868;7289851-7289867	7268306-7269154;7281143-7287922;7289868-7289931	7289851-7289867
405	SSR1	ENSG00000124783.14	ENSG00000124783.14:t:7281143-7287922	0.0001;0.0001;-0.0002	4.726e-09;4.726e-09;2.247e-08	9.958e-01;9.958e-01;9.869e-01	0.0028;0.0028;0.9943	0.0053;0.0053;0.9893	t|1e1.1o1|1e2.1o1|i	3	3	0;0;0	chr6	-	7287922-7289868;7287922-7289683;7287923-7288681	7281143-7287922;7288682-7289850;7289868-7289931	7287923-7288681
406	SSR1	ENSG00000124783.14	ENSG00000124783.14:t:7301310-7301368	0.0000;-0.0000	2.248e-21;1.172e-13	9.996e-01;9.996e-01	0.0025;0.9975	0.0045;0.9955	t|1e1.1o1|i	2	2	0;0	chr6	-	7301368-7303550;7301369-7301389	7301310-7301368;7303550-7303637	7301369-7301389
407	SNRPB	ENSG00000125835.20	ENSG00000125835.20:t:2461634-2461793	-0.0000;0.0000	5.227e-11;1.060e-10	9.960e-01;9.960e-01	0.0063;0.9937	0.0055;0.9945	t|1e1.1o1|i	2	2	0;0	chr20	-	2461793-2462636;2461794-2461917	2461634-2461793;2462636-2462761	2461794-2461917
408	CHN1	ENSG00000128656.15	ENSG00000128656.15:t:174846880-174847225	0.0000;0.0000;0.0000;0.0000;0.0000;0.0000;-0.0003	1.786e-09;1.786e-09;1.786e-09;1.786e-09;1.786e-09;1.786e-09;6.913e-08	9.984e-01;9.984e-01;9.984e-01;9.984e-01;9.984e-01;9.984e-01;9.749e-01	0.0010;0.0010;0.0010;0.0010;0.0010;0.0010;0.9939	0.0026;0.0026;0.0026;0.0026;0.0026;0.0026;0.9845	t|1e1.1o1|1e2.1o1|1e3.1o1|1e4.1o1|1e5.1o1|1e6.1o1|i	7	7	0;0;0;0;0;0;0	chr2	-	174846957-174915058;174846957-174877840;174846957-174875788;174846957-174872020;174846957-174847719;174846957-174847313;174847226-174847312	174846880-174847225;174847313-174847596;174847719-174847801;174872020-174872114;174875788-174875865;174877840-174878184;174915058-174915171	174847226-174847312
409	MRPL35	ENSG00000132313.15	ENSG00000132313.15:s:86210480-86211045	0.0001;0.0001;-0.0002	7.915e-06;7.915e-06;3.293e-05	9.347e-01;9.347e-01;8.404e-01	0.0111;0.0111;0.9778	0.0126;0.0126;0.9748	s|1e1.1o1|1e2.1o1|i	3	3	0;0;0	chr2	+	86210613-86212426;86210613-86213628;86211046-86212425	86210480-86211045;86212426-86212838;86213628-86213790	86211046-86212425
410	ATP5MC3	ENSG00000154518.10	ENSG00000154518.10:s:175179057-175179250	0.0002;-0.0002	2.332e-05;2.332e-05	8.977e-01;8.977e-01	0.0142;0.9858	0.0183;0.9817	s|1e1.1o1|i	2	2	0;0	chr2	-	175178402-175179057;175178403-175179056	175176258-175178402;175179057-175179250	175178403-175179056
411	LRP8	ENSG00000157193.18	ENSG00000157193.18:t:53242364-53245981	0.0003;0.0003;0.0003;0.0003;-0.0017	5.238e-06;5.238e-06;5.238e-06;5.238e-06;7.741e-05	9.744e-01;9.744e-01;9.744e-01;9.744e-01;8.395e-01	0.0025;0.0025;0.0025;0.0025;0.9902	0.0082;0.0082;0.0082;0.0082;0.9673	t|1e1.1o1|1e2.1o3|1e2.2o3|1e2.3o3|i	5	3	0;0;0;0;0	chr1	-	53245981-53250690;53245981-53246956;53245981-53246924;53245981-53246918;53245982-53246551	53242364-53245981;53246552-53247056;53250690-53250862	53245982-53246551
412	RPL17	ENSG00000265681.8	ENSG00000265681.8:s:49491626-49491840	0.0000;0.0000;0.0000;-0.0000	2.248e-21;2.248e-21;2.248e-21;2.246e-11	9.996e-01;9.996e-01;9.996e-01;9.969e-01	0.0019;0.0019;0.0019;0.9944	0.0027;0.0027;0.0027;0.9920	s|1e1.1o1|2e1.1o1|3e2.1o1|i	4	3	0;0;0;0	chr18	-	49491584-49491746;49491584-49491736;49491445-49491626;49491587-49491625	49491050-49491445;49491532-49491586;49491626-49491840	49491587-49491625
413	RPL17	ENSG00000265681.8	ENSG00000265681.8:t:49491532-49491586	0.0000;0.0000;0.0000;0.0000;0.0000;0.0000;-0.0000	2.247e-21;2.247e-21;2.247e-21;2.247e-21;2.247e-21;2.247e-21;3.453e-11	9.998e-01;9.998e-01;9.998e-01;9.998e-01;9.998e-01;9.998e-01;9.959e-01	0.0011;0.0011;0.0011;0.0011;0.0011;0.0011;0.9936	0.0015;0.0015;0.0015;0.0015;0.0015;0.0015;0.9909	t|1e1.1o1|1e2.1o3|1e2.2o3|1e2.3o3|1e3.1o3|1e3.2o3|i	7	4	0;0;0;0;0;0;0	chr18	-	49491584-49492458;49491584-49492275;49491584-49492258;49491584-49492131;49491584-49491746;49491584-49491736;49491587-49491625	49491532-49491586;49491626-49491840;49492131-49492450;49492458-49492508	49491587-49491625
414	PRKAR2A	ENSG00000114302.16	ENSG00000114302.16:s:48751585-48751718	0.0002;0.0002;-0.0005	4.911e-07;4.911e-07;2.137e-06	9.807e-01;9.807e-01;9.458e-01	0.0045;0.0045;0.9911	0.0088;0.0088;0.9825	s|1e1.1o1|1e2.1o1|i	3	3	0;0;0	chr3	-	48747940-48751585;48744767-48751585;48751421-48751584	48744597-48744767;48746586-48747940;48751585-48751718	48751421-48751584
415	PRKAR2A	ENSG00000114302.16	ENSG00000114302.16:t:48746586-48747940	0.0005;-0.0005	5.981e-06;5.981e-06	9.371e-01;9.371e-01	0.0086;0.9914	0.0172;0.9828	t|1e1.1o1|i	2	2	0;0	chr3	-	48747940-48751585;48747941-48749647	48746586-48747940;48751585-48751718	48747941-48749647
416	PRKAR2A	ENSG00000114302.16	ENSG00000114302.16:t:48749648-48751420	0.0003;-0.0003	1.097e-06;1.097e-06	9.653e-01;9.653e-01	0.0067;0.9933	0.0132;0.9868	t|1e1.1o1|i	2	2	0;0	chr3	-	48751420-48765248;48751421-48751584	48749648-48751420;48765248-48765350	48751421-48751584
417	SRSF7	ENSG00000115875.19	ENSG00000115875.19:t:38748579-38748653	0.0002;0.0002;-0.0006	1.843e-05;1.843e-05;7.533e-05	9.262e-01;9.262e-01;8.224e-01	0.0098;0.0098;0.9804	0.0142;0.0142;0.9716	t|1e1.1o1|1e2.1o1|i	3	3	0;0;0	chr2	-	38748653-38749529;38748653-38748898;38748654-38748897	38748579-38748653;38748898-38749346;38749529-38749705	38748654-38748897
418	CD46	ENSG00000117335.21	ENSG00000117335.21:s:207767013-207767195	0.0001;0.0001;0.0001;0.0001;0.0001;-0.0008	9.462e-07;9.462e-07;9.462e-07;9.462e-07;9.462e-07;2.127e-05	9.833e-01;9.833e-01;9.833e-01;9.833e-01;9.833e-01;8.562e-01	0.0036;0.0036;0.0036;0.0036;0.0036;0.9821	0.0058;0.0058;0.0058;0.0058;0.0058;0.9708	s|1e1.1o1|1e2.1o1|1e3.1o1|1e4.1o1|1e5.1o1|i	6	6	0;0;0;0;0;0	chr1	+	207767195-207767607;207767195-207767779;207767195-207769948;207767195-207770321;207767195-207783292;207767196-207767606	207767013-207767195;207767607-207767651;207767779-207769231;207769634-207770123;207770310-207770362;207782731-207783330	207767196-207767606
419	CD46	ENSG00000117335.21	ENSG00000117335.21:s:207767779-207769231	-0.0000;-0.0000;-0.0000;0.0001	2.428e-07;2.428e-07;2.428e-07;2.348e-06	9.837e-01;9.837e-01;9.837e-01;9.197e-01	0.0057;0.0057;0.0057;0.9830	0.0056;0.0056;0.0056;0.9833	s|1e1.1o1|1e2.1o1|2e1.1o1|i	4	3	0;0;0;0	chr1	+	207767823-207770321;207767823-207783292;207768772-207770321;207769232-207769633	207767779-207769231;207770310-207770362;207782731-207783330	207769232-207769633
420	CD46	ENSG00000117335.21	ENSG00000117335.21:s:207793519-207793873	0.0000;-0.0000	2.248e-21;2.789e-13	9.995e-01;9.995e-01	0.0025;0.9975	0.0045;0.9955	s|1e1.1o1|i	2	2	0;0	chr1	+	207793608-207795005;207793874-207795004	207793519-207793873;207795005-207795513	207793874-207795004
421	CD46	ENSG00000117335.21	ENSG00000117335.21:t:207769634-207770123	-0.0001;0.0001	8.920e-07;8.920e-07	9.568e-01;9.568e-01	0.0114;0.9886	0.0111;0.9889	t|1e1.1o1|i	2	2	0;0	chr1	+	207767195-207769948;207769232-207769633	207767013-207767195;207769634-207770123	207769232-207769633
422	DPPA4	ENSG00000121570.13	ENSG00000121570.13:t:109328890-109329088	0.0000;0.0000;-0.0000	1.841e-05;1.841e-05;7.543e-05	9.124e-01;9.124e-01;7.960e-01	0.0136;0.0136;0.9728	0.0139;0.0139;0.9722	t|1e2.1o1|2e1.1o1|i	3	3	0;0;0	chr3	-	109329088-109330524;109329081-109331734;109329089-109329975	109328890-109329088;109329976-109330812;109331734-109331784	109329089-109329975
423	RAB3IP	ENSG00000127328.22	ENSG00000127328.22:s:69755382-69755478	0.0003;-0.0003	1.428e-06;1.428e-06	9.594e-01;9.594e-01	0.0085;0.9915	0.0137;0.9863	s|1e1.1o1|i	2	2	0;0	chr12	+	69755478-69755571;69755479-69755570	69755382-69755478;69755571-69755659	69755479-69755570
424	ENOSF1	ENSG00000132199.20	ENSG00000132199.20:s:673900-674406	0.0020;-0.0020	7.208e-04;7.208e-04	7.362e-01;7.362e-01	0.0111;0.9889	0.0455;0.9545	s|1e1.1o1|i	2	2	0;0	chr18	-	673076-674161;673077-673899	670318-673076;673900-674406	673077-673899
425	HNRNPA1	ENSG00000135486.19	ENSG00000135486.19:s:54283208-54283238	0.0001;0.0001;0.0001;0.0001;0.0001;0.0001;0.0001;0.0001;0.0001;-0.0016	9.482e-06;9.482e-06;9.482e-06;9.482e-06;9.482e-06;9.482e-06;9.482e-06;9.482e-06;9.482e-06;4.613e-04	9.736e-01;9.736e-01;9.736e-01;9.736e-01;9.736e-01;9.736e-01;9.736e-01;9.736e-01;9.736e-01;6.681e-01	0.0032;0.0032;0.0032;0.0032;0.0032;0.0032;0.0032;0.0032;0.0032;0.9710	0.0056;0.0056;0.0056;0.0056;0.0056;0.0056;0.0056;0.0056;0.0056;0.9500	s|1e1.5o5|2e1.5o5|3e1.3o5|3e1.5o5|3e3.1o2|3e4.2o2|3e5.2o2|4e1.4o5|4e2.1o1|i	10	6	0;0;0;0;0;0;0;0;0;0	chr12	+	54283225-54283827;54283228-54283827;54283234-54283812;54283234-54283827;54283234-54283892;54283234-54284258;54283234-54284549;54283238-54283816;54283238-54283837;54283239-54283665	54283208-54283238;54283723-54283835;54283837-54283878;54283892-54283907;54284240-54284371;54284518-54284669	54283239-54283665
426	HNRNPA1	ENSG00000135486.19	ENSG00000135486.19:s:54284240-54284371	0.0000;0.0000;0.0000;0.0000;0.0000;0.0000;0.0000;0.0000;0.0000;0.0000;0.0000;-0.0002	8.311e-09;8.311e-09;8.311e-09;8.311e-09;8.311e-09;8.311e-09;8.311e-09;8.311e-09;8.311e-09;8.311e-09;8.311e-09;7.327e-07	9.977e-01;9.977e-01;9.977e-01;9.977e-01;9.977e-01;9.977e-01;9.977e-01;9.977e-01;9.977e-01;9.977e-01;9.977e-01;9.329e-01	0.0014;0.0014;0.0014;0.0014;0.0014;0.0014;0.0014;0.0014;0.0014;0.0014;0.0014;0.9848	0.0017;0.0017;0.0017;0.0017;0.0017;0.0017;0.0017;0.0017;0.0017;0.0017;0.0017;0.9815	s|1e1.1o2|1e1.2o2|1e2.1o1|1e3.1o3|1e3.2o3|1e3.3o3|1e4.1o3|1e4.3o3|1e5.1o1|2e4.1o3|2e4.2o3|i	12	6	0;0;0;0;0;0;0;0;0;0;0;0	chr12	+	54284317-54284518;54284317-54284549;54284317-54284937;54284317-54285951;54284317-54285974;54284317-54285985;54284317-54286662;54284317-54286680;54284317-54286953;54284321-54286662;54284321-54286666;54284372-54284517	54284240-54284371;54284518-54284669;54284937-54285745;54285907-54286112;54286662-54286732;54286953-54287088	54284372-54284517
427	HNRNPA1	ENSG00000135486.19	ENSG00000135486.19:s:54284518-54284669	0.0000;-0.0000	2.247e-21;2.043e-21	1.000e+00;1.000e+00	0.0016;0.9984	0.0019;0.9981	s|1e1.1o3|i	2	2	0;0	chr12	+	54284601-54286662;54284670-54284708	54284518-54284669;54286662-54286732	54284670-54284708
428	HNRNPA1	ENSG00000135486.19	ENSG00000135486.19:s:54284709-54284881	0.0000;-0.0000	2.247e-21;2.051e-21	1.000e+00;1.000e+00	0.0015;0.9985	0.0021;0.9979	s|1e1.1o3|i	2	2	0;0	chr12	+	54284739-54286662;54284882-54284936	54284709-54284881;54286662-54286732	54284882-54284936
429	HNRNPA1	ENSG00000135486.19	ENSG00000135486.19:s:54285907-54286112	0.0004;-0.0004	5.451e-06;5.451e-06	9.403e-01;9.403e-01	0.0091;0.9909	0.0156;0.9844	s|1e1.1o3|i	2	2	0;0	chr12	+	54286112-54286662;54286113-54286246	54285907-54286112;54286662-54286732	54286113-54286246
430	HNRNPA1	ENSG00000135486.19	ENSG00000135486.19:t:54283666-54283695	0.0007;-0.0007	1.158e-04;1.158e-04	8.310e-01;8.310e-01	0.0161;0.9839	0.0278;0.9722	t|1e1.2o4|i	2	2	0;0	chr12	+	54282874-54283666;54283239-54283665	54282843-54282932;54283666-54283695	54283239-54283665
431	HNRNPA1	ENSG00000135486.19	ENSG00000135486.19:t:54283892-54283907	-0.0000;-0.0000;-0.0000;0.0000	2.247e-21;2.247e-21;2.247e-21;5.551e-16	1.000e+00;1.000e+00;1.000e+00;9.999e-01	0.0016;0.0016;0.0016;0.9953	0.0006;0.0006;0.0006;0.9982	t|1e1.1o4|1e2.3o4|2e3.1o1|i	4	4	0;0;0;0	chr12	+	54282865-54283892;54283234-54283892;54283835-54283896;54283879-54283891	54282843-54282932;54283208-54283238;54283723-54283835;54283892-54283907	54283879-54283891
432	HNRNPA1	ENSG00000135486.19	ENSG00000135486.19:t:54284518-54284669	0.0000;0.0000;0.0000;0.0000;-0.0002	2.801e-08;2.801e-08;2.801e-08;2.801e-08;4.932e-07	9.934e-01;9.934e-01;9.934e-01;9.934e-01;9.470e-01	0.0033;0.0033;0.0033;0.0033;0.9868	0.0040;0.0040;0.0040;0.0040;0.9838	t|1e3.1o2|2e1.3o4|2e2.1o1|2e3.1o2|i	5	4	0;0;0;0;0	chr12	+	54284317-54284518;54283234-54284549;54283967-54284549;54284317-54284549;54284372-54284517	54283208-54283238;54283938-54283967;54284240-54284371;54284518-54284669	54284372-54284517
433	HNRNPA1	ENSG00000135486.19	ENSG00000135486.19:t:54284937-54285745	0.0000;-0.0000	2.247e-21;2.051e-21	1.000e+00;1.000e+00	0.0015;0.9985	0.0021;0.9979	t|1e1.1o2|i	2	2	0;0	chr12	+	54284317-54284937;54284882-54284936	54284240-54284371;54284937-54285745	54284882-54284936
434	HNRNPA1	ENSG00000135486.19	ENSG00000135486.19:t:54286662-54286732	0.0000;0.0000;0.0000;0.0000;0.0000;0.0000;0.0000;0.0000;0.0000;0.0000;0.0000;0.0000;0.0000;0.0000;-0.0007	8.360e-07;8.360e-07;8.360e-07;8.360e-07;8.360e-07;8.360e-07;8.360e-07;8.360e-07;8.360e-07;8.360e-07;8.360e-07;8.360e-07;8.360e-07;8.360e-07;7.821e-05	9.911e-01;9.911e-01;9.911e-01;9.911e-01;9.911e-01;9.911e-01;9.911e-01;9.911e-01;9.911e-01;9.911e-01;9.911e-01;9.911e-01;9.911e-01;9.911e-01;7.745e-01	0.0019;0.0019;0.0019;0.0019;0.0019;0.0019;0.0019;0.0019;0.0019;0.0019;0.0019;0.0019;0.0019;0.0019;0.9737	0.0025;0.0025;0.0025;0.0025;0.0025;0.0025;0.0025;0.0025;0.0025;0.0025;0.0025;0.0025;0.0025;0.0025;0.9648	t|1e1.1o1|1e2.1o1|1e3.2o4|1e4.1o1|1e5.1o2|1e5.2o2|1e6.1o1|1e7.1o1|1e8.1o1|1e9.1o1|1e10.1o2|1e10.2o2|2e5.2o2|3e5.1o2|i	15	11	0;0;0;0;0;0;0;0;0;0;0;0;0;0;0	chr12	+	54280822-54286662;54281502-54286662;54282874-54286662;54283967-54286662;54284317-54286662;54284321-54286662;54284601-54286662;54284739-54286662;54285841-54286662;54286112-54286662;54286282-54286662;54286286-54286662;54284321-54286666;54284317-54286680;54286287-54286661	54280193-54280822;54281353-54281502;54282843-54282932;54283938-54283967;54284240-54284371;54284518-54284669;54284709-54284881;54285808-54285843;54285907-54286112;54286247-54286286;54286662-54286732	54286287-54286661
435	CS	ENSG00000062485.19	ENSG00000062485.19:s:56272808-56273254	0.0000;-0.0000	2.255e-21;1.266e-11	9.976e-01;9.976e-01	0.0052;0.9948	0.0056;0.9944	s|1e1.1o1|i	2	2	0;0	chr12	-	56271891-56273142;56271892-56272807	56271699-56271891;56272808-56273254	56271892-56272807
436	PABPC1	ENSG00000070756.17	ENSG00000070756.17:s:100721713-100722036	-0.0000;-0.0000;-0.0000;-0.0000;-0.0000;-0.0000;0.0001	1.909e-10;1.909e-10;1.909e-10;1.909e-10;1.909e-10;1.909e-10;8.689e-09	9.990e-01;9.990e-01;9.990e-01;9.990e-01;9.990e-01;9.990e-01;9.826e-01	0.0020;0.0020;0.0020;0.0020;0.0020;0.0020;0.9880	0.0016;0.0016;0.0016;0.0016;0.0016;0.0016;0.9905	s|1e1.1o1|1e2.1o1|2e1.1o1|2e2.1o1|2e3.1o1|3e1.1o1|i	7	4	0;0;0;0;0;0;0	chr8	-	100721619-100721734;100721452-100721734;100721619-100721729;100721452-100721729;100718280-100721729;100721619-100721713;100721646-100721712	100718087-100718994;100721391-100721452;100721469-100721645;100721713-100722036	100721646-100721712
437	CLDND1	ENSG00000080822.17	ENSG00000080822.17:t:98515480-98515832	0.0004;0.0004;-0.0009	3.668e-05;3.668e-05;1.488e-04	9.033e-01;9.033e-01;7.774e-01	0.0109;0.0109;0.9781	0.0171;0.0171;0.9658	t|1e1.2o2|1e2.1o1|i	3	3	0;0;0	chr3	-	98515832-98517052;98515832-98516800;98515833-98516543	98515480-98515832;98516544-98516879;98517052-98517345	98515833-98516543
438	EIF3I	ENSG00000084623.12	ENSG00000084623.12:t:32231260-32231604	0.0000;-0.0000	2.247e-21;2.092e-21	1.000e+00;1.000e+00	0.0019;0.9981	0.0022;0.9978	t|1e1.1o1|i	2	2	0;0	chr1	+	32231019-32231260;32231231-32231259	32230927-32231054;32231260-32231604	32231231-32231259
439	CDV3	ENSG00000091527.17	ENSG00000091527.17:t:133587896-133588052	0.0003;-0.0003	7.634e-07;7.634e-07	9.704e-01;9.704e-01	0.0063;0.9937	0.0120;0.9880	t|1e1.1o1|i	2	2	0;0	chr3	+	133586722-133587896;133587419-133587895	133586563-133586722;133587896-133588052	133587419-133587895
440	CDV3	ENSG00000091527.17	ENSG00000091527.17:t:133588353-133590261	0.0000;-0.0000	2.250e-21;1.559e-12	9.991e-01;9.991e-01	0.0037;0.9963	0.0049;0.9951	t|1e1.1o1|i	2	2	0;0	chr3	+	133586722-133588353;133588053-133588352	133586563-133586722;133588353-133590261	133588053-133588352
441	CRKL	ENSG00000099942.13	ENSG00000099942.13:s:20949711-20949927	0.0001;-0.0001	2.909e-06;2.909e-06	9.342e-01;9.342e-01	0.0125;0.9875	0.0147;0.9853	s|1e1.1o1|i	2	2	0;0	chr22	+	20949927-20953206;20949928-20953205	20949711-20949927;20953206-20953747	20949928-20953205
442	HM13	ENSG00000101294.18	ENSG00000101294.18:s:31547382-31547692	0.0001;0.0001;0.0001;-0.0005	5.883e-08;5.883e-08;5.883e-08;6.044e-07	9.921e-01;9.921e-01;9.921e-01;9.580e-01	0.0025;0.0025;0.0025;0.9925	0.0057;0.0057;0.0057;0.9830	s|1e1.1o2|1e1.2o2|2e1.2o2|i	4	2	0;0;0;0	chr20	+	31547606-31548380;31547606-31548677;31547692-31548677;31547693-31548379	31547382-31547692;31548380-31548793	31547693-31548379
443	USP10	ENSG00000103194.16	ENSG00000103194.16:t:84745613-84745673	0.0000;-0.0000	2.358e-05;2.358e-05	8.792e-01;8.792e-01	0.0170;0.9830	0.0185;0.9815	t|1e1.1o2|i	2	2	0;0	chr16	+	84733081-84745613;84745212-84745612	84733053-84733105;84745613-84745673	84745212-84745612
444	KXD1	ENSG00000105700.11	ENSG00000105700.11:s:18568402-18568720	0.0000;0.0000;-0.0001	1.816e-08;1.816e-08;8.200e-08	9.946e-01;9.946e-01;9.830e-01	0.0042;0.0042;0.9916	0.0051;0.0051;0.9898	s|1e1.1o1|2e1.1o1|i	3	2	0;0;0	chr19	+	18568679-18568830;18568689-18568830;18568721-18568829	18568402-18568720;18568830-18569387	18568721-18568829
445	PSMD11	ENSG00000108671.11	ENSG00000108671.11:t:32481311-32483319	0.0001;-0.0001	2.521e-07;2.520e-07	9.698e-01;9.698e-01	0.0090;0.9910	0.0110;0.9890	t|1e1.1o1|i	2	2	0;0	chr17	+	32480631-32481311;32481025-32481310	32480489-32480631;32481311-32483319	32481025-32481310
446	EIF4G2	ENSG00000110321.19	ENSG00000110321.19:s:10800244-10800348	0.0000;0.0000;-0.0000	2.247e-21;2.247e-21;2.043e-21	1.000e+00;1.000e+00;1.000e+00	0.0007;0.0007;0.9985	0.0011;0.0011;0.9978	s|1e1.1o1|1e2.1o2|i	3	3	0;0;0	chr11	-	10800168-10800244;10799756-10800244;10800169-10800243	10799552-10799756;10800090-10800168;10800244-10800348	10800169-10800243
447	EIF4G2	ENSG00000110321.19	ENSG00000110321.19:s:10808882-10808940	0.0001;-0.0001	3.088e-09;3.133e-09	9.929e-01;9.929e-01	0.0055;0.9945	0.0076;0.9924	s|1e1.1o1|i	2	2	0;0	chr11	-	10808743-10808882;10808744-10808881	10808705-10808743;10808882-10808940	10808744-10808881
448	ITFG2	ENSG00000111203.13	ENSG00000111203.13:t:2858012-2858331	-0.0000;-0.0000;0.0001	2.734e-06;2.734e-06;1.164e-05	9.521e-01;9.521e-01;8.777e-01	0.0100;0.0100;0.9801	0.0097;0.0097;0.9806	t|1e1.1o1|1e2.1o1|i	3	3	0;0;0	chr12	+	2836956-2858012;2840995-2858012;2857683-2858011	2836745-2836992;2840842-2840995;2858012-2858331	2857683-2858011
449	SOD2	ENSG00000112096.19	ENSG00000112096.19:s:159682139-159682638	0.0002;-0.0002	1.777e-07;1.778e-07	9.814e-01;9.814e-01	0.0052;0.9948	0.0109;0.9891	s|1e1.1o1|i	2	2	0;0	chr6	-	159679298-159682474;159679299-159682138	159669069-159679298;159682139-159682638	159679299-159682138
450	ICMT	ENSG00000116237.16	ENSG00000116237.16:s:6223438-6223502	0.0001;-0.0001	7.835e-09;7.900e-09	9.901e-01;9.901e-01	0.0059;0.9941	0.0080;0.9920	s|1e1.1o1|i	2	2	0;0	chr1	-	6222160-6223438;6222161-6223437	6221193-6222160;6223438-6223502	6222161-6223437
451	TXNDC12	ENSG00000117862.13	ENSG00000117862.13:s:52020914-52021012	0.0000;-0.0000	2.247e-21;2.043e-21	1.000e+00;1.000e+00	0.0012;0.9988	0.0019;0.9981	s|1e1.1o1|i	2	2	0;0	chr1	-	52020405-52020926;52020406-52020913	52020131-52020405;52020914-52021012	52020406-52020913
452	DEK	ENSG00000124795.17	ENSG00000124795.17:s:18225470-18225730	0.0001;-0.0001	2.378e-08;2.382e-08	9.897e-01;9.897e-01	0.0041;0.9959	0.0089;0.9911	s|1e1.1o1|i	2	2	0;0	chr6	-	18225084-18225611;18225085-18225469	18223860-18225084;18225470-18225730	18225085-18225469
453	ATF4	ENSG00000128272.18	ENSG00000128272.18:s:39521258-39521475	0.0000;-0.0000	2.247e-21;2.043e-21	1.000e+00;1.000e+00	0.0015;0.9985	0.0017;0.9983	s|1e1.1o1|i	2	2	0;0	chr22	+	39521475-39521563;39521476-39521562	39521258-39521475;39521563-39521671	39521476-39521562
454	UBE2D2	ENSG00000131508.16	ENSG00000131508.16:s:139626756-139627115	0.0000;-0.0000	2.248e-21;7.185e-14	9.996e-01;9.996e-01	0.0026;0.9974	0.0043;0.9957	s|1e1.1o1|i	2	2	0;0	chr5	+	139627057-139627552;139627116-139627551	139626756-139627115;139627552-139628434	139627116-139627551
455	TARDBP	ENSG00000120948.19	ENSG00000120948.19:s:11023323-11023667	0.0000;0.0000;0.0000;0.0000;0.0000;-0.0000	2.247e-21;2.247e-21;2.247e-21;2.247e-21;2.247e-21;3.721e-12	9.999e-01;9.999e-01;9.999e-01;9.999e-01;9.999e-01;9.977e-01	0.0011;0.0011;0.0011;0.0011;0.0011;0.9943	0.0016;0.0016;0.0016;0.0016;0.0016;0.9921	s|1e1.1o1|1e2.1o1|1e3.1o1|1e4.1o1|2e2.1o1|i	6	5	0;0;0;0;0;0	chr1	+	11023329-11023867;11023329-11024064;11023329-11024302;11023329-11025110;11023667-11024064;11023668-11023866	11023323-11023667;11023867-11024043;11024064-11024273;11024302-11024335;11025110-11025492	11023668-11023866
456	TARDBP	ENSG00000120948.19	ENSG00000120948.19:s:11024302-11024335	0.0008;-0.0008	1.699e-04;1.699e-04	8.357e-01;8.357e-01	0.0139;0.9861	0.0250;0.9750	s|1e1.1o1|i	2	2	0;0	chr1	+	11024335-11025110;11024336-11024792	11024302-11024335;11025110-11025492	11024336-11024792
457	TARDBP	ENSG00000120948.19	ENSG00000120948.19:t:11023045-11023248	0.0000;0.0000;0.0000;0.0000;0.0000;0.0000;0.0000;0.0000;-0.0004	2.015e-09;2.015e-09;2.015e-09;2.015e-09;2.015e-09;2.015e-09;2.015e-09;2.015e-09;1.228e-07	9.986e-01;9.986e-01;9.986e-01;9.986e-01;9.986e-01;9.986e-01;9.986e-01;9.986e-01;9.698e-01	0.0009;0.0009;0.0009;0.0009;0.0009;0.0009;0.0009;0.0009;0.9928	0.0020;0.0020;0.0020;0.0020;0.0020;0.0020;0.0020;0.0020;0.9838	t|1e1.1o4|2e1.2o4|2e1.3o4|3e1.1o4|3e1.2o4|3e1.3o4|3e1.4o4|3e2.1o1|i	9	3	0;0;0;0;0;0;0;0;0	chr1	+	11022177-11023156;11022241-11023161;11022250-11023161;11022177-11023193;11022241-11023193;11022250-11023193;11022268-11023193;11022715-11023193;11022859-11023044	11022124-11022268;11022548-11022715;11023045-11023248	11022859-11023044
458	TARDBP	ENSG00000120948.19	ENSG00000120948.19:t:11023263-11023287	0.0000;-0.0000	3.144e-11;4.242e-11	9.982e-01;9.982e-01	0.0036;0.9964	0.0056;0.9944	t|1e1.3o4|i	2	2	0;0	chr1	+	11022250-11023263;11023249-11023262	11022124-11022268;11023263-11023287	11023249-11023262
459	TUBA1B	ENSG00000123416.15	ENSG00000123416.15:s:49128906-49128938	0.0000;0.0000	2.247e-21;2.043e-21	1.000e+00;1.000e+00	0.0010;0.9990	0.0009;0.9991	s|1e1.1o1|i	2	2	0;0	chr12	-	49128785-49128906;49128786-49128905	49127782-49128785;49128906-49128938	49128786-49128905
460	NRSN2	ENSG00000125841.13	ENSG00000125841.13:t:354112-354868	-0.0001;0.0001	1.015e-06;1.015e-06	9.496e-01;9.496e-01	0.0125;0.9875	0.0122;0.9878	t|1e1.1o1|i	2	2	0;0	chr20	+	353306-354112;353681-354111	353210-353306;354112-354868	353681-354111
461	CANX	ENSG00000127022.16	ENSG00000127022.16:t:179729360-179731641	0.0003;-0.0003	1.656e-06;1.656e-06	9.579e-01;9.579e-01	0.0086;0.9914	0.0132;0.9868	t|1e1.1o1|i	2	2	0;0	chr5	+	179726759-179729360;179729153-179729359	179726660-179726759;179729360-179731641	179729153-179729359
462	PUS7L	ENSG00000129317.15	ENSG00000129317.15:s:43754867-43755261	0.0005;-0.0005	4.091e-05;4.091e-05	8.696e-01;8.696e-01	0.0152;0.9848	0.0227;0.9773	s|1e1.1o1|i	2	2	0;0	chr12	-	43748609-43755217;43754443-43754866	43748450-43748609;43754867-43755261	43754443-43754866
463	PUS7L	ENSG00000129317.15	ENSG00000129317.15:t:43754336-43754442	0.0005;-0.0005	4.091e-05;4.091e-05	8.696e-01;8.696e-01	0.0152;0.9848	0.0227;0.9773	t|1e1.2o3|i	2	2	0;0	chr12	-	43754442-43758701;43754443-43754866	43754336-43754442;43758693-43758793	43754443-43754866
464	WBP2	ENSG00000132471.12	ENSG00000132471.12:s:75846323-75846787	-0.0001;-0.0001;0.0002	1.366e-06;1.366e-06;5.871e-06	9.605e-01;9.605e-01;8.966e-01	0.0094;0.0094;0.9812	0.0091;0.0091;0.9817	s|1e1.1o1|2e1.1o1|i	3	2	0;0;0	chr17	-	75846034-75846738;75846034-75846336;75846035-75846322	75845699-75846034;75846323-75846787	75846035-75846322
465	CLTC	ENSG00000141367.12	ENSG00000141367.12:s:59647398-59647502	0.0000;-0.0000	2.247e-21;1.140e-15	9.999e-01;9.999e-01	0.0028;0.9972	0.0037;0.9963	s|1e1.2o2|i	2	2	0;0	chr17	+	59647447-59682318;59647503-59647645	59647398-59647502;59682271-59682428	59647503-59647645
466	SLC25A26	ENSG00000144741.19	ENSG00000144741.19:s:66378410-66378927	0.0001;0.0001;0.0001;-0.0003	1.605e-07;1.605e-07;1.605e-07;1.559e-06	9.878e-01;9.878e-01;9.878e-01;9.376e-01	0.0043;0.0043;0.0043;0.9872	0.0060;0.0060;0.0060;0.9821	s|1e1.1o1|1e2.1o1|2e2.1o1|i	4	3	0;0;0;0	chr3	+	66378502-66379584;66378502-66380117;66378506-66380117;66378928-66379583	66378410-66378927;66379584-66380008;66380117-66380953	66378928-66379583
467	G3BP1	ENSG00000145907.16	ENSG00000145907.16:s:151790889-151790990	-0.0000;-0.0000;0.0000	2.247e-21;2.247e-21;7.216e-15	9.999e-01;9.999e-01;9.997e-01	0.0025;0.0025;0.9949	0.0013;0.0013;0.9974	s|1e1.2o2|1e2.1o1|i	3	3	0;0;0	chr5	+	151790990-151794203;151790990-151804406;151790991-151790990	151790889-151790990;151790991-151791750;151794159-151794249;151804406-151805349	151790991-151790990
468	G3BP1	ENSG00000145907.16	ENSG00000145907.16:t:151790991-151791750	-0.0000;0.0000	2.247e-21;3.109e-15	9.998e-01;9.998e-01	0.0038;0.9962	0.0019;0.9981	t|1e1.1o2|i	2	2	0;0	chr5	+	151786623-151790991;151790991-151790990	151786572-151786715;151790889-151790990;151790991-151791750	151790991-151790990
469	G3BP1	ENSG00000145907.16	ENSG00000145907.16:t:151811010-151812785	0.0006;-0.0006	1.915e-05;1.915e-05	9.195e-01;9.195e-01	0.0089;0.9911	0.0192;0.9808	t|1e1.1o1|i	2	2	0;0	chr5	+	151804446-151811010;151805581-151811009	151804406-151805349;151811010-151812785	151805581-151811009
470	RBBP4	ENSG00000162521.19	ENSG00000162521.19:t:32680526-32686211	0.0000;0.0000;0.0000;-0.0001	2.249e-21;2.249e-21;2.249e-21;1.604e-10	9.993e-01;9.993e-01;9.993e-01;9.952e-01	0.0019;0.0019;0.0019;0.9943	0.0029;0.0029;0.0029;0.9912	t|1e1.1o1|1e2.1o2|1e2.2o2|i	4	3	0;0;0;0	chr1	+	32672901-32680526;32679698-32680526;32679817-32680526;32680205-32680525	32672791-32672901;32679635-32680204;32680526-32686211	32680205-32680525
471	ARF6	ENSG00000165527.8	ENSG00000165527.8:s:49893256-49893376	0.0007;-0.0007	1.870e-04;1.870e-04	8.089e-01;8.089e-01	0.0172;0.9828	0.0278;0.9722	s|1e1.1o1|i	2	2	0;0	chr14	+	49893376-49894109;49893377-49894108	49893256-49893376;49894109-49897054	49893377-49894108
472	SLC3A2	ENSG00000168003.18	ENSG00000168003.18:s:62880863-62881056	0.0007;-0.0007	1.455e-05;1.455e-05	9.275e-01;9.275e-01	0.0066;0.9934	0.0185;0.9815	s|1e1.1o1|i	2	2	0;0	chr11	+	62881056-62881183;62881057-62881182	62880863-62881056;62881183-62881453	62881057-62881182
473	SLC3A2	ENSG00000168003.18	ENSG00000168003.18:t:62888652-62888880	0.0003;-0.0003	2.178e-07;2.178e-07	9.799e-01;9.799e-01	0.0039;0.9961	0.0111;0.9889	t|1e1.1o1|i	2	2	0;0	chr11	+	62885608-62888652;62888521-62888651	62885465-62886196;62888652-62888880	62888521-62888651
474	RSRP1	ENSG00000117616.18	ENSG00000117616.18:t:25244177-25244224	0.0006;0.0006;-0.0014	4.519e-05;4.519e-05;1.833e-04	9.067e-01;9.067e-01;7.823e-01	0.0082;0.0082;0.9835	0.0185;0.0185;0.9630	t|1e1.1o1|1e2.1o1|i	3	3	0;0;0	chr1	-	25244224-25245150;25244224-25244454;25244225-25244453	25244177-25244224;25244454-25244498;25244999-25245301	25244225-25244453
475	SENP5	ENSG00000119231.11	ENSG00000119231.11:s:196930813-196931111	0.0002;-0.0002	3.695e-05;3.695e-05	8.628e-01;8.628e-01	0.0179;0.9821	0.0217;0.9783	s|1e1.1o1|i	2	2	0;0	chr3	+	196930900-196931914;196931112-196931913	196930813-196931111;196931914-196934714	196931112-196931913
476	HNRNPA2B1	ENSG00000122566.22	ENSG00000122566.22:s:26190993-26191128	-0.0000;-0.0000;-0.0000;-0.0000;-0.0000;0.0003	9.724e-06;9.724e-06;9.724e-06;9.724e-06;9.724e-06;2.009e-04	9.546e-01;9.546e-01;9.546e-01;9.546e-01;9.546e-01;7.051e-01	0.0078;0.0078;0.0078;0.0078;0.0078;0.9612	0.0069;0.0069;0.0069;0.0069;0.0069;0.9653	s|1e1.2o3|2e1.1o3|2e1.2o3|2e1.3o3|2e2.1o1|i	6	3	0;0;0;0;0;0	chr7	-	26190460-26191056;26190483-26190993;26190460-26190993;26190456-26190993;26174782-26190993;26190484-26190992	26173057-26174782;26189666-26190483;26190993-26191128	26190484-26190992
477	HNRNPA2B1	ENSG00000122566.22	ENSG00000122566.22:s:26192301-26192338	0.0000;-0.0000	2.247e-21;2.043e-21	1.000e+00;1.000e+00	0.0012;0.9988	0.0014;0.9986	s|1e1.1o1|i	2	2	0;0	chr7	-	26191128-26192301;26191651-26192300	26190993-26191128;26192301-26192338	26191651-26192300
478	HNRNPA2B1	ENSG00000122566.22	ENSG00000122566.22:s:26192495-26192577	0.0000;0.0000;0.0000;0.0000;0.0000;-0.0000	2.249e-21;2.249e-21;2.249e-21;2.249e-21;2.249e-21;4.627e-10	9.992e-01;9.992e-01;9.992e-01;9.992e-01;9.992e-01;9.891e-01	0.0020;0.0020;0.0020;0.0020;0.0020;0.9901	0.0020;0.0020;0.0020;0.0020;0.0020;0.9902	s|1e1.1o1|1e2.1o1|1e3.1o1|1e4.1o1|1e5.1o1|i	6	6	0;0;0;0;0;0	chr7	-	26192338-26192495;26191650-26192495;26191128-26192495;26185279-26192495;26174782-26192495;26192339-26192494	26173057-26174782;26184073-26185279;26190993-26191128;26191422-26191650;26192301-26192338;26192495-26192577	26192339-26192494
479	HNRNPA2B1	ENSG00000122566.22	ENSG00000122566.22:s:26193251-26193373	0.0000;0.0000;-0.0000	1.086e-08;1.086e-08;5.234e-08	9.893e-01;9.893e-01;9.677e-01	0.0057;0.0057;0.9885	0.0062;0.0062;0.9876	s|1e1.1o1|1e2.1o1|i	3	3	0;0;0	chr7	-	26192577-26193251;26192338-26193251;26192578-26193250	26192301-26192338;26192495-26192577;26193251-26193373	26192578-26193250
480	HNRNPA2B1	ENSG00000122566.22	ENSG00000122566.22:s:26193599-26193694	-0.0000;0.0000	2.247e-21;2.043e-21	1.000e+00;1.000e+00	0.0018;0.9982	0.0014;0.9986	s|1e1.1o1|i	2	2	0;0	chr7	-	26193373-26193599;26193599-26193598	26193251-26193373;26193575-26193598;26193599-26193694	26193599-26193598
481	HNRNPA2B1	ENSG00000122566.22	ENSG00000122566.22:t:26190993-26191128	0.0002;0.0002;0.0002;-0.0009	1.057e-05;1.057e-05;1.057e-05;9.285e-05	9.515e-01;9.515e-01;9.515e-01;8.040e-01	0.0067;0.0067;0.0067;0.9800	0.0109;0.0109;0.0109;0.9674	t|1e1.1o1|1e2.1o1|1e3.1o1|i	4	4	0;0;0;0	chr7	-	26191128-26192495;26191128-26192301;26191128-26191422;26191129-26191421	26190993-26191128;26191422-26191650;26192301-26192338;26192495-26192577	26191129-26191421
482	HNRNPA2B1	ENSG00000122566.22	ENSG00000122566.22:t:26191422-26191650	0.0000;-0.0000	2.247e-21;2.043e-21	1.000e+00;1.000e+00	0.0012;0.9988	0.0014;0.9986	t|1e1.1o1|i	2	2	0;0	chr7	-	26191650-26192495;26191651-26192300	26191422-26191650;26192495-26192577	26191651-26192300
483	HNRNPA2B1	ENSG00000122566.22	ENSG00000122566.22:t:26192301-26192338	0.0000;0.0000;-0.0000	1.567e-11;1.567e-11;2.362e-10	9.979e-01;9.979e-01;9.931e-01	0.0040;0.0040;0.9921	0.0039;0.0039;0.9922	t|1e1.1o1|1e2.1o1|i	3	3	0;0;0	chr7	-	26192338-26193251;26192338-26192495;26192339-26192494	26192301-26192338;26192495-26192577;26193251-26193373	26192339-26192494
484	HNRNPA2B1	ENSG00000122566.22	ENSG00000122566.22:t:26192495-26192577	0.0000;0.0000;-0.0000	1.086e-08;1.086e-08;5.234e-08	9.893e-01;9.893e-01;9.677e-01	0.0057;0.0057;0.9885	0.0062;0.0062;0.9876	t|1e1.1o1|1e2.1o1|i	3	3	0;0;0	chr7	-	26192577-26195847;26192577-26193251;26192578-26193250	26192495-26192577;26193251-26193373;26195712-26195909	26192578-26193250
485	HNRNPA2B1	ENSG00000122566.22	ENSG00000122566.22:t:26193251-26193373	-0.0000;-0.0000;-0.0000;0.0002	8.557e-09;8.557e-09;8.557e-09;9.289e-08	9.946e-01;9.946e-01;9.946e-01;9.694e-01	0.0045;0.0045;0.0045;0.9864	0.0033;0.0033;0.0033;0.9901	t|1e1.1o1|1e2.1o1|1e3.1o1|i	4	4	0;0;0;0	chr7	-	26193373-26195847;26193373-26193599;26193373-26193575;26193374-26193574	26193251-26193373;26193575-26193598;26193599-26193694;26195712-26195909	26193374-26193574
486	HNRNPA2B1	ENSG00000122566.22	ENSG00000122566.22:t:26193575-26193598	-0.0000;0.0000	2.247e-21;2.043e-21	1.000e+00;1.000e+00	0.0018;0.9982	0.0014;0.9986	t|1e1.1o1|i	2	2	0;0	chr7	-	26193598-26195847;26193599-26193598	26193575-26193598;26193599-26193694;26195712-26195909	26193599-26193598
487	HP1BP3	ENSG00000127483.19	ENSG00000127483.19:s:20744744-20745091	0.0002;-0.0002	5.794e-07;5.795e-07	9.700e-01;9.700e-01	0.0074;0.9926	0.0116;0.9884	s|1e1.1o1|i	2	2	0;0	chr1	-	20743174-20744744;20743175-20744743	20740266-20743174;20744744-20745091	20743175-20744743
488	HP1BP3	ENSG00000127483.19	ENSG00000127483.19:s:20776597-20776604	0.0001;0.0001;-0.0002	1.062e-06;1.062e-06;4.604e-06	9.638e-01;9.638e-01;9.041e-01	0.0082;0.0082;0.9835	0.0095;0.0095;0.9810	s|1e1.1o1|1e2.1o1|i	3	3	0;0;0	chr1	-	20776005-20776597;20773610-20776597;20776006-20776596	20773451-20775005;20775450-20776005;20776597-20776604	20776006-20776596
489	PPT1	ENSG00000131238.18	ENSG00000131238.18:s:40073673-40074183	0.0000;-0.0000	2.247e-21;1.142e-16	9.999e-01;9.999e-01	0.0023;0.9977	0.0034;0.9966	s|1e1.1o1|i	2	2	0;0	chr1	-	40073457-40073673;40073458-40073672	40072710-40073457;40073673-40074183	40073458-40073672
490	DCAF8	ENSG00000132716.19	ENSG00000132716.19:t:160215715-160216908	0.0002;-0.0002	7.046e-07;7.046e-07	9.656e-01;9.656e-01	0.0079;0.9921	0.0127;0.9873	t|1e1.1o2|i	2	2	0;0	chr1	-	160216908-160222656;160216909-160217161	160215715-160216908;160222651-160222781	160216909-160217161
491	CNIH4	ENSG00000143771.12	ENSG00000143771.12:t:224379069-224379459	0.0002;0.0002;0.0002;-0.0008	1.536e-05;1.536e-05;1.536e-05;1.340e-04	9.373e-01;9.373e-01;9.373e-01;7.624e-01	0.0081;0.0081;0.0081;0.9758	0.0122;0.0122;0.0122;0.9634	t|1e1.1o1|1e2.1o1|1e3.1o1|i	4	4	0;0;0;0	chr1	+	224365991-224379069;224371423-224379069;224377177-224379069;224377178-224379068	224365879-224365991;224371283-224371423;224377051-224377177;224379069-224379459	224377178-224379068
492	SRSF11	ENSG00000116754.14	ENSG00000116754.14:t:70231548-70231975	0.0001;0.0001;0.0001;-0.0004	5.588e-06;5.588e-06;5.588e-06;5.006e-05	9.525e-01;9.525e-01;9.525e-01;8.086e-01	0.0079;0.0079;0.0079;0.9762	0.0100;0.0100;0.0100;0.9700	t|1e1.1o1|1e2.1o2|1e2.2o2|i	4	3	0;0;0;0	chr1	+	70228555-70231859;70231203-70231859;70231257-70231859;70231275-70231547	70228422-70228727;70231095-70231274;70231548-70231975	70231275-70231547
493	NR2C1	ENSG00000120798.17	ENSG00000120798.17:s:95058310-95058393	0.0003;0.0003;-0.0006	4.560e-05;4.560e-05;1.844e-04	8.916e-01;8.916e-01;7.559e-01	0.0123;0.0123;0.9753	0.0191;0.0191;0.9619	s|1e1.1o1|2e1.1o1|i	3	2	0;0;0	chr12	-	95057878-95058348;95057878-95058310;95057879-95058309	95057731-95057878;95058310-95058393	95057879-95058309
494	RAP2C	ENSG00000123728.10	ENSG00000123728.10:s:132217278-132217367	0.0000;-0.0000	1.892e-10;2.139e-10	9.969e-01;9.969e-01	0.0042;0.9958	0.0062;0.9938	s|1e1.1o1|i	2	2	0;0	chrX	-	132217156-132217278;132217157-132217277	132216996-132217156;132217278-132217367	132217157-132217277
495	GTF3C4	ENSG00000125484.12	ENSG00000125484.12:s:132677977-132678039	0.0001;-0.0001	6.697e-05;6.697e-05	8.358e-01;8.358e-01	0.0217;0.9783	0.0217;0.9783	s|1e1.1o1|i	2	2	0;0	chr9	+	132678039-132678878;132678040-132678877	132677977-132678039;132678878-132679803	132678040-132678877
496	AUNIP	ENSG00000127423.11	ENSG00000127423.11:s:25835022-25835846	0.0006;-0.0006	1.558e-05;1.558e-05	9.169e-01;9.169e-01	0.0099;0.9901	0.0189;0.9811	s|1e1.1o1|i	2	2	0;0	chr1	-	25832158-25835022;25834332-25835021	25831913-25832158;25835022-25835846	25834332-25835021
497	AUNIP	ENSG00000127423.11	ENSG00000127423.11:t:25834006-25834331	0.0006;-0.0006	1.558e-05;1.558e-05	9.169e-01;9.169e-01	0.0099;0.9901	0.0189;0.9811	t|1e1.1o1|i	2	2	0;0	chr1	-	25834331-25837413;25834332-25835021	25834006-25834331;25837413-25837554	25834332-25835021
498	TRIM28	ENSG00000130726.12	ENSG00000130726.12:s:58544457-58544561	0.0005;-0.0005	3.268e-05;3.268e-05	8.832e-01;8.832e-01	0.0137;0.9863	0.0227;0.9773	s|1e1.1o1|i	2	2	0;0	chr19	+	58544561-58544938;58544562-58544937	58544457-58544561;58544938-58545097	58544562-58544937
499	TOP2A	ENSG00000131747.15	ENSG00000131747.15:s:40389516-40389647	0.0001;-0.0001	7.723e-09;7.746e-09	9.918e-01;9.918e-01	0.0046;0.9954	0.0083;0.9917	s|1e1.1o1|i	2	2	0;0	chr17	-	40388858-40389516;40388859-40389515	40388525-40388858;40389516-40389647	40388859-40389515
500	RABGGTB	ENSG00000137955.16	ENSG00000137955.16:s:75787496-75788783	0.0001;0.0001;-0.0002	7.089e-09;7.089e-09;3.391e-08	9.937e-01;9.937e-01;9.805e-01	0.0036;0.0036;0.9928	0.0062;0.0062;0.9877	s|1e1.1o1|1e2.1o1|i	3	3	0;0;0	chr1	+	75787604-75789159;75787604-75789952;75788784-75789158	75787496-75788783;75789159-75789356;75789952-75790113	75788784-75789158
501	RABGGTB	ENSG00000137955.16	ENSG00000137955.16:s:75789159-75789356	0.0002;0.0002;-0.0005	7.668e-07;7.668e-07;3.324e-06	9.753e-01;9.753e-01;9.318e-01	0.0056;0.0056;0.9887	0.0094;0.0094;0.9812	s|1e1.1o1|1e2.1o1|i	3	3	0;0;0	chr1	+	75789356-75789952;75789356-75790152;75789357-75789951	75789159-75789356;75789952-75790113;75790152-75790274	75789357-75789951
502	RABGGTB	ENSG00000137955.16	ENSG00000137955.16:t:75787496-75788783	0.0001;0.0001;0.0001;0.0001;0.0001;-0.0007	1.608e-07;1.608e-07;1.608e-07;1.608e-07;1.608e-07;3.882e-06	9.912e-01;9.912e-01;9.912e-01;9.912e-01;9.912e-01;9.139e-01	0.0025;0.0025;0.0025;0.0025;0.0025;0.9874	0.0046;0.0046;0.0046;0.0046;0.0046;0.9769	t|1e1.1o1|1e2.1o4|1e2.2o4|1e2.3o4|1e2.4o4|i	6	3	0;0;0;0;0;0	chr1	+	75786274-75787497;75786797-75787497;75786865-75787497;75786916-75787497;75786965-75787497;75786966-75787495	75786197-75786274;75786699-75786965;75787496-75788783	75786966-75787495
503	RABGGTB	ENSG00000137955.16	ENSG00000137955.16:t:75789952-75790113	0.0002;0.0002;-0.0005	7.668e-07;7.668e-07;3.324e-06	9.753e-01;9.753e-01;9.318e-01	0.0056;0.0056;0.9887	0.0094;0.0094;0.9812	t|1e1.1o1|1e2.1o1|i	3	3	0;0;0	chr1	+	75787604-75789952;75789356-75789952;75789357-75789951	75787496-75788783;75789159-75789356;75789952-75790113	75789357-75789951
504	FLNA	ENSG00000196924.19	ENSG00000196924.19:t:154348524-154348830	-0.0000;-0.0000;0.0001	4.010e-10;4.010e-10;2.326e-09	9.972e-01;9.972e-01;9.909e-01	0.0049;0.0049;0.9903	0.0031;0.0031;0.9938	t|1e2.1o1|2e1.1o2|i	3	3	0;0;0	chrX	-	154348830-154352817;154348690-154365436;154348831-154348919	154348524-154348830;154352817-154352924;154365349-154365486	154348831-154348919
505	N4BP2L2	ENSG00000244754.9	ENSG00000244754.9:s:32536933-32537027	0.0001;0.0001;0.0001;0.0001;-0.0007	3.292e-07;3.292e-07;3.292e-07;3.292e-07;5.248e-06	9.891e-01;9.891e-01;9.891e-01;9.891e-01;9.203e-01	0.0029;0.0029;0.0029;0.0029;0.9882	0.0055;0.0055;0.0055;0.0055;0.9781	s|1e1.1o1|1e3.1o1|2e1.1o1|2e2.1o1|i	5	4	0;0;0;0;0	chr13	-	32527532-32537006;32480637-32537006;32527532-32536933;32522270-32536933;32535870-32536932	32480590-32480845;32522182-32526048;32526819-32527532;32536933-32537027	32535870-32536932
506	RTL8C	ENSG00000134590.14	ENSG00000134590.14:s:135032355-135032575	-0.0001;-0.0001;0.0002	3.574e-05;3.574e-05;1.445e-04	8.938e-01;8.938e-01;7.610e-01	0.0152;0.0152;0.9696	0.0152;0.0152;0.9697	s|1e1.1o2|1e1.2o2|i	3	2	0;0;0	chrX	+	135032575-135033017;135032575-135033125;135032576-135033016	135032355-135032575;135033017-135033546	135032576-135033016
507	TTC14	ENSG00000163728.11	ENSG00000163728.11:s:180607648-180607765	0.0008;-0.0008	3.067e-05;3.067e-05	9.031e-01;9.031e-01	0.0091;0.9909	0.0218;0.9782	s|1e1.1o1|i	2	2	0;0	chr3	+	180607765-180608701;180607766-180608162	180607648-180607765;180608701-180608810	180607766-180608162
508	TTC14	ENSG00000163728.11	ENSG00000163728.11:s:180608701-180608810	0.0008;-0.0008	5.018e-05;5.018e-05	8.937e-01;8.937e-01	0.0093;0.9907	0.0218;0.9782	s|1e1.1o1|i	2	2	0;0	chr3	+	180608810-180609630;180608811-180609629	180608701-180608810;180609630-180610168	180608811-180609629
509	TTC14	ENSG00000163728.11	ENSG00000163728.11:s:180609630-180610168	0.0004;0.0004;-0.0011	6.244e-06;6.244e-06;2.615e-05	9.562e-01;9.562e-01;8.867e-01	0.0047;0.0047;0.9907	0.0131;0.0131;0.9738	s|1e1.1o1|1e2.1o1|i	3	3	0;0;0	chr3	+	180610003-180610706;180610003-180617380;180610169-180610705	180609630-180610168;180610706-180611130;180617380-180617828	180610169-180610705
510	TTC14	ENSG00000163728.11	ENSG00000163728.11:t:180608701-180608810	0.0006;0.0006;-0.0014	6.379e-05;6.379e-05;2.578e-04	8.909e-01;8.909e-01;7.526e-01	0.0097;0.0097;0.9807	0.0196;0.0196;0.9608	t|1e1.1o1|1e2.1o1|i	3	3	0;0;0	chr3	+	180607765-180608701;180608271-180608701;180608272-180608700	180607648-180607765;180608163-180608271;180608701-180608810	180608272-180608700
511	GPX8	ENSG00000164294.14	ENSG00000164294.14:s:55164055-55164433	0.0002;-0.0002	2.437e-07;2.437e-07	9.760e-01;9.760e-01	0.0072;0.9928	0.0111;0.9889	s|1e1.1o1|i	2	2	0;0	chr5	+	55164179-55164600;55164434-55164599	55164055-55164433;55164600-55167297	55164434-55164599
512	VCP	ENSG00000165280.18	ENSG00000165280.18:s:35072477-35072668	0.0001;-0.0001	1.460e-08;1.463e-08	9.889e-01;9.889e-01	0.0056;0.9944	0.0087;0.9913	s|1e1.1o2|i	2	2	0;0	chr9	-	35068362-35072477;35072443-35072476	35068251-35068362;35072477-35072668	35072443-35072476
513	VCP	ENSG00000165280.18	ENSG00000165280.18:t:35053928-35057095	0.0000;-0.0000	2.248e-21;4.074e-15	9.998e-01;9.998e-01	0.0035;0.9965	0.0038;0.9962	t|1e1.1o2|i	2	2	0;0	chr9	-	35057095-35059141;35057096-35057172	35053928-35057095;35059064-35059219	35057096-35057172
514	ATP5F1B	ENSG00000110955.9	ENSG00000110955.9:t:56639959-56640150	0.0000;0.0000	2.247e-21;2.043e-21	1.000e+00;1.000e+00	0.0008;0.9992	0.0008;0.9992	t|1e1.1o2|i	2	2	0;0	chr12	-	56640150-56645218;56640151-56640159	56639959-56640150;56645171-56645353	56640151-56640159
515	HSPA9	ENSG00000113013.16	ENSG00000113013.16:t:138553756-138555541	0.0000;-0.0000	2.247e-21;8.547e-16	9.999e-01;9.999e-01	0.0024;0.9976	0.0035;0.9965	t|1e1.1o1|i	2	2	0;0	chr5	-	138555541-138566626;138555542-138555826	138553756-138555541;138566626-138566718	138555542-138555826
516	MRPS27	ENSG00000113048.18	ENSG00000113048.18:s:72220551-72220852	0.0000;-0.0000	2.091e-09;2.145e-09	9.927e-01;9.927e-01	0.0058;0.9942	0.0075;0.9925	s|1e1.1o1|i	2	2	0;0	chr5	-	72220327-72220551;72220328-72220550	72214953-72220327;72220551-72220852	72220328-72220550
517	MRPS27	ENSG00000113048.18	ENSG00000113048.18:s:72220939-72221148	-0.0000;0.0000	2.256e-21;2.223e-11	9.972e-01;9.972e-01	0.0057;0.9943	0.0054;0.9946	s|1e1.1o1|i	2	2	0;0	chr5	-	72220852-72220939;72220853-72220938	72220551-72220852;72220939-72221148	72220853-72220938
518	SUMO1	ENSG00000116030.17	ENSG00000116030.17:s:202206851-202207321	0.0000;-0.0000	2.247e-21;2.191e-21	1.000e+00;1.000e+00	0.0020;0.9980	0.0023;0.9977	s|1e1.1o1|i	2	2	0;0	chr2	-	202206803-202207253;202206804-202206850	202206182-202206803;202206851-202207321	202206804-202206850
519	RPA2	ENSG00000117748.10	ENSG00000117748.10:s:27891924-27892247	0.0000;-0.0000	2.247e-21;2.043e-21	1.000e+00;1.000e+00	0.0013;0.9987	0.0020;0.9980	s|1e1.1o1|i	2	2	0;0	chr1	-	27891708-27892149;27891709-27891923	27891524-27891708;27891924-27892247	27891709-27891923
520	TMEM214	ENSG00000119777.20	ENSG00000119777.20:s:27040711-27041033	-0.0001;0.0001	2.638e-06;2.638e-06	9.367e-01;9.367e-01	0.0137;0.9863	0.0132;0.9868	s|1e1.1o1|i	2	2	0;0	chr2	+	27040954-27041244;27041034-27041243	27040711-27041033;27041244-27041694	27041034-27041243
521	STIL	ENSG00000123473.17	ENSG00000123473.17:s:47280946-47281209	0.0004;-0.0004	1.932e-06;1.932e-06	9.554e-01;9.554e-01	0.0078;0.9922	0.0145;0.9855	s|1e1.1o1|i	2	2	0;0	chr1	-	47280363-47280946;47280364-47280945	47280241-47280363;47280946-47281209	47280364-47280945
522	MRPS7	ENSG00000125445.11	ENSG00000125445.11:s:75265702-75266084	0.0000;0.0000;-0.0000	1.569e-10;1.569e-10;9.922e-10	9.971e-01;9.971e-01;9.904e-01	0.0039;0.0039;0.9922	0.0045;0.0045;0.9910	s|1e1.1o1|2e1.1o1|i	3	2	0;0;0	chr17	+	75265964-75266193;75265966-75266193;75266085-75266192	75265702-75266084;75266193-75266376	75266085-75266192
523	CHAC1	ENSG00000128965.13	ENSG00000128965.13:s:40955373-40955414	0.0004;-0.0004	1.619e-06;1.619e-06	9.656e-01;9.656e-01	0.0054;0.9946	0.0133;0.9867	s|1e1.1o1|i	2	2	0;0	chr15	+	40955414-40955550;40955415-40955549	40955373-40955414;40955550-40956512	40955415-40955549
524	MED18	ENSG00000130772.14	ENSG00000130772.14:s:28334417-28335086	0.0006;-0.0006	3.692e-05;3.692e-05	8.824e-01;8.824e-01	0.0130;0.9870	0.0217;0.9783	s|1e1.1o1|i	2	2	0;0	chr1	+	28335086-28335794;28335087-28335793	28334417-28335086;28335794-28335965	28335087-28335793
525	NARS1	ENSG00000134440.12	ENSG00000134440.12:t:57607444-57607483	0.0000;-0.0000	2.249e-21;4.895e-13	9.992e-01;9.992e-01	0.0037;0.9963	0.0047;0.9953	t|1e1.1o2|i	2	2	0;0	chr18	-	57607483-57613671;57607484-57607653	57607444-57607483;57613602-57613680	57607484-57607653
526	NMT1	ENSG00000136448.13	ENSG00000136448.13:s:45105644-45106013	0.0000;0.0000;-0.0001	8.882e-05;8.882e-05;3.550e-04	8.628e-01;8.628e-01;7.052e-01	0.0167;0.0167;0.9667	0.0175;0.0175;0.9649	s|1e1.2o2|2e1.1o2|i	3	2	0;0;0	chr17	+	45105877-45108678;45105945-45107779;45106014-45107778	45105644-45106013;45107779-45109016	45106014-45107778
527	DDIT4	ENSG00000168209.6	ENSG00000168209.6:s:72274695-72275559	0.0000;-0.0000	2.247e-21;2.043e-21	1.000e+00;1.000e+00	0.0012;0.9988	0.0017;0.9983	s|1e1.1o1|i	2	2	0;0	chr10	+	72275559-72275900;72275560-72275899	72274695-72275559;72275900-72276036	72275560-72275899
528	DHCR7	ENSG00000172893.18	ENSG00000172893.18:s:71435308-71435973	0.0000;-0.0000	1.571e-11;1.115e-11	9.988e-01;9.988e-01	0.0034;0.9966	0.0052;0.9948	s|1e1.1o1|i	2	2	0;0	chr11	-	71435190-71435442;71435191-71435307	71434411-71435190;71435308-71435973	71435191-71435307
529	RBM4	ENSG00000173933.21	ENSG00000173933.21:s:66643450-66643528	0.0000;-0.0000	6.679e-09;6.696e-09	9.881e-01;9.881e-01	0.0072;0.9928	0.0078;0.9922	s|1e1.1o1|i	2	2	0;0	chr11	+	66643528-66643859;66643529-66643749	66643450-66643528;66643750-66644140	66643529-66643749
530	GRB2	ENSG00000177885.15	ENSG00000177885.15:s:75318755-75318796	0.0002;-0.0002	3.275e-06;3.275e-06	9.395e-01;9.395e-01	0.0112;0.9888	0.0147;0.9853	s|1e1.1o1|i	2	2	0;0	chr17	-	75318297-75318755;75318298-75318754	75318076-75318297;75318755-75318796	75318298-75318754
531	GRB2	ENSG00000177885.15	ENSG00000177885.15:s:75320011-75320553	0.0003;-0.0003	7.930e-07;7.930e-07	9.663e-01;9.663e-01	0.0074;0.9926	0.0127;0.9873	s|1e1.1o1|i	2	2	0;0	chr17	-	75319830-75320011;75319831-75320010	75319479-75319830;75320011-75320553	75319831-75320010
532	GRB2	ENSG00000177885.15	ENSG00000177885.15:t:75318755-75318796	0.0001;-0.0001	7.666e-06;7.666e-06	9.156e-01;9.156e-01	0.0133;0.9867	0.0167;0.9833	t|1e1.1o1|i	2	2	0;0	chr17	-	75318796-75321659;75318797-75319478	75318755-75318796;75321659-75321753	75318797-75319478
533	NDUFA12	ENSG00000184752.14	ENSG00000184752.14:t:94971328-94971485	0.0000;-0.0000	2.247e-21;1.593e-19	1.000e+00;1.000e+00	0.0020;0.9980	0.0028;0.9972	t|1e1.1o2|i	2	2	0;0	chr12	-	94971485-95002806;94971486-94971515	94971328-94971485;95002739-95002821	94971486-94971515
534	PTAR1	ENSG00000188647.13	ENSG00000188647.13:s:69718650-69718684	0.0004;0.0004;-0.0010	4.692e-06;4.692e-06;1.976e-05	9.585e-01;9.585e-01;8.921e-01	0.0052;0.0052;0.9896	0.0128;0.0128;0.9744	s|1e1.1o2|1e1.2o2|i	3	2	0;0;0	chr9	-	69718568-69718650;69718565-69718650;69718569-69718649	69709522-69718568;69718650-69718684	69718569-69718649
535	NOP9	ENSG00000196943.14	ENSG00000196943.14:s:24304938-24305216	-0.0003;0.0003	2.996e-05;2.996e-05	8.717e-01;8.717e-01	0.0204;0.9796	0.0172;0.9828	s|1e1.1o1|i	2	2	0;0	chr14	+	24305045-24305581;24305217-24305580	24304938-24305216;24305581-24305867	24305217-24305580
536	SNHG12	ENSG00000197989.15	ENSG00000197989.15:t:28579010-28579587	-0.0000;-0.0000;-0.0000;0.0001	5.210e-11;5.210e-11;5.210e-11;1.170e-09	9.986e-01;9.986e-01;9.986e-01;9.909e-01	0.0032;0.0032;0.0032;0.9903	0.0025;0.0025;0.0025;0.9924	t|1e1.1o1|1e2.1o2|1e2.2o2|i	4	3	0;0;0;0	chr1	-	28579587-28581590;28579587-28579942;28579587-28579912;28579588-28579843	28579010-28579587;28579844-28580185;28581590-28581878	28579588-28579843

## Sheet: rmats
RMATS A3SS JC
ID	GeneID	geneSymbol	chr	strand	longExonStart_0base	longExonEnd	shortES	shortEE	flankingES	flankingEE	ID.1	IJC_SAMPLE_1	SJC_SAMPLE_1	IJC_SAMPLE_2	SJC_SAMPLE_2	IncFormLen	SkipFormLen	PValue	FDR	IncLevel1	IncLevel2	IncLevelDifference
65	ENSG00000147257.16	GPC3	chrX	-	133692368	133692514	133692368	133692494	133699894	133700028	65	8,4	27,26	3,1	93,49	119	99	0.000120974	0.0102634	0.198,0.113	0.026,0.017	0.134
521	ENSG00000000419.14	DPM1	chr20	-	50940864	50940955	50940864	50940933	50941128	50941209	521	1,0	8,18	2,5	12,7	121	99	0.000872288	0.0355793	0.093,0.0	0.12,0.369	-0.198
538	ENSG00000197586.13	ENTPD6	chr20	+	25207075	25207397	25207078	25207397	25206521	25206590	538	5,3	0,0	2,3	2,2	102	99	0.000459868	0.0235032	1.0,1.0	0.493,0.593	0.457
674	ENSG00000197937.13	ZNF347	chr19	-	53148680	53148812	53148680	53148809	53149240	53149367	674	0,1	3,4	3,1	2,0	102	99	0.000184848	0.0137716	0.0,0.195	0.593,1.0	-0.699
676	ENSG00000213793.6	ZNF888	chr19	-	52917858	52917997	52917858	52917931	52918818	52918937	676	5,6	0,0	2,4	2,2	165	99	0.000138914	0.0113322	1.0,1.0	0.375,0.545	0.54
822	ENSG00000090924.15	PLEKHG2	chr19	+	39414988	39415260	39414991	39415260	39414064	39414195	822	0,0	1,1	5,1	0,2	102	99	1.86839e-06	0.000566123	0.0,0.0	1.0,0.327	-0.663
921	ENSG00000105705.16	SUGP1	chr19	-	19302264	19302443	19302264	19302388	19303347	19303448	921	0,0	2,4	3,2	3,4	154	99	0.000431689	0.02318	0.0,0.0	0.391,0.243	-0.317
923	ENSG00000105705.16	SUGP1	chr19	-	19303723	19303912	19303723	19303847	19305848	19306076	923	4,1	0,0	3,1	2,3	164	99	4.85191e-07	0.000187107	1.0,1.0	0.475,0.168	0.678
924	ENSG00000105705.16	SUGP1	chr19	-	19303723	19304043	19303723	19303847	19305848	19306076	924	4,1	0,0	3,1	2,3	198	99	1.44251e-07	8.13863e-05	1.0,1.0	0.429,0.143	0.714
948	ENSG00000099330.9	OCEL1	chr19	+	17226974	17227199	17226993	17227199	17226692	17226869	948	3,1	0,2	0,0	3,1	118	99	0.00018505	0.0137716	1.0,0.296	0.0,0.0	0.648
1282	ENSG00000055483.20	USP36	chr17	-	78795651	78797902	78795651	78797879	78798399	78798551	1282	1,2	0,1	2,0	3,2	122	99	0.000389399	0.02318	1.0,0.619	0.351,0.0	0.634
1460	ENSG00000141736.14	ERBB2	chr17	+	39694680	39695181	39694987	39695181	39693260	39693325	1460	2,1	0,0	7,2	6,1	198	99	3.09414e-07	0.000145837	1.0,1.0	0.368,0.5	0.566
1510	ENSG00000132591.12	ERAL1	chr17	+	28860430	28861061	28860576	28861061	28859202	28859283	1510	28,29	4,2	31,15	0,0	198	99	0.000612881	0.0285697	0.778,0.879	1.0,1.0	-0.171
1516	ENSG00000109046.15	WSB1	chr17	+	27307743	27309272	27309099	27309272	27306781	27306882	1516	41,22	0,6	15,13	19,11	198	99	1.84521e-05	0.00326141	1.0,0.647	0.283,0.371	0.497
1603	ENSG00000132535.22	DLG4	chr17	-	7204007	7204067	7204007	7204058	7204198	7204252	1603	1,4	0,6	1,3	0,0	108	99	0.00125055	0.0457332	1.0,0.379	1.0,1.0	-0.31
1782	ENSG00000196696.13	PDXDC2P-NPIPB14P	chr16	-	70038904	70039100	70038904	70038985	70042350	70042416	1782	1,3	0,0	2,1	1,2	198	99	0.000676993	0.0302295	1.0,1.0	0.5,0.2	0.65
1942	ENSG00000196839.14	ADA	chr20	-	44622828	44623078	44622828	44622930	44624201	44624329	1942	22,19	1,5	21,12	0,0	198	99	0.000161433	0.0126815	0.917,0.655	1.0,1.0	-0.214
2138	ENSG00000007541.17	PIGQ	chr16	+	580182	580972	580857	580972	579068	579180	2138	3,7	0,1	6,3	1,3	198	99	0.000549355	0.0264814	1.0,0.778	0.75,0.333	0.348
2547	ENSG00000065029.15	ZNF76	chr6	+	35292539	35292787	35292553	35292787	35291557	35291737	2547	0,1	4,3	3,1	1,0	113	99	2.87908e-06	0.000814205	0.0,0.226	0.724,1.0	-0.749
2602	ENSG00000063046.18	EIF4B	chr12	+	53021715	53021860	53021805	53021860	53019909	53020026	2602	24,29	313277	12,14	384315	189	99	0.000530668	0.0258746	0.039,0.052	0.016,0.023	0.026
2740	ENSG00000145979.18	TBC1D7	chr6	-	13326786	13326963	13326786	13326906	13328295	13328531	2740	4,3	0,0	8,4	4,3	156	99	4.69822e-06	0.00117234	1.0,1.0	0.559,0.458	0.491
2741	ENSG00000145979.18	TBC1D7	chr6	-	13326786	13326963	13326786	13326906	13328315	13328583	2741	4,2	0,0	7,4	2,2	156	99	0.00108988	0.041651	1.0,1.0	0.69,0.559	0.375
2770	ENSG00000196923.14	PDLIM7	chr5	-	177491806	177491976	177491806	177491925	177492404	177492435	2770	1,2	0,0	0,0	5,2	150	99	9.3993e-10	2.07656e-06	1.0,1.0	0.0,0.0	1
2771	ENSG00000196923.14	PDLIM7	chr5	-	177491806	177491995	177491806	177491925	177492404	177492435	2771	1,2	0,0	0,0	5,2	169	99	9.79047e-10	2.07656e-06	1.0,1.0	0.0,0.0	1
2830	ENSG00000145907.16	G3BP1	chr5	+	151786571	151786715	151786602	151786715	151771951	151772036	2830	233206	72,68	170162	29,27	130	99	0.000993984	0.039102	0.711,0.698	0.817,0.82	-0.114
2926	ENSG00000164402.14	SEPTIN8	chr5	-	132763705	132763892	132763705	132763886	132764223	132764419	2926	5,3	0,0	3,5	5,2	105	99	4.54378e-06	0.00117234	1.0,1.0	0.361,0.702	0.469
3004	ENSG00000118507.18	AKAP7	chr6	+	131281529	131283532	131282398	131283532	131219660	131219808	3004	0,0	4,3	6,7	8,3	198	99	9.5141e-06	0.00212415	0.0,0.0	0.273,0.538	-0.406
3115	ENSG00000082213.18	C5orf22	chr5	+	31538259	31538689	31538483	31538689	31535743	31535893	3115	23,36	3,3	82,72	1,0	198	99	0.000639216	0.0294734	0.793,0.857	0.976,1.0	-0.163
3201	ENSG00000154556.19	SORBS2	chr4	-	185678422	185678547	185678422	185678478	185678795	185678822	3201	3,3	4,2	1,3	0,0	168	99	3.83322e-07	0.000162605	0.307,0.469	1.0,1.0	-0.612
3341	ENSG00000113013.16	HSPA9	chr5	-	138574067	138574169	138574067	138574126	138575237	138575401	3341	0,2	60,56	9,9	71,73	142	99	0.000133025	0.0110646	0.0,0.024	0.081,0.079	-0.068
3462	ENSG00000132563.17	REEP2	chr5	+	138445227	138445375	138445233	138445375	138444753	138444867	3462	5,6	2,4	12,9	0,1	105	99	0.000439253	0.0232914	0.702,0.586	1.0,0.895	-0.304
4256	ENSG00000130299.17	GTPBP3	chr19	+	17341043	17341322	17341106	17341322	17339433	17339599	4256	6,14	1,4	4,6	0,0	162	99	0.000403665	0.02318	0.786,0.681	1.0,1.0	-0.266
4269	ENSG00000178694.10	NSUN3	chr3	+	94084106	94084450	94084354	94084450	94064436	94064546	4269	4,7	0,0	11,6	3,2	198	99	0.000194652	0.0140886	1.0,1.0	0.647,0.6	0.377
4358	ENSG00000205758.12	CRYZL1	chr21	-	33591161	33591228	33591161	33591207	33595730	33595836	4358	0,0	7,8	2,5	10,6	120	99	9.03585e-05	0.00851779	0.0,0.0	0.142,0.407	-0.274
4440	ENSG00000145020.16	AMT	chr3	-	49422103	49422271	49422103	49422257	49422360	49422454	4440	5,14	0,0	4,4	2,2	113	99	0.000418443	0.02318	1.0,1.0	0.637,0.637	0.363
4641	ENSG00000143633.13	C1orf131	chr1	-	231229149	231229209	231229149	231229206	231238856	231239188	4641	3,0	7,6	7,5	3,0	102	99	8.07207e-05	0.0079632	0.294,0.0	0.694,1.0	-0.7
4720	ENSG00000058673.17	ZC3H11A	chr1	+	203802651	203803016	203802956	203803016	203801574	203801628	4720	22,8	14,13	41,26	5,7	198	99	0.000401238	0.02318	0.44,0.235	0.804,0.65	-0.39
4764	ENSG00000135241.17	PNPLA8	chr7	-	108514435	108515574	108514435	108515447	108521475	108521521	4764	10,14	0,0	19,24	2,4	198	99	0.000423435	0.02318	1.0,1.0	0.826,0.75	0.212
5033	ENSG00000086848.15	ALG9	chr11	-	111838248	111838399	111838248	111838378	111840654	111840809	5033	0,1	3,4	8,6	6,9	120	99	0.000400536	0.02318	0.0,0.171	0.524,0.355	-0.354
5301	ENSG00000205352.11	PRR13	chr12	+	53443486	53443773	53443566	53443773	53442694	53442733	5301	18,34	4,2	26,13	0,0	179	99	0.000373866	0.02318	0.713,0.904	1.0,1.0	-0.192
5303	ENSG00000205352.11	PRR13	chr12	+	53443540	53443773	53443566	53443773	53442694	53442733	5303	12,23	4,2	6,5	0,0	125	99	0.000413339	0.02318	0.704,0.901	1.0,1.0	-0.198
5358	ENSG00000198929.13	NOS1AP	chr1	+	162300632	162300706	162300647	162300706	162287343	162287436	5358	8,7	2,3	3,0	7,8	114	99	5.28631e-05	0.00606069	0.776,0.67	0.271,0.0	0.588
5405	ENSG00000134222.16	PSRC1	chr1	-	109282679	109282736	109282679	109282731	109283027	109283125	5405	3,6	0,6	2,6	0,0	104	99	0.00106865	0.0413492	1.0,0.488	1.0,1.0	-0.256
5406	ENSG00000134222.16	PSRC1	chr1	-	109282679	109282789	109282679	109282731	109283027	109283125	5406	8,13	0,6	8,9	0,0	157	99	0.000661988	0.0301952	1.0,0.577	1.0,1.0	-0.212
5495	ENSG00000164649.20	CDCA7L	chr7	-	21911616	21911754	21911616	21911751	21916753	21916894	5495	10,6	11,10	42,37	12,13	102	99	0.000561078	0.0267426	0.469,0.368	0.773,0.734	-0.335
5636	ENSG00000009307.17	CSDE1	chr1	-	114741526	114741673	114741526	114741615	114749820	114750207	5636	2,1	0,0	2,0	2,1	157	99	0.00018336	0.0137716	1.0,1.0	0.387,0.0	0.806
5666	ENSG00000072756.17	TRNT1	chr3	+	3146415	3146623	3146429	3146623	3144583	3144710	5666	0,0	4,8	3,2	11,4	113	99	0.00130939	0.0466759	0.0,0.0	0.193,0.305	-0.249
5674	ENSG00000172046.20	USP19	chr3	-	49115723	49115944	49115723	49115938	49116046	49116162	5674	1,7	2,4	7,4	0,1	105	99	0.000789519	0.0332673	0.32,0.623	1.0,0.79	-0.423
5715	ENSG00000117616.18	RSRP1	chr1	-	25243549	25244224	25243549	25243633	25244453	25244498	5715	12,13	1,4	37,22	1,0	198	99	0.00107223	0.0413492	0.857,0.619	0.949,1.0	-0.236
5857	ENSG00000266028.8	SRGAP2	chr1	+	206401420	206401645	206401423	206401645	206393544	206393673	5857	0,0	1,1	1,5	2,0	102	99	1.86839e-06	0.000566123	0.0,0.0	0.327,1.0	-0.663
5894	ENSG00000138246.17	DNAJC13	chr3	+	132465950	132466070	132465994	132466070	132463695	132463817	5894	0,0	6,6	3,5	9,5	143	99	3.97774e-05	0.00527299	0.0,0.0	0.188,0.409	-0.298
6108	ENSG00000117245.13	KIF17	chr1	-	20670420	20670491	20670420	20670488	20671937	20672196	6108	2,1	1,0	1,0	1,4	102	99	3.07537e-05	0.00449853	0.66,1.0	0.493,0.0	0.584
6119	ENSG00000139197.11	PEX5	chr12	+	7203431	7203551	7203455	7203551	7202611	7202704	6119	21,18	0,1	27,13	4,4	123	99	0.00059927	0.0282456	1.0,0.935	0.845,0.723	0.183
6182	ENSG00000114062.22	UBE3A	chr15	-	25407066	25407212	25407066	25407137	25408619	25408684	6182	1,4	2,7	12,10	4,0	174	99	0.000698147	0.0308494	0.221,0.245	0.631,1.0	-0.583
6183	ENSG00000114062.22	UBE3A	chr15	-	25407066	25407228	25407066	25407137	25408619	25408684	6183	2,4	2,7	13,11	4,0	190	99	0.0012506	0.0457332	0.343,0.229	0.629,1.0	-0.528
6188	ENSG00000114062.22	UBE3A	chr15	-	25407066	25407262	25407066	25407137	25409087	25409207	6188	2,4	4,2	16,12	1,1	198	99	0.000456026	0.0235032	0.2,0.5	0.889,0.857	-0.523
6234	ENSG00000119185.13	ITGB1BP1	chr2	-	9406660	9407598	9406660	9406905	9408112	9408205	6234	8,12	10,9	29,26	3,3	198	99	7.55773e-06	0.00178111	0.286,0.4	0.829,0.812	-0.478
6278	ENSG00000289527.1	ENSG00000289527	chr10	-	52036950	52037298	52036950	52037234	52038964	52039217	6278	2,4	0,0	12,9	4,2	163	99	7.13052e-05	0.00756191	1.0,1.0	0.646,0.732	0.311
6569	ENSG00000179820.16	MYADM	chr19	+	53869689	53869838	53869753	53869838	53867882	53867943	6569	2,2	1,0	1,2	2,3	163	99	0.00138807	0.0490684	0.548,1.0	0.233,0.288	0.514
6653	ENSG00000163867.17	ZMYM6	chr1	-	35030546	35030756	35030546	35030713	35031266	35031337	6653	0,3	3,2	2,3	0,1	142	99	0.000347201	0.0223156	0.0,0.511	1.0,0.677	-0.583
6670	ENSG00000118200.15	CAMSAP2	chr1	+	200847209	200847292	200847257	200847292	200844781	200844869	6670	1,3	2,2	4,10	0,0	147	99	6.1237e-05	0.00683598	0.252,0.503	1.0,1.0	-0.623
6778	ENSG00000133226.18	SRRM1	chr1	+	24651408	24651612	24651498	24651612	24649970	24650086	6778	1,8	4,1	8,5	0,0	189	99	5.16369e-05	0.00606069	0.116,0.807	1.0,1.0	-0.538
6806	ENSG00000168137.20	SETD5	chr3	+	9464409	9464672	9464424	9464672	9453738	9453868	6806	0,0	6,6	5,1	11,11	114	99	0.000398186	0.02318	0.0,0.0	0.283,0.073	-0.178
6930	ENSG00000119953.14	SMNDC1	chr10	-	110298647	110298810	110298647	110298790	110300546	110300736	6930	1,0	2,2	2,1	1,0	119	99	4.82962e-05	0.00602566	0.294,0.0	0.625,1.0	-0.665
7139	ENSG00000136010.14	ALDH1L2	chr12	-	105049907	105050707	105049907	105050058	105052089	105052217	7139	0,1	2,3	6,5	7,5	198	99	0.00126209	0.0457588	0.0,0.143	0.3,0.333	-0.245
7276	ENSG00000184465.16	WDR27	chr6	-	169663562	169663878	169663562	169663649	169664165	169664286	7276	2,13	2,2	3,2	0,0	198	99	0.00130665	0.0466759	0.333,0.765	1.0,1.0	-0.451
7382	ENSG00000153827.14	TRIP12	chr2	-	229805729	229805883	229805729	229805802	229807704	229807864	7382	22,26	4,3	28,34	0,0	180	99	9.88573e-05	0.00892239	0.752,0.827	1.0,1.0	-0.211
7411	ENSG00000136754.18	ABI1	chr10	-	26759061	26759238	26759061	26759235	26765217	26765318	7411	8,12	6,11	16,5	1,0	102	99	1.36849e-06	0.00048376	0.564,0.514	0.94,1.0	-0.431
7426	ENSG00000162923.17	WDR26	chr1	-	224424517	224424719	224424517	224424654	224431476	224431581	7426	1,0	4,4	5,2	2,3	164	99	0.000489924	0.0244501	0.131,0.0	0.601,0.287	-0.378
7568	ENSG00000134363.12	FST	chr5	+	53484996	53485227	53484999	53485227	53484068	53484293	7568	10,4	4,1	4,4	0,0	102	99	0.000789063	0.0332673	0.708,0.795	1.0,1.0	-0.248
7612	ENSG00000138002.16	IFT172	chr2	-	27470927	27471095	27470927	27471029	27472249	27472362	7612	4,6	0,0	15,9	2,3	165	99	0.000466759	0.0235713	1.0,1.0	0.818,0.643	0.27
7824	ENSG00000139641.13	ESYT1	chr12	+	56134079	56134181	56134109	56134181	56133780	56133873	7824	0,1	20,8	10,2	26,16	129	99	0.00044508	0.023309	0.0,0.088	0.228,0.088	-0.114
7883	ENSG00000132781.20	MUTYH	chr1	-	45333412	45333561	45333412	45333497	45334390	45334511	7883	12,15	1,0	7,10	3,3	163	99	0.00043081	0.02318	0.879,1.0	0.586,0.669	0.312
7884	ENSG00000132781.20	MUTYH	chr1	-	45333412	45333564	45333412	45333497	45334390	45334511	7884	8,6	1,0	5,8	3,3	166	99	0.000831715	0.034537	0.827,1.0	0.498,0.614	0.357
7885	ENSG00000132781.20	MUTYH	chr1	-	45333412	45333594	45333412	45333497	45334390	45334511	7885	7,6	1,0	7,7	3,3	196	99	0.000838593	0.034537	0.78,1.0	0.541,0.541	0.349
7886	ENSG00000132781.20	MUTYH	chr1	-	45333412	45333603	45333412	45333497	45334390	45334511	7886	9,6	1,0	5,7	3,3	198	99	0.000419527	0.02318	0.818,1.0	0.455,0.538	0.412
8380	ENSG00000139746.16	RBM26	chr13	-	79354438	79354570	79354438	79354561	79355219	79355384	8380	3,6	4,1	6,13	0,1	108	99	0.00122211	0.0457332	0.407,0.846	1.0,0.923	-0.335
8490	ENSG00000255717.8	SNHG1	chr11	-	62854518	62854938	62854518	62854551	62855132	62855216	8490	135112	23,32	161163	12,11	198	99	5.03404e-05	0.00606069	0.746,0.636	0.87,0.881	-0.184
8871	ENSG00000113971.21	NPHP3	chr3	-	132683398	132683544	132683398	132683524	132684553	132684794	8871	2,2	0,5	0,0	9,3	119	99	0.00124776	0.0457332	1.0,0.25	0.0,0.0	0.625
8924	ENSG00000131368.9	MRPS25	chr3	-	15042251	15047391	15042251	15047305	15049707	15052633	8924	2,3	2,4	4,5	1,0	185	99	0.000142799	0.0114293	0.349,0.286	0.682,1.0	-0.523
8944	ENSG00000153551.14	CMTM7	chr3	+	32452065	32452473	32452391	32452473	32449453	32449552	8944	2,2	1,0	1,0	6,6	198	99	1.58802e-05	0.00292886	0.5,1.0	0.077,0.0	0.712
8959	ENSG00000104960.15	PTOV1	chr19	+	49860565	49860740	49860613	49860740	49860267	49860336	8959	4,7	9,12	0,0	3,4	147	99	7.816e-05	0.00792893	0.23,0.282	0.0,0.0	0.256
9035	ENSG00000111912.20	NCOA7	chr6	+	125888938	125889981	125888971	125889981	125885158	125885343	9035	2,1	0,0	4,3	1,3	132	99	0.000785646	0.0332673	1.0,1.0	0.75,0.429	0.41
9057	ENSG00000107862.7	GBF1	chr10	+	102352457	102353654	102353599	102353654	102351842	102351951	9057	4,16	4,1	15,5	0,0	198	99	0.000292974	0.0194187	0.333,0.889	1.0,1.0	-0.389
9287	ENSG00000143952.20	VPS54	chr2	-	63981645	63981887	63981645	63981851	63983863	63984019	9287	0,0	1,1	5,1	5,3	135	99	0.000103742	0.00916822	0.0,0.0	0.423,0.196	-0.309
9403	ENSG00000213593.10	TMX2	chr11	+	57737785	57738026	57737835	57738026	57737607	57737668	9403	0,3	2,2	1,1	0,0	149	99	1.40132e-05	0.00292886	0.0,0.499	1.0,1.0	-0.75
9584	ENSG00000142794.19	NBPF3	chr1	+	21466995	21467309	21467181	21467309	21466086	21466156	9584	0,3	1,3	6,5	1,0	198	99	8.33222e-05	0.00803302	0.0,0.333	0.75,1.0	-0.709
9616	ENSG00000160917.15	CPSF4	chr7	+	99453965	99454136	99454040	99454136	99452367	99452440	9616	3,10	0,0	6,6	6,4	174	99	1.53487e-07	8.13863e-05	1.0,1.0	0.363,0.46	0.589
9734	ENSG00000154957.14	ZNF18	chr17	-	11983296	11983407	11983296	11983404	11984112	11984197	9734	0,0	1,3	12,3	2,2	102	99	5.52493e-08	4.68735e-05	0.0,0.0	0.853,0.593	-0.723
9871	ENSG00000126768.13	TIMM17B	chrX	-	48895351	48895501	48895351	48895454	48896758	48896858	9871	7,2	3,1	6,15	0,0	146	99	0.000270219	0.0181947	0.613,0.576	1.0,1.0	-0.405
10033	ENSG00000147421.18	HMBOX1	chr8	+	29048953	29049048	29048956	29049048	29047357	29047453	10033	2,4	0,0	4,4	4,2	102	99	1.54706e-05	0.00292886	1.0,1.0	0.493,0.66	0.423
10228	ENSG00000104517.13	UBR5	chr8	-	102265099	102265278	102265099	102265275	102266946	102267007	10228	13,19	5,2	13,10	0,0	102	99	0.000259392	0.0180384	0.716,0.902	1.0,1.0	-0.191
10238	ENSG00000155096.15	AZIN1	chr8	-	102849998	102850165	102849998	102850144	102858012	102858150	10238	3,2	4,7	0,0	13,7	120	99	0.000504683	0.0248938	0.382,0.191	0.0,0.0	0.286
10395	ENSG00000169855.21	ROBO1	chr3	-	78635772	78636108	78635772	78635943	78639743	78639898	10395	16,10	4,2	27,20	1,0	198	99	0.000380311	0.02318	0.667,0.714	0.931,1.0	-0.275
10419	ENSG00000163040.15	CCDC74A	chr2	+	131530578	131530827	131530776	131530827	131529646	131529691	10419	0,0	1,3	1,1	0,0	198	99	7.86416e-09	8.33994e-06	0.0,0.0	1.0,1.0	-1
10638	ENSG00000136870.11	ZNF189	chr9	+	101399883	101400010	101399925	101400010	101399394	101399530	10638	3,2	1,1	0,0	1,1	141	99	1.54842e-05	0.00292886	0.678,0.584	0.0,0.0	0.631
10646	ENSG00000106692.15	FKTN	chr9	+	105619905	105620061	105619933	105620061	105617958	105618092	10646	0,0	7,4	7,2	9,7	127	99	2.74833e-05	0.00416373	0.0,0.0	0.377,0.182	-0.279
10965	ENSG00000135473.16	PAN2	chr12	-	56324036	56324185	56324036	56324182	56324293	56324493	10965	5,2	0,0	9,3	6,1	102	99	2.00827e-05	0.00328734	1.0,1.0	0.593,0.744	0.332
11113	ENSG00000107443.16	CCNJ	chr10	+	96057120	96057247	96057123	96057247	96056700	96057000	11113	0,0	1,1	4,2	2,5	102	99	2.01487e-05	0.00328734	0.0,0.0	0.66,0.28	-0.47
11206	ENSG00000182196.14	ARL6IP4	chr12	+	122981570	122981879	122981594	122981879	122981128	122981299	11206	7,5	3,4	2,3	12,10	123	99	0.000995525	0.039102	0.653,0.502	0.118,0.194	0.421
11423	ENSG00000171714.13	ANO5	chr11	+	22211263	22211314	22211266	22211314	22203803	22203850	11423	1,0	0,4	2,2	0,0	102	99	0.000792078	0.0332673	1.0,0.0	1.0,1.0	-0.5
11450	ENSG00000065883.17	CDK13	chr7	+	40092784	40093237	40092964	40093237	40088125	40088331	11450	1,0	13,2	11,2	12,5	198	99	9.64938e-05	0.0088984	0.037,0.0	0.314,0.167	-0.222
11498	ENSG00000124279.12	FASTKD3	chr5	-	7861582	7861773	7861582	7861652	7862822	7862997	11498	0,0	3,7	3,4	4,3	198	99	3.29736e-05	0.00451206	0.0,0.0	0.273,0.4	-0.337
11562	ENSG00000149499.12	EML3	chr11	-	62611086	62611347	62611086	62611344	62611424	62611596	11562	3,2	4,4	0,0	3,2	102	99	0.000195952	0.0140886	0.421,0.327	0.0,0.0	0.374
11660	ENSG00000172932.16	ANKRD13D	chr11	+	67290591	67291521	67291475	67291521	67290321	67290446	11660	2,3	0,2	0,0	2,1	198	99	6.58999e-05	0.00716788	1.0,0.429	0.0,0.0	0.715
11735	ENSG00000149273.15	RPS3	chr11	+	75402303	75402446	75402351	75402446	75401639	75401733	11735	105102	11121081	48,48	14041149	147	99	6.67164e-09	8.33994e-06	0.06,0.06	0.023,0.027	0.035
11774	ENSG00000072134.16	EPN2	chr17	+	19313104	19313279	19313122	19313279	19312051	19312144	11774	4,4	0,1	0,7	3,2	117	99	0.000895738	0.0361878	1.0,0.772	0.0,0.748	0.512
11788	ENSG00000104872.11	PIH1D1	chr19	-	49446550	49446794	49446550	49446694	49447023	49447099	11788	3,4	13,18	0,0	25,24	198	99	0.0011436	0.0433137	0.103,0.1	0.0,0.0	0.102
11814	ENSG00000150776.18	NKAPD1	chr11	+	112082464	112085150	112082467	112085150	112081981	112082035	11814	17,22	0,0	19,31	6,1	102	99	0.000742659	0.0324779	1.0,1.0	0.755,0.968	0.139
11861	ENSG00000248712.8	CCDC153	chr11	-	119193150	119193885	119193150	119193243	119194922	119194994	11861	4,3	0,0	5,3	1,3	198	99	0.000269367	0.0181947	1.0,1.0	0.714,0.333	0.477
11887	ENSG00000154144.13	TBRG1	chr11	+	124626812	124627050	124626903	124627050	124625670	124625903	11887	0,1	3,3	9,6	5,4	190	99	0.000115416	0.00999169	0.0,0.148	0.484,0.439	-0.388
12036	ENSG00000261824.8	LINC00662	chr19	-	27728220	27730052	27728220	27728494	27732795	27732967	12036	3,2	2,2	13,5	0,0	198	99	2.59617e-05	0.00407887	0.429,0.333	1.0,1.0	-0.619
12103	ENSG00000134285.11	FKBP11	chr12	-	48923781	48923974	48923781	48923852	48924222	48924256	12103	0,0	6,2	4,4	7,0	198	99	4.28948e-05	0.00551393	0.0,0.0	0.222,1.0	-0.611
12348	ENSG00000255794.10	RMST	chr12	+	97493142	97493285	97493176	97493285	97492460	97492606	12348	0,0	6,24	6,3	20,24	133	99	0.000248081	0.0175393	0.0,0.0	0.183,0.085	-0.134
12374	ENSG00000075856.12	SART3	chr12	-	108544426	108544532	108544426	108544478	108545138	108545323	12374	3,1	1,0	3,0	3,2	153	99	0.00067519	0.0302295	0.66,1.0	0.393,0.0	0.634
12706	ENSG00000092199.19	HNRNPC	chr14	-	21263310	21263582	21263310	21263336	21269297	21269425	12706	39,21	342341	58,46	339253	198	99	0.000341325	0.0222754	0.054,0.03	0.079,0.083	-0.039
12801	ENSG00000115204.15	MPV17	chr2	-	27312993	27313154	27312993	27313074	27322447	27322522	12801	1,0	2,3	6,6	4,0	179	99	7.85043e-05	0.00792893	0.217,0.0	0.453,1.0	-0.618
12838	ENSG00000072415.10	PALS1	chr14	+	67279017	67279537	67279249	67279537	67269700	67269783	12838	3,13	0,0	4,2	3,3	198	99	1.03258e-07	7.30035e-05	1.0,1.0	0.4,0.25	0.675
12866	ENSG00000100731.16	PCNX1	chr14	+	71012984	71013202	71012999	71013202	71011491	71011549	12866	14,12	0,0	26,14	7,3	114	99	3.23164e-05	0.00451206	1.0,1.0	0.763,0.802	0.218
12868	ENSG00000119688.21	ABCD4	chr14	-	74292747	74293248	74292747	74292869	74295147	74295198	12868	7,0	2,2	4,4	0,1	198	99	0.000988673	0.039102	0.636,0.0	1.0,0.667	-0.516
RMATS A5SS JC
ID	GeneID	geneSymbol	chr	strand	longExonStart_0base	longExonEnd	shortES	shortEE	flankingES	flankingEE	ID.1	IJC_SAMPLE_1	SJC_SAMPLE_1	IJC_SAMPLE_2	SJC_SAMPLE_2	IncFormLen	SkipFormLen	PValue	FDR	IncLevel1	IncLevel2	IncLevelDifference
53	ENSG00000101901.12	ALG13	chrX	+	111681169	111681424	111681169	111681299	111682131	111682294	53	4,4	7,9	27,16	3,5	198	99	1.59908e-05	0.0020783	0.222,0.182	0.818,0.615	-0.514
230	ENSG00000100038.20	TOP3B	chr22	-	21962127	21962602	21962428	21962602	21960320	21960449	230	0,0	4,8	3,2	1,2	198	99	0.000118446	0.0083807	0.0,0.0	0.6,0.333	-0.467
233	ENSG00000183506.17	PI4KAP2	chr22	-	21475991	21476160	21476001	21476160	21475210	21475300	233	1,4	0,1	0,0	2,2	109	99	7.32331e-09	5.54375e-06	1.0,0.784	0.0,0.0	0.892
322	ENSG00000124222.22	STX16	chr20	+	58652072	58652138	58652072	58652087	58659622	58659634	322	8,8	0,0	8,7	6,1	150	99	1.86676e-05	0.00220503	1.0,1.0	0.468,0.822	0.355
402	ENSG00000171365.17	CLCN5	chrX	+	49923406	49923741	49923406	49923482	49925170	49925314	402	0,0	3,1	7,5	3,4	198	99	6.01417e-06	0.000958469	0.0,0.0	0.538,0.385	-0.462
410	ENSG00000125885.13	MCM8	chr20	+	5950651	5951077	5950651	5951023	5952010	5952163	410	10,12	16,14	27,22	6,5	153	99	9.49465e-06	0.00136904	0.288,0.357	0.744,0.74	-0.419
461	ENSG00000170954.12	ZNF415	chr19	-	53132748	53132900	53132855	53132900	53122403	53122616	461	2,1	1,2	2,2	0,0	198	99	0.000676993	0.0320302	0.5,0.2	1.0,1.0	-0.65
703	ENSG00000174652.20	ZNF266	chr19	-	9419050	9419299	9419216	9419299	9418504	9418631	703	2,0	0,6	3,1	0,0	198	99	0.000428337	0.0219831	1.0,0.0	1.0,1.0	-0.5
771	ENSG00000152240.13	HAUS1	chr18	+	46105193	46105408	46105193	46105368	46118180	46118316	771	0,1	27,23	9,6	38,20	139	99	2.73791e-05	0.00276346	0.0,0.03	0.144,0.176	-0.145
871	ENSG00000125454.12	SLC25A19	chr17	-	75288387	75288591	75288501	75288591	75286632	75286802	871	4,7	2,6	5,8	0,0	198	99	1.27344e-07	5.31447e-05	0.5,0.368	1.0,1.0	-0.566
1038	ENSG00000132591.12	ERAL1	chr17	+	28856504	28856685	28856504	28856582	28857938	28857985	1038	4,5	19,11	0,0	16,17	198	99	0.000127291	0.00863879	0.095,0.185	0.0,0.0	0.14
1052	ENSG00000177302.15	TOP3A	chr17	-	18308312	18308424	18308350	18308424	18306890	18306966	1052	2,3	0,2	1,1	9,9	137	99	0.000761987	0.034959	1.0,0.52	0.074,0.074	0.686
1457	ENSG00000177082.13	WDR73	chr15	-	84654226	84654280	84654233	84654280	84653631	84653699	1457	6,4	0,1	2,2	5,4	106	99	6.98764e-06	0.00105793	1.0,0.789	0.272,0.318	0.6
1675	ENSG00000206149.11	HERC2P9	chr15	+	28655272	28655691	28655272	28655420	28655795	28656026	1675	0,1	4,0	2,2	0,0	198	99	0.000116868	0.0083807	0.0,1.0	1.0,1.0	-0.5
1734	ENSG00000124508.17	BTN2A2	chr6	+	26383125	26383299	26383125	26383181	26383791	26383915	1734	8,4	4,5	1,2	0,0	198	99	1.5796e-07	5.31447e-05	0.5,0.286	1.0,1.0	-0.607
1780	ENSG00000118246.14	FASTKD2	chr2	+	206765605	206765762	206765605	206765747	206766643	206767470	1780	0,0	6,13	2,6	18,18	114	99	0.000342782	0.0192212	0.0,0.0	0.088,0.224	-0.156
1984	ENSG00000113296.14	THBS4	chr5	+	79998331	79998427	79998331	79998375	80040076	80040280	1984	2,4	2,2	2,1	0,0	151	99	0.000209608	0.0129771	0.396,0.567	1.0,1.0	-0.518
1996	ENSG00000145741.17	BTF3	chr5	+	73498441	73498799	73498441	73498558	73499133	73499202	1996	25,19	398446	41,38	351353	198	99	0.000337956	0.0192212	0.03,0.021	0.055,0.051	-0.027
2229	ENSG00000112695.13	COX7A2	chr6	-	75241122	75241265	75241175	75241265	75240300	75240385	2229	41,42	170171	28,20	267268	152	99	2.9959e-06	0.000566974	0.136,0.138	0.064,0.046	0.082
2391	ENSG00000124356.17	STAMBP	chr2	+	73828966	73829510	73828966	73828996	73830844	73831059	2391	3,6	1,0	7,3	5,2	198	99	0.000729022	0.0339612	0.6,1.0	0.412,0.429	0.38
2394	ENSG00000124356.17	STAMBP	chr2	+	73844812	73845036	73844812	73844888	73845166	73845262	2394	1,0	30,20	6,5	23,12	198	99	8.09328e-05	0.00662337	0.016,0.0	0.115,0.172	-0.135
2447	ENSG00000188130.14	MAPK12	chr22	-	50256787	50256964	50256934	50256964	50256598	50256646	2447	0,0	1,2	2,3	2,0	198	99	9.30778e-05	0.00741683	0.0,0.0	0.333,1.0	-0.666
2546	ENSG00000175193.14	PARL	chr3	-	183862696	183862801	183862752	183862801	183844230	183844326	2546	8,9	50,28	22,15	26,21	155	99	0.00021	0.0129771	0.093,0.17	0.351,0.313	-0.2
2622	ENSG00000083168.11	KAT6A	chr8	-	42049575	42049707	42049619	42049707	42048377	42049302	2622	5,7	0,0	7,3	3,1	143	99	0.000600938	0.0298302	1.0,1.0	0.618,0.675	0.353
2846	ENSG00000226419.8	SLC16A1-AS1	chr1	+	112956414	112957722	112956414	112956956	112960476	112960575	2846	1,4	0,1	5,4	8,9	198	99	0.000669089	0.0320302	1.0,0.667	0.238,0.182	0.624
2850	ENSG00000180376.17	CCDC66	chr3	+	56566593	56566759	56566593	56566740	56566949	56567053	2850	5,6	0,0	11,5	5,3	118	99	1.64726e-05	0.0020783	1.0,1.0	0.649,0.583	0.384
2947	ENSG00000116857.17	TMEM9	chr1	-	201153848	201153959	201153857	201153959	201151760	201151852	2947	2,4	12,14	0,0	7,10	108	99	0.00116079	0.0488172	0.133,0.208	0.0,0.0	0.17
3246	ENSG00000241468.8	ATP5MF	chr7	-	99466110	99466167	99466128	99466167	99460085	99460193	3246	65,43	130110	34,25	161,98	117	99	0.00107965	0.0460447	0.297,0.249	0.152,0.178	0.108
3253	ENSG00000158793.14	NIT1	chr1	+	161118117	161118225	161118117	161118178	161118785	161118881	3253	1,0	6,2	2,4	2,0	146	99	4.81717e-05	0.00442012	0.102,0.0	0.404,1.0	-0.651
3364	ENSG00000139631.20	CSAD	chr12	-	53171176	53171441	53171325	53171441	53170422	53170502	3364	1,1	0,0	1,0	1,1	198	99	0.000271237	0.0162235	1.0,1.0	0.333,0.0	0.834
3395	ENSG00000251136.10	RIPK2-DT	chr8	-	89724387	89724966	89724628	89724966	89722014	89722156	3395	1,1	3,2	3,1	0,0	198	99	1.48854e-07	5.31447e-05	0.143,0.2	1.0,1.0	-0.829
3405	ENSG00000133313.15	CNDP2	chr18	+	74497508	74497726	74497508	74497595	74499936	74500033	3405	0,1	2,1	4,1	0,0	198	99	1.23331e-06	0.000266747	0.0,0.333	1.0,1.0	-0.834
3436	ENSG00000138698.15	RAP1GDS1	chr4	+	98343138	98343319	98343138	98343261	98352475	98352601	3436	1,0	15,14	5,8	27,33	157	99	0.000805218	0.0358559	0.04,0.0	0.105,0.133	-0.099
3711	ENSG00000060656.20	PTPRU	chr1	+	29311455	29311553	29311455	29311544	29311642	29311759	3711	4,5	1,0	9,5	10,8	108	99	4.65971e-05	0.00440925	0.786,1.0	0.452,0.364	0.485
3745	ENSG00000160051.12	IQCC	chr1	+	32205670	32205963	32205670	32205723	32206153	32206297	3745	0,0	1,1	4,2	1,2	198	99	3.09041e-05	0.00301864	0.0,0.0	0.667,0.333	-0.5
3780	ENSG00000106278.12	PTPRZ1	chr7	+	122010333	122013889	122010333	122011309	122019123	122019268	3780	37,33	0,0	47,45	8,8	198	99	6.0172e-07	0.000152148	1.0,1.0	0.746,0.738	0.258
4137	ENSG00000100578.18	KIAA0586	chr14	+	58427727	58427857	58427727	58427813	58429362	58429433	4137	6,3	0,1	4,7	3,4	143	99	0.00092429	0.0405616	1.0,0.675	0.48,0.548	0.324
4188	ENSG00000116198.14	CEP104	chr1	-	3836494	3837519	3837291	3837519	3834924	3835092	4188	6,4	2,2	8,3	0,0	198	99	0.000314438	0.0183099	0.6,0.5	1.0,1.0	-0.45
5112	ENSG00000145916.19	RMND5B	chr5	+	178138107	178138396	178138107	178138258	178142582	178142728	5112	1,0	17,10	4,3	8,9	198	99	0.000968917	0.0419126	0.029,0.0	0.2,0.143	-0.157
5169	ENSG00000144034.16	TPRKB	chr2	-	73734428	73734591	73734527	73734591	73732162	73732285	5169	119,77	8,8	130179	3,3	198	99	0.0011769	0.0488172	0.881,0.828	0.956,0.968	-0.107
5217	ENSG00000119682.18	AREL1	chr14	-	74684453	74684680	74684483	74684680	74683295	74683533	5217	5,5	1,4	5,5	0,0	129	99	9.80246e-05	0.00761073	0.793,0.49	1.0,1.0	-0.359
5381	ENSG00000160087.21	UBE2J2	chr1	-	1262169	1262390	1262268	1262390	1257207	1257310	5381	3,2	0,0	0,0	3,1	198	99	5.79591e-10	7.23192e-07	1.0,1.0	0.0,0.0	1
5472	ENSG00000175061.19	SNHG29	chr17	+	16463163	16463317	16463163	16463247	16463718	16463986	5472	6,2	0,0	4,1	6,1	169	99	1.19347e-07	5.31447e-05	1.0,1.0	0.281,0.369	0.675
5595	ENSG00000108094.17	CUL2	chr10	-	35089895	35090363	35090178	35090363	35071198	35071339	5595	0,1	3,8	7,5	4,8	198	99	0.000119013	0.0083807	0.0,0.059	0.467,0.238	-0.323
5601	ENSG00000070423.18	RNF126	chr19	-	651610	651855	651691	651855	650233	650296	5601	1,0	2,2	7,5	0,1	180	99	1.96698e-07	5.95601e-05	0.216,0.0	1.0,0.733	-0.759
5743	ENSG00000168958.20	MFF	chr2	+	227328677	227328899	227328677	227328789	227329605	227329783	5743	0,0	1,2	7,3	4,2	198	99	1.96618e-05	0.00220503	0.0,0.0	0.467,0.429	-0.448
5771	ENSG00000220804.10	LINC01881	chr2	+	242130654	242130866	242130654	242130812	242138783	242138888	5771	0,0	1,2	4,1	2,2	153	99	0.000143324	0.00943443	0.0,0.0	0.564,0.244	-0.404
5781	ENSG00000129657.16	SEC14L1	chr17	+	77088748	77088985	77088748	77088949	77089152	77089271	5781	2,2	2,0	1,0	2,4	135	99	0.000533746	0.0269364	0.423,1.0	0.268,0.0	0.578
5898	ENSG00000118518.17	RNF146	chr6	+	127266863	127267044	127266863	127266925	127280230	127280340	5898	1,4	8,1	6,2	0,1	198	99	0.000676616	0.0320302	0.059,0.667	1.0,0.5	-0.387
5899	ENSG00000118518.17	RNF146	chr6	+	127266882	127267095	127266882	127266925	127280230	127280340	5899	3,6	8,1	8,9	0,1	198	99	0.00027325	0.0162235	0.158,0.75	1.0,0.818	-0.455
6017	ENSG00000101361.17	NOP56	chr20	+	2655933	2656214	2655933	2656034	2656400	2656549	6017	59,70	16,17	23,21	43,33	198	99	2.71583e-12	8.22353e-09	0.648,0.673	0.211,0.241	0.435
6155	ENSG00000270647.7	TAF15	chr17	+	35820163	35820248	35820163	35820239	35820331	35820437	6155	17,21	5,3	20,15	0,1	108	99	0.00078367	0.0354172	0.757,0.865	1.0,0.932	-0.155
6271	ENSG00000249915.9	PDCD6	chr5	+	304176	306754	304176	304221	311292	311402	6271	1,4	4,4	7,9	2,0	198	99	0.000371926	0.0197577	0.111,0.333	0.636,1.0	-0.596
6272	ENSG00000249915.9	PDCD6	chr5	+	306601	306760	306601	306754	311292	311402	6272	29,53	1,2	36,24	7,7	105	99	0.000365599	0.0197577	0.965,0.962	0.829,0.764	0.167
6405	ENSG00000116641.18	DOCK7	chr1	-	62513443	62513606	62513470	62513606	62510576	62510673	6405	0,0	17,12	9,4	43,26	126	99	0.000128384	0.00863879	0.0,0.0	0.141,0.108	-0.124
6698	ENSG00000198740.9	ZNF652	chr17	-	49316825	49317983	49317365	49317983	49312697	49312845	6698	2,9	0,0	9,12	4,2	198	99	2.55881e-05	0.00267175	1.0,1.0	0.529,0.75	0.361
6717	ENSG00000155096.15	AZIN1	chr8	-	102849986	102850144	102849998	102850144	102843550	102843747	6717	2,6	13,11	0,1	16,15	111	99	0.000385711	0.0201368	0.121,0.327	0.0,0.056	0.196
6804	ENSG00000147789.16	ZNF7	chr8	+	144829042	144829604	144829042	144829090	144837390	144837507	6804	3,7	0,0	6,3	1,4	198	99	1.95204e-05	0.00220503	1.0,1.0	0.75,0.273	0.488
6946	ENSG00000134419.15	RPS15A	chr16	-	18790243	18790334	18790309	18790334	18788980	18789118	6946	79,93	255283	72,50	381346	165	99	7.89846e-05	0.00662337	0.157,0.165	0.102,0.08	0.07
7027	ENSG00000119402.18	FBXW2	chr9	-	120792886	120793257	120793148	120793257	120787768	120788278	7027	4,2	0,0	1,3	3,6	198	99	4.80385e-08	2.90921e-05	1.0,1.0	0.143,0.2	0.829
7088	ENSG00000133195.12	SLC39A11	chr17	-	72947527	72947875	72947730	72947875	72849633	72849804	7088	3,3	1,2	0,1	8,3	198	99	0.000196385	0.0126522	0.6,0.429	0.0,0.143	0.443
7094	ENSG00000048991.17	R3HDM1	chr2	+	135641535	135641790	135641535	135641604	135645378	135645527	7094	4,4	0,0	6,12	3,2	198	99	7.94105e-05	0.00662337	1.0,1.0	0.5,0.75	0.375
7310	ENSG00000204186.10	ZDBF2	chr2	+	206275009	206275180	206275009	206275079	206279539	206279592	7310	0,0	4,2	1,6	1,0	198	99	6.02966e-07	0.000152148	0.0,0.0	0.333,1.0	-0.666
7377	ENSG00000115392.13	FANCL	chr2	-	58198578	58198662	58198593	58198662	58193783	58194273	7377	2,2	1,0	1,0	2,1	114	99	1.0617e-05	0.00146128	0.635,1.0	0.303,0.0	0.666
7395	ENSG00000203791.15	EEF1AKMT2	chr10	-	124789038	124789157	124789042	124789157	124774674	124774782	7395	0,0	4,6	2,5	3,1	103	99	7.98759e-07	0.000186049	0.0,0.0	0.391,0.828	-0.609
7435	ENSG00000133943.21	DGLUCY	chr14	+	91173288	91173439	91173288	91173403	91175933	91176056	7435	0,1	1,2	1,3	0,0	135	99	5.56536e-06	0.000936218	0.0,0.268	1.0,1.0	-0.866
7493	ENSG00000133895.18	MEN1	chr11	-	64810267	64810551	64810513	64810551	64809664	64810132	7493	1,3	1,4	1,2	0,0	198	99	2.2269e-06	0.000449537	0.333,0.273	1.0,1.0	-0.697
7606	ENSG00000149428.21	HYOU1	chr11	-	119057019	119057202	119057152	119057202	119056069	119056167	7606	34,32	10,11	9,13	16,12	198	99	0.000365971	0.0197577	0.63,0.593	0.22,0.351	0.326
7739	ENSG00000137693.14	YAP1	chr11	+	102205892	102206086	102205892	102206074	102209516	102209564	7739	1,0	4,10	10,7	11,8	111	99	2.38316e-05	0.00257722	0.182,0.0	0.448,0.438	-0.352
7828	ENSG00000110080.20	ST3GAL4	chr11	+	126406472	126406557	126406472	126406545	126406942	126407023	7828	4,1	0,0	0,0	3,1	111	99	7.16504e-10	7.23192e-07	1.0,1.0	0.0,0.0	1
7835	ENSG00000114861.24	FOXP1	chr3	-	70972010	70972676	70972554	70972676	70970735	70970805	7835	2,6	0,1	1,5	17,7	198	99	4.46344e-06	0.000795017	1.0,0.75	0.029,0.263	0.729
7850	ENSG00000002016.18	RAD52	chr12	-	926795	927263	927144	927263	925449	925525	7850	0,0	1,2	5,4	4,5	198	99	6.1931e-05	0.0055155	0.0,0.0	0.385,0.286	-0.336
8491	ENSG00000100749.9	VRK1	chr14	+	96855223	96855356	96855223	96855350	96856129	96856250	8491	41,50	0,0	77,43	7,5	105	99	0.0001052	0.00796366	1.0,1.0	0.912,0.89	0.099
RMATS MXE JC
ID	GeneID	geneSymbol	chr	strand	1stExonStart_0base	1stExonEnd	2ndExonStart_0base	2ndExonEnd	upstreamES	upstreamEE	downstreamES	downstreamEE	ID.1	IJC_SAMPLE_1	SJC_SAMPLE_1	IJC_SAMPLE_2	SJC_SAMPLE_2	IncFormLen	SkipFormLen	PValue	FDR	IncLevel1	IncLevel2	IncLevelDifference
29	ENSG00000123562.18	MORF4L2	chrX	-	103678498	103678620	103684680	103684729	103676825	103677051	103685170	103685260	29	71,75	259217	32,31	436301	148	198	4.55058e-12	1.14538e-08	0.268,0.316	0.089,0.121	0.187
288	ENSG00000105197.11	TIMM50	chr19	+	39482884	39482916	39485543	39485602	39481882	39482033	39485687	39485807	288	16,18	23,12	7,4	21,29	131	158	0.000816233	0.0260077	0.456,0.644	0.287,0.143	0.335
399	ENSG00000175354.20	PTPN2	chr18	-	12825809	12825944	12830942	12831041	12817155	12817365	12836790	12836891	399	61,53	13,24	71,59	54,45	198	198	0.00178355	0.0467623	0.824,0.688	0.568,0.567	0.189
423	ENSG00000141556.22	TBCD	chr17	+	82903404	82903478	82905935	82906053	82900650	82900731	82911757	82911789	423	12,8	5,1	19,21	0,0	173	198	0.00024653	0.011933	0.733,0.902	1.0,1.0	-0.182
465	ENSG00000011052.21	NME1-NME2	chr17	+	51155650	51155780	51159979	51160081	51153589	51153662	51161159	51161272	465	68,87	57,76	43,46	99,71	198	198	0.000178837	0.00921917	0.544,0.534	0.303,0.393	0.191
466	ENSG00000108848.16	LUC7L3	chr17	+	50737286	50737479	50738140	50738199	50736959	50737026	50740305	50740345	466	2,3	3,2	4,6	0,0	198	158	6.41275e-06	0.000768614	0.347,0.545	1.0,1.0	-0.554
569	ENSG00000182149.21	IST1	chr16	+	71923287	71923380	71924772	71924817	71922473	71922680	71927613	71929010	569	29,28	4,5	35,14	21,7	192	144	0.00118531	0.0335217	0.845,0.808	0.556,0.6	0.248
608	ENSG00000174938.15	SEZ6L2	chr16	-	29872704	29872743	29873239	29873431	29872408	29872526	29873537	29873729	608	4,2	4,1	3,4	0,1	198	138	0.00136975	0.0374746	0.411,0.582	1.0,0.736	-0.372
636	ENSG00000118894.15	EEF2KMT	chr16	-	5091793	5091895	5093483	5093564	5090431	5090565	5095451	5095514	636	0,1	1,6	3,2	1,4	180	198	0.000937601	0.0291351	0.0,0.155	0.767,0.355	-0.483
685	ENSG00000169612.4	RAMAC	chr15	+	82987335	82987384	82989009	82989188	82986209	82986369	82989880	82991057	685	40,43	52,44	15,14	64,49	148	198	3.47066e-06	0.000466295	0.507,0.567	0.239,0.277	0.279
843	ENSG00000181315.11	ZNF322	chr6	-	26643658	26643728	26658557	26658646	26634392	26638728	26659440	26659752	843	1,2	7,7	5,9	4,5	188	169	0.00107403	0.0320002	0.114,0.204	0.529,0.618	-0.414
870	ENSG00000124523.17	SIRT5	chr6	+	13595476	13595564	13596962	13597016	13591668	13591894	13599031	13599155	870	8,1	0,0	13,7	3,2	187	153	0.00151628	0.0406009	1.0,1.0	0.78,0.741	0.24
971	ENSG00000145687.17	SSBP2	chr5	-	81513627	81513717	81615472	81615557	81489249	81489309	81636556	81636618	971	3,5	18,15	27,19	31,10	184	189	0.000466059	0.0189205	0.146,0.255	0.472,0.661	-0.366
977	ENSG00000247828.9	TMEM161B-DT	chr5	+	88282714	88282866	88283009	88283086	88282041	88282106	88285740	88285851	977	7,5	0,0	17,3	4,2	198	176	0.000128641	0.00720156	1.0,1.0	0.791,0.571	0.319
994	ENSG00000073417.15	PDE8A	chr15	+	85089337	85089416	85091043	85091181	85083555	85083644	85097947	85098036	994	1,2	12,7	15,9	15,3	178	198	0.000229276	0.0113155	0.085,0.241	0.527,0.769	-0.485
1065	ENSG00000092421.17	SEMA6A	chr5	-	116497326	116497387	116502209	116502327	116496250	116496313	116504844	116504982	1065	36,40	4,12	34,22	26,17	198	160	0.000287902	0.0131755	0.879,0.729	0.514,0.511	0.292
1069	ENSG00000154556.19	SORBS2	chr4	-	185684753	185684846	185690561	185690611	185678795	185678822	185775226	185775366	1069	0,1	1,2	2,2	0,1	149	192	6.57323e-05	0.00404903	0.0,0.392	1.0,0.72	-0.664
1104	ENSG00000173039.20	RELA	chr11	-	65661686	65661835	65661936	65662088	65660123	65660215	65662178	65662205	1104	1,3	0,0	4,2	3,3	198	198	6.392e-06	0.000768614	1.0,1.0	0.571,0.4	0.514
1146	ENSG00000145362.21	ANK2	chr4	+	113373089	113373173	113374763	113374946	113369513	113369805	113381456	113383724	1146	2,1	0,0	3,5	9,1	183	198	3.99668e-05	0.00304838	1.0,1.0	0.265,0.844	0.446
1230	ENSG00000131778.20	CHD1L	chr1	+	147259836	147259918	147264421	147264584	147256530	147256562	147265931	147266087	1230	13,19	13,13	23,17	57,47	181	198	0.000610842	0.0222825	0.522,0.615	0.306,0.284	0.274
1275	ENSG00000056998.20	GYG2	chrX	+	2843212	2843354	2853979	2854154	2830060	2830195	2854992	2855155	1275	6,3	1,0	1,3	7,5	198	198	3.04241e-06	0.000450456	0.857,1.0	0.125,0.375	0.678
1279	ENSG00000072682.20	P4HA2	chr5	-	132198205	132198271	132198320	132198380	132195411	132195480	132198878	132198932	1279	2,11	8,6	31,9	3,2	159	165	0.000990225	0.0300289	0.206,0.655	0.915,0.824	-0.439
1309	ENSG00000123106.11	CCDC91	chr12	+	28225794	28225861	28255580	28255662	28190445	28190641	28257201	28257245	1309	7,7	3,6	1,2	8,6	166	181	0.00146704	0.0397048	0.718,0.56	0.12,0.267	0.446
1424	ENSG00000049883.15	PTCD2	chr5	+	72331257	72331375	72335017	72335096	72326611	72326741	72335793	72335885	1424	11,8	3,0	8,9	15,7	198	178	0.000496329	0.0195166	0.767,1.0	0.324,0.536	0.453
1434	ENSG00000008083.14	JARID2	chr6	+	15374116	15374252	15410223	15410365	15246068	15246584	15452005	15452175	1434	30,26	40,38	89,71	45,45	198	198	0.000128753	0.00720156	0.429,0.406	0.664,0.612	-0.221
1490	ENSG00000175105.8	ZNF654	chr3	+	88126133	88126269	88128808	88129011	88113114	88113196	88129686	88129826	1490	0,0	3,2	5,2	1,4	198	198	2.8837e-06	0.000450456	0.0,0.0	0.833,0.333	-0.583
1689	ENSG00000257315.3	ZBED6	chr1	+	203847183	203847687	203848330	203848407	203840305	203840374	203849710	203850026	1689	37,40	80,83	73,55	50,64	198	176	0.000437782	0.0180639	0.291,0.3	0.565,0.433	-0.204
1710	ENSG00000127990.19	SGCE	chr7	-	94599696	94599723	94600645	94600857	94598774	94598963	94603289	94603452	1710	6,10	1,0	11,14	6,4	198	126	0.000504004	0.0195166	0.792,1.0	0.538,0.69	0.282
1802	ENSG00000176393.11	RNPEP	chr1	+	201989382	201989531	201996146	201996263	201988903	201989044	201997318	201997554	1802	5,5	19,33	19,12	16,21	198	198	0.000714519	0.0243033	0.208,0.132	0.543,0.364	-0.284
1803	ENSG00000176393.11	RNPEP	chr1	+	201989382	201989531	201996146	201996409	201988903	201989044	201997318	201997554	1803	5,5	3,2	19,12	0,0	198	198	0.000179475	0.00921917	0.625,0.714	1.0,1.0	-0.331
1818	ENSG00000234741.9	GAS5	chr1	-	173865470	173865547	173866527	173866567	173865228	173865282	173866760	173866796	1818	293341	236253	126185	332253	139	176	1.8583e-05	0.00167048	0.611,0.631	0.325,0.481	0.218
1823	ENSG00000234741.9	GAS5	chr1	-	173865856	173865894	173866527	173866567	173865470	173865547	173866760	173866796	1823	293342	157160	126184	212146	139	137	0.000512201	0.0195335	0.648,0.678	0.369,0.554	0.202
1896	ENSG00000118513.20	MYB	chr6	+	135194355	135194460	135195747	135196002	135193837	135193918	135198907	135199050	1896	3,3	0,0	2,4	4,2	198	198	7.49341e-06	0.000785871	1.0,1.0	0.333,0.667	0.5
1953	ENSG00000163960.12	UBXN7	chr3	-	196402951	196403019	196407245	196407393	196393553	196393619	196432326	196432427	1953	27,30	18,26	17,20	35,39	198	167	0.00112069	0.0324228	0.559,0.493	0.291,0.302	0.23
2138	ENSG00000283761.1	ENSG00000283761	chr1	+	100017681	100017815	100043072	100043229	100015301	100015420	100049908	100050004	2138	7,11	6,6	15,18	3,0	198	198	0.000629988	0.0226526	0.538,0.647	0.833,1.0	-0.324
2147	ENSG00000112679.15	DUSP22	chr6	+	311879	311962	335113	335163	304627	304661	345853	345928	2147	12,18	0,0	11,13	4,3	182	149	3.44951e-05	0.00280078	1.0,1.0	0.692,0.78	0.264
2237	ENSG00000138468.16	SENP7	chr3	-	101398860	101399055	101417592	101417790	101372007	101372126	101458954	101459052	2237	10,6	0,0	4,4	11,2	198	198	3.05307e-07	9.60574e-05	1.0,1.0	0.267,0.667	0.533
2298	ENSG00000196876.18	SCN8A	chr12	+	51688757	51688849	51689004	51689096	51687090	51687219	51699569	51699791	2298	16,2	0,0	2,4	2,2	191	191	0.000951414	0.0292038	1.0,1.0	0.5,0.667	0.416
2368	ENSG00000107643.17	MAPK8	chr10	+	48424087	48424159	48424513	48424585	48420154	48420320	48425887	48426070	2368	1,0	19,20	4,5	24,15	171	171	0.00034836	0.0156575	0.05,0.0	0.143,0.25	-0.172
2504	ENSG00000055917.16	PUM2	chr2	-	20331716	20331937	20332966	20333063	20327309	20327378	20350596	20350702	2504	2,2	0,1	3,0	8,7	196	198	4.8129e-05	0.00332229	1.0,0.669	0.275,0.0	0.697
2571	ENSG00000182389.20	CACNB4	chr2	-	151860710	151860820	151870530	151872493	151855223	151855375	151876425	151876556	2571	0,1	1,2	3,1	0,1	198	198	1.79771e-05	0.00167048	0.0,0.333	1.0,0.5	-0.584
2572	ENSG00000182389.20	CACNB4	chr2	-	151860710	151860820	151872416	151872493	151855223	151855375	151876425	151876556	2572	0,1	1,2	3,1	0,1	176	198	4.41328e-05	0.00318214	0.0,0.36	1.0,0.529	-0.585
2577	ENSG00000163291.14	PAQR3	chr4	-	78920533	78920681	78923856	78923947	78917760	78917880	78926520	78926718	2577	19,20	1,0	18,21	5,7	190	198	3.8942e-05	0.00304838	0.952,1.0	0.79,0.758	0.202
2630	ENSG00000120265.19	PCMT1	chr6	+	149772013	149772247	149772554	149772684	149771161	149771266	149773137	149773169	2630	0,0	1,1	2,1	0,0	198	198	1.10903e-08	5.58287e-06	0.0,0.0	1.0,1.0	-1
2740	ENSG00000240563.2	L1TD1	chr1	+	62196434	62196528	62206518	62207636	62194848	62194921	62209782	62212328	2740	318268	168185	310251	375296	193	198	2.77207e-07	9.60574e-05	0.66,0.598	0.459,0.465	0.167
2882	ENSG00000023318.9	ERP44	chr9	-	100052416	100052532	100057819	100057859	100022041	100022226	100060099	100060172	2882	0,0	6,6	7,1	25,17	139	198	0.000255347	0.0121266	0.0,0.0	0.285,0.077	-0.181
2929	ENSG00000124207.17	CSE1L	chr20	+	49076979	49077064	49078560	49078622	49075317	49075520	49084025	49084162	2929	136150	30,37	135134	74,52	184	161	0.000658417	0.0230172	0.799,0.78	0.615,0.693	0.136
2943	ENSG00000064012.24	CASP8	chr2	+	201272897	201272942	201274888	201274953	201272637	201272776	201276826	201276968	2943	1,1	0,0	2,0	3,1	144	164	6.75642e-05	0.00404903	1.0,1.0	0.432,0.0	0.784
3032	ENSG00000059588.10	TARBP1	chr1	-	234398381	234398553	234400852	234400948	234393645	234393837	234401180	234401262	3032	0,0	5,4	5,6	37,12	195	198	0.000284507	0.0131755	0.0,0.0	0.121,0.337	-0.229
3041	ENSG00000077157.22	PPP1R12B	chr1	+	202416786	202416917	202422619	202422738	202348727	202349142	202425565	202425725	3041	4,5	3,2	0,1	2,6	198	198	4.42491e-05	0.00318214	0.571,0.714	0.0,0.143	0.571
3064	ENSG00000136754.18	ABI1	chr10	-	26755654	26755741	26759061	26759235	26751597	26751783	26765217	26765318	3064	11,13	0,1	8,2	8,2	198	186	2.28801e-06	0.00042382	1.0,0.924	0.484,0.484	0.478
3065	ENSG00000136754.18	ABI1	chr10	-	26755654	26755741	26759061	26759238	26751597	26751783	26765217	26765318	3065	13,14	0,1	22,7	8,2	198	186	0.000156252	0.00836777	1.0,0.929	0.721,0.767	0.221
3095	ENSG00000161010.16	MRNIP	chr5	-	179851242	179851337	179853196	179853276	179847977	179848066	179853377	179853437	3095	0,0	2,1	4,4	0,2	179	194	9.73966e-10	6.12868e-07	0.0,0.0	1.0,0.684	-0.842
3096	ENSG00000161010.16	MRNIP	chr5	-	179851242	179851424	179853196	179853276	179847977	179848066	179853377	179853437	3096	0,0	2,1	4,4	0,2	179	198	8.20117e-10	6.12868e-07	0.0,0.0	1.0,0.689	-0.845
3114	ENSG00000131374.15	TBC1D5	chr3	-	17518901	17518995	17562018	17562142	17508473	17508605	17623848	17623913	3114	1,0	0,4	1,1	0,0	198	193	0.000802313	0.0260077	1.0,0.0	1.0,1.0	-0.5
3172	ENSG00000051825.15	MPHOSPH9	chr12	-	123202623	123203084	123203113	123203375	123202163	123202319	123210055	123210162	3172	3,4	19,21	14,6	14,9	198	198	0.000688605	0.0237427	0.136,0.16	0.5,0.4	-0.302
3234	ENSG00000121716.21	PILRB	chr7	+	100353372	100353483	100353894	100354012	100353209	100353270	100355142	100355240	3234	1,0	6,1	13,5	2,5	198	198	3.10469e-05	0.00260484	0.143,0.0	0.867,0.5	-0.612
3428	ENSG00000068305.18	MEF2A	chr15	+	99671322	99671454	99671519	99671669	99645560	99645764	99674392	99674612	3428	9,4	0,0	14,18	6,3	198	198	0.000116752	0.00683405	1.0,1.0	0.7,0.857	0.222
3598	ENSG00000255717.8	SNHG1	chr11	-	62854017	62854064	62854518	62854551	62853800	62853833	62855132	62855216	3598	12,28	54,31	10,5	90,73	132	146	0.000392935	0.016763	0.197,0.5	0.109,0.07	0.259
3624	ENSG00000106829.20	TLE4	chr9	+	79576132	79576177	79612655	79612718	79574872	79574936	79627373	79627448	3624	0,0	2,1	3,4	3,2	144	162	3.83763e-07	0.000107326	0.0,0.0	0.529,0.692	-0.611
3650	ENSG00000197603.16	CPLANE1	chr5	-	37243012	37243119	37244374	37244607	37239712	37239869	37245478	37245598	3650	2,8	1,0	5,3	6,6	198	198	6.14865e-05	0.00400747	0.667,1.0	0.455,0.333	0.44
3675	ENSG00000165731.21	RET	chr10	+	43100458	43100722	43111206	43111465	43077068	43077331	43112098	43112224	3675	1,0	2,2	6,2	7,0	198	198	0.00108066	0.0320002	0.333,0.0	0.462,1.0	-0.565
3725	ENSG00000243004.7	ENSG00000243004	chr7	-	20028918	20028959	20045502	20045561	19968136	19968395	20125079	20125162	3725	179150	20,16	97,87	35,32	158	140	5.38783e-07	0.000135612	0.888,0.893	0.711,0.707	0.182
3765	ENSG00000204138.13	PHACTR4	chr1	+	28432930	28433046	28457831	28457855	28407409	28407463	28459084	28459258	3765	1,0	3,3	2,2	0,1	198	123	1.06971e-05	0.00103556	0.172,0.0	1.0,0.554	-0.691
3809	ENSG00000155111.15	CDK19	chr6	-	110632029	110632161	110638648	110638706	110627001	110627145	110667433	110667574	3809	3,2	0,0	4,3	7,2	157	198	2.35736e-06	0.00042382	1.0,1.0	0.419,0.654	0.464
3817	ENSG00000146350.14	TBC1D32	chr6	-	121170404	121170527	121205074	121205163	121160947	121161056	121223235	121223352	3817	0,0	5,3	5,5	12,8	188	198	2.19359e-05	0.00190389	0.0,0.0	0.305,0.397	-0.351
3821	ENSG00000237742.8	HEY2-AS1	chr6	-	125645633	125645700	125720423	125720507	125578553	125578725	125744901	125745065	3821	32,24	19,9	151103	24,21	183	166	0.00167551	0.0443922	0.604,0.708	0.851,0.816	-0.177
3949	ENSG00000138757.15	G3BP2	chr4	-	75657556	75657730	75658842	75658924	75656923	75657014	75661930	75662049	3949	104113	71,63	159133	191150	181	198	0.000137792	0.00753963	0.616,0.662	0.477,0.492	0.155
4077	ENSG00000006576.17	PHTF2	chr7	+	77929108	77929327	77937709	77937838	77922622	77922778	77940029	77940459	4077	0,3	2,5	8,9	2,1	198	198	0.000816293	0.0260077	0.0,0.375	0.8,0.9	-0.663
4184	ENSG00000133606.11	MKRN1	chr7	-	140459706	140459936	140471882	140472011	140459006	140459233	140479159	140479336	4184	25,29	148163	86,42	196155	198	198	0.000727995	0.0244315	0.145,0.151	0.305,0.213	-0.111
4235	ENSG00000104763.20	ASAH1	chr8	-	18069791	18069872	18071299	18071390	18067219	18067298	18075540	18075587	4235	24,20	7,8	33,29	51,26	190	180	0.000357693	0.015795	0.765,0.703	0.38,0.514	0.287
4236	ENSG00000104763.20	ASAH1	chr8	-	18069791	18069878	18071299	18071390	18067219	18067298	18075540	18075587	4236	24,20	7,9	33,29	52,28	190	186	0.000376066	0.01632	0.77,0.685	0.383,0.503	0.285
4256	ENSG00000214765.9	SEPTIN7P2	chr7	-	45751528	45751646	45756908	45756992	45748625	45748714	45758042	45758177	4256	1,2	0,1	4,4	8,6	183	198	0.00133629	0.036961	1.0,0.684	0.351,0.419	0.457
4260	ENSG00000134014.17	ELP3	chr8	+	28097218	28097318	28099827	28099966	28093066	28093233	28106712	28106783	4260	6,4	0,0	8,6	3,3	198	198	0.000215238	0.0108351	1.0,1.0	0.727,0.667	0.303
4283	ENSG00000104365.16	IKBKB	chr8	+	42272082	42272205	42288633	42288728	42271317	42271469	42290155	42290273	4283	2,4	0,0	0,5	2,2	198	194	0.000503985	0.0195166	1.0,1.0	0.0,0.71	0.645
4364	ENSG00000048392.13	RRM2B	chr8	-	102214053	102214158	102232230	102232304	102212775	102212889	102238826	102238874	4364	0,0	4,3	2,5	6,4	173	198	6.79531e-06	0.000777445	0.0,0.0	0.276,0.589	-0.432
4526	ENSG00000154743.19	TSEN2	chr3	+	12505153	12505231	12528887	12528924	12503261	12503784	12529761	12529873	4526	3,2	0,0	4,1	4,4	177	136	3.38455e-08	1.41982e-05	1.0,1.0	0.435,0.161	0.702
4620	ENSG00000148356.15	LRSAM1	chr9	+	127454997	127455054	127455575	127455620	127454495	127454599	127457315	127457393	4620	3,2	0,0	1,1	3,2	156	144	1.90592e-06	0.000399767	1.0,1.0	0.235,0.316	0.725
4756	ENSG00000112308.13	C6orf62	chr6	-	24708776	24708911	24714317	24714440	24704860	24706262	24716147	24716324	4756	53,39	27,19	67,46	89,56	198	198	6.20943e-05	0.00400747	0.662,0.672	0.429,0.451	0.227
4808	ENSG00000179818.16	PCBP1-AS1	chr2	-	70055713	70055910	70059642	70059680	70051202	70051305	70083506	70083687	4808	0,0	1,1	1,3	1,1	137	198	2.85391e-06	0.000450456	0.0,0.0	0.591,0.813	-0.702
4810	ENSG00000179818.16	PCBP1-AS1	chr2	-	70055713	70055910	70059642	70059680	70051202	70051305	70085546	70085624	4810	0,0	2,1	3,6	2,1	137	198	9.59635e-10	6.12868e-07	0.0,0.0	0.684,0.897	-0.79
4817	ENSG00000179818.16	PCBP1-AS1	chr2	-	70059642	70059680	70083506	70083687	70051202	70051305	70085546	70085624	4817	1,3	0,0	7,6	3,6	198	137	1.50492e-06	0.000344352	1.0,1.0	0.618,0.409	0.487
4833	ENSG00000078304.20	PPP2R5C	chr14	+	101883256	101883349	101883431	101883562	101882160	101882271	101890236	101890296	4833	48,39	8,17	59,59	59,41	192	198	0.000610461	0.0222825	0.861,0.703	0.508,0.597	0.23
4870	ENSG00000092201.10	SUPT16H	chr14	-	21371873	21372044	21373337	21373430	21370335	21370488	21383861	21383995	4870	19,19	13,11	17,10	46,36	192	198	3.51991e-06	0.000466295	0.601,0.64	0.276,0.223	0.371
5018	ENSG00000174483.20	BBS1	chr11	+	66511204	66511239	66514405	66514678	66511012	66511089	66515539	66515586	5018	3,5	5,2	1,0	14,7	134	198	7.44015e-06	0.000785871	0.47,0.787	0.095,0.0	0.581
5023	ENSG00000172830.13	SSH3	chr11	+	67307370	67307436	67307548	67307737	67307041	67307113	67307845	67307939	5023	3,1	2,4	0,1	1,3	165	198	0.00115392	0.0330047	0.643,0.231	0.0,0.286	0.294
5076	ENSG00000173660.12	UQCRH	chr1	+	46309100	46309127	46310154	46310316	46303697	46303820	46316551	46316776	5076	411389	606669	296273	733642	126	198	0.000545227	0.0204826	0.516,0.477	0.388,0.401	0.102
5083	ENSG00000087053.20	MTMR2	chr11	-	95866402	95866486	95882373	95882496	95865600	95865676	95887611	95887684	5083	4,0	2,3	5,2	1,0	198	183	0.000404801	0.0169814	0.649,0.0	0.822,1.0	-0.587
5087	ENSG00000087053.20	MTMR2	chr11	-	95866402	95866486	95887611	95887759	95865600	95865676	95888155	95888261	5087	2,1	2,3	14,3	1,1	198	183	0.000876381	0.0275732	0.48,0.236	0.928,0.735	-0.474
5180	ENSG00000167535.8	CACNB3	chr12	+	48823680	48823803	48824257	48824373	48823343	48823466	48824668	48824733	5180	2,5	2,4	1,0	3,1	198	198	0.00133213	0.036961	0.5,0.556	0.25,0.0	0.403
5202	ENSG00000050426.16	LETMD1	chr12	+	51052091	51052207	51056143	51056245	51049033	51049185	51056349	51056502	5202	3,3	0,1	9,5	6,5	198	198	0.00109582	0.0320718	1.0,0.75	0.6,0.5	0.325
5358	ENSG00000122566.22	HNRNPA2B1	chr7	-	26193574	26193652	26195846	26195909	26192494	26192577	26196400	26196481	5358	601621	163168	425300	187151	162	177	4.88378e-05	0.00332229	0.801,0.802	0.713,0.685	0.103
5377	ENSG00000132305.22	IMMT	chr2	-	86179432	86179622	86181298	86181372	86173507	86173761	86195337	86195450	5377	40,39	29,25	24,20	48,48	173	198	1.06086e-05	0.00103556	0.612,0.641	0.364,0.323	0.283
5396	ENSG00000150401.15	DCUN1D2	chr13	-	113462739	113462891	113474123	113474254	113461053	113461136	113480574	113480743	5396	7,8	0,2	8,9	8,7	198	198	0.000656256	0.0230172	1.0,0.8	0.5,0.563	0.369
5422	ENSG00000065911.13	MTHFD2	chr2	+	74201381	74201479	74205704	74205889	74198614	74198742	74207703	74207826	5422	14,19	231174	9,6	342301	197	198	6.75176e-05	0.00404903	0.057,0.099	0.026,0.02	0.055
5446	ENSG00000101596.17	SMCHD1	chr18	+	2760651	2760739	2762104	2762236	2752487	2752552	2763636	2763789	5446	0,1	2,2	14,10	9,6	187	198	0.000750836	0.0248665	0.0,0.346	0.622,0.638	-0.457
RMATS RI JC
ID	GeneID	geneSymbol	chr	strand	riExonStart_0base	riExonEnd	upstreamES	upstreamEE	downstreamES	downstreamEE	ID.1	IJC_SAMPLE_1	SJC_SAMPLE_1	IJC_SAMPLE_2	SJC_SAMPLE_2	IncFormLen	SkipFormLen	PValue	FDR	IncLevel1	IncLevel2	IncLevelDifference
119	ENSG00000184634.17	MED12	chrX	+	71137725	71137943	71137725	71137780	71137855	71137943	119	0,3	2,1	6,1	0,0	174	99	0.00051696	0.0196849	0.0,0.631	1.0,1.0	-0.684
170	ENSG00000215301.11	DDX3X	chrX	+	41337407	41339083	41337407	41337465	41339038	41339083	170	5,2	0,0	10,3	3,1	198	99	0.000610532	0.0224976	1.0,1.0	0.625,0.6	0.387
197	ENSG00000046651.16	OFD1	chrX	+	13758336	13760720	13758336	13758448	13760114	13760720	197	0,0	1,3	8,3	8,9	198	99	0.0001647	0.00998125	0.0,0.0	0.333,0.143	-0.238
217	ENSG00000100258.18	LMF2	chr22	-	50504339	50504727	50504339	50504451	50504558	50504727	217	0,3	3,3	2,3	1,0	198	99	0.000413853	0.0175948	0.0,0.333	0.5,1.0	-0.584
387	ENSG00000102125.16	TAFAZZIN	chrX	+	154419542	154420094	154419542	154419623	154420031	154420094	387	2,4	1,1	0,0	1,1	198	99	7.76043e-06	0.00094397	0.5,0.667	0.0,0.0	0.584
426	ENSG00000196756.14	SNHG17	chr20	-	38421005	38422241	38421005	38421098	38422086	38422241	426	1,0	9,1	1,12	4,0	198	99	0.000478235	0.0185327	0.053,0.0	0.111,1.0	-0.529
427	ENSG00000196756.14	SNHG17	chr20	-	38421005	38422241	38421005	38421098	38422091	38422241	427	2,0	2,1	1,12	0,1	198	99	5.47091e-05	0.00427806	0.333,0.0	1.0,0.857	-0.762
431	ENSG00000196756.14	SNHG17	chr20	-	38425934	38426503	38425934	38426052	38426418	38426503	431	1,4	0,0	1,0	1,1	198	99	0.000271237	0.0123724	1.0,1.0	0.333,0.0	0.834
436	ENSG00000149636.16	DSN1	chr20	-	36770872	36771473	36770872	36771193	36771424	36771473	436	3,1	14,25	12,4	13,12	198	99	0.000862083	0.0275552	0.097,0.02	0.316,0.143	-0.171
438	ENSG00000131051.24	RBM39	chr20	-	35738967	35740887	35738967	35739017	35740823	35740887	438	22,23	49,62	72,51	42,49	198	99	4.83441e-06	0.000694724	0.183,0.156	0.462,0.342	-0.233
591	ENSG00000142046.15	TMEM91	chr19	+	41382771	41384083	41382771	41382921	41383862	41384083	591	0,0	2,3	1,2	0,0	198	99	1.79103e-09	1.96073e-06	0.0,0.0	1.0,1.0	-1
635	ENSG00000130244.13	FAM98C	chr19	+	38405518	38407077	38405518	38405635	38406909	38407077	635	1,3	0,1	2,0	1,3	198	99	0.000477737	0.0185327	1.0,0.6	0.5,0.0	0.55
720	ENSG00000011243.19	AKAP8L	chr19	-	15397713	15398766	15397713	15397855	15398629	15398766	720	4,5	0,0	6,6	4,1	198	99	2.99042e-05	0.00278618	1.0,1.0	0.429,0.75	0.41
744	ENSG00000104915.15	STX10	chr19	-	13144061	13144671	13144061	13144486	13144576	13144671	744	3,5	3,0	1,0	2,3	189	99	0.000270821	0.0123724	0.344,1.0	0.208,0.0	0.568
745	ENSG00000104907.13	TRMT1	chr19	-	13105266	13105606	13105266	13105396	13105486	13105606	745	5,1	0,0	8,3	5,1	189	99	3.3129e-06	0.000567571	1.0,1.0	0.456,0.611	0.467
753	ENSG00000105607.13	GCDH	chr19	+	12891486	12891974	12891486	12891522	12891830	12891974	753	0,0	5,4	3,3	7,8	198	99	0.0020552	0.0478708	0.0,0.0	0.176,0.158	-0.167
755	ENSG00000105607.13	GCDH	chr19	+	12897302	12897863	12897302	12897428	12897702	12897863	755	5,2	18,4	0,0	8,10	198	99	0.00111107	0.0326535	0.122,0.2	0.0,0.0	0.161
977	ENSG00000073350.14	LLGL2	chr17	+	75574212	75574668	75574212	75574260	75574609	75574668	977	1,1	0,0	1,0	0,2	198	99	0.00119564	0.0335622	1.0,1.0	1.0,0.0	0.5
1003	ENSG00000266173.7	STRADA	chr17	-	63710490	63710836	63710490	63710614	63710727	63710836	1003	0,0	5,3	6,5	4,5	198	99	6.30958e-06	0.000812637	0.0,0.0	0.429,0.333	-0.381
1059	ENSG00000005961.19	ITGA2B	chr17	-	44380599	44381061	44380599	44380645	44380878	44381061	1059	1,0	0,3	2,1	1,0	198	99	0.000825067	0.0275406	1.0,0.0	0.5,1.0	-0.25
1064	ENSG00000030582.18	GRN	chr17	+	44349157	44349551	44349157	44349302	44349425	44349551	1064	1,5	8,11	0,0	10,4	198	99	0.00216433	0.0486578	0.059,0.185	0.0,0.0	0.122
1204	ENSG00000133026.14	MYH10	chr17	-	8492775	8493885	8492775	8493024	8493732	8493885	1204	3,1	1,0	0,2	3,6	198	99	0.000145853	0.0095327	0.6,1.0	0.0,0.143	0.729
1259	ENSG00000091640.8	SPAG7	chr17	-	4959225	4959916	4959225	4959643	4959759	4959916	1259	2,5	19,11	0,0	6,7	198	99	0.0017925	0.043453	0.05,0.185	0.0,0.0	0.117
1305	ENSG00000185324.22	CDK10	chr16	+	89693273	89693467	89693273	89693326	89693397	89693467	1305	2,0	7,1	3,5	0,1	170	99	1.36799e-06	0.000285258	0.143,0.0	1.0,0.744	-0.8
1307	ENSG00000185324.22	CDK10	chr16	+	89693273	89694232	89693273	89693467	89694172	89694232	1307	2,0	4,4	3,4	0,0	198	99	6.11922e-12	1.8362e-08	0.2,0.0	1.0,1.0	-0.9
1333	ENSG00000172171.11	TEFM	chr17	-	30898985	30900562	30898985	30899606	30900412	30900562	1333	1,0	4,2	3,5	2,7	198	99	0.00153339	0.0399725	0.111,0.0	0.429,0.263	-0.29
1339	ENSG00000065457.11	ADAT1	chr16	-	75622402	75623281	75622402	75622464	75623237	75623281	1339	1,1	3,4	2,3	1,0	198	99	0.000172497	0.0102076	0.143,0.111	0.5,1.0	-0.623
1443	ENSG00000103510.20	KAT8	chr16	+	31130455	31130900	31130455	31130606	31130745	31130900	1443	3,2	5,4	0,0	4,4	198	99	0.00203046	0.0475476	0.231,0.2	0.0,0.0	0.216
1479	ENSG00000178921.14	PFAS	chr17	+	8256266	8256648	8256266	8256407	8256523	8256648	1479	6,2	1,4	2,0	8,9	198	99	0.00179704	0.043453	0.75,0.2	0.111,0.0	0.419
1547	ENSG00000261884.2	ENSG00000261884	chr16	-	67934796	67935478	67934796	67934948	67935295	67935478	1547	2,3	0,0	1,0	0,4	198	99	0.000116866	0.00812311	1.0,1.0	1.0,0.0	0.5
1562	ENSG00000100412.17	ACO2	chr22	+	41527287	41528022	41527287	41527420	41527900	41528022	1562	2,4	0,0	6,1	7,1	198	99	5.06551e-07	0.000138637	1.0,1.0	0.3,0.333	0.683
1566	ENSG00000131652.14	THOC6	chr16	+	3025923	3026288	3025923	3026166	3026250	3026288	1566	4,2	6,3	0,0	8,5	183	99	0.000294635	0.0131654	0.265,0.265	0.0,0.0	0.265
1579	ENSG00000167965.18	MLST8	chr16	+	2206357	2206659	2206357	2206409	2206496	2206659	1579	0,1	3,9	4,3	4,5	186	99	0.000469075	0.0185327	0.0,0.056	0.347,0.242	-0.266
1590	ENSG00000167962.15	ZNF598	chr16	-	1999495	2000481	1999495	2000256	2000390	2000481	1590	1,9	3,6	1,0	3,5	198	99	0.000859971	0.0275552	0.143,0.429	0.143,0.0	0.214
1591	ENSG00000167962.15	ZNF598	chr16	-	1999495	2000481	1999495	2000256	2000408	2000481	1591	3,7	6,0	1,0	2,2	198	99	0.00088021	0.0277298	0.2,1.0	0.2,0.0	0.5
1619	ENSG00000140983.14	RHOT2	chr16	+	668655	670175	668655	668699	670122	670175	1619	3,5	0,0	2,0	1,2	198	99	5.16058e-05	0.00410876	1.0,1.0	0.5,0.0	0.75
1665	ENSG00000131871.15	SELENOS	chr15	-	101274591	101275361	101274591	101274681	101275254	101275361	1665	0,0	43,14	8,2	49,22	198	99	0.00133521	0.036543	0.0,0.0	0.075,0.043	-0.059
1676	ENSG00000284946.1	ENSG00000284946	chr15	-	90980883	90981669	90980883	90981033	90981498	90981669	1676	2,1	21,7	9,4	8,6	198	99	0.000265502	0.0123724	0.045,0.067	0.36,0.25	-0.249
1678	ENSG00000166965.13	RCCD1	chr15	+	90956611	90957503	90956611	90956900	90957112	90957503	1678	4,1	0,0	4,2	10,3	198	99	5.49971e-08	2.18938e-05	1.0,1.0	0.167,0.25	0.791
1695	ENSG00000177082.13	WDR73	chr15	-	84645972	84646348	84645972	84646085	84646183	84646348	1695	1,1	1,5	15,3	2,2	197	99	0.000719209	0.0253824	0.334,0.091	0.79,0.43	-0.397
1733	ENSG00000125835.20	SNRPB	chr20	-	2465707	2467758	2465707	2467315	2467606	2467758	1733	4,1	0,0	18,18	7,6	198	99	3.52675e-05	0.00315176	1.0,1.0	0.563,0.6	0.419
1788	ENSG00000104133.16	SPG11	chr15	-	44622219	44622799	44622219	44622347	44622727	44622799	1788	0,1	11,4	4,5	15,8	198	99	0.00214351	0.0486578	0.0,0.111	0.118,0.238	-0.122
1850	ENSG00000076382.17	SPAG5	chr17	-	28578217	28578528	28578217	28578292	28578372	28578528	1850	2,0	19,21	8,2	19,13	179	99	0.00175417	0.0433983	0.055,0.0	0.189,0.078	-0.106
2092	ENSG00000075711.21	DLG1	chr3	-	197065275	197065809	197065275	197065448	197065707	197065809	2092	0,0	22,1	3,8	27,17	198	99	0.000341813	0.0151192	0.0,0.0	0.053,0.19	-0.121
2107	ENSG00000181163.14	NPM1	chr5	+	171405301	171407774	171405301	171405403	171406396	171407774	2107	91,99	88,77	137121	59,43	198	99	1.94011e-05	0.00202279	0.341,0.391	0.537,0.585	-0.195
2121	ENSG00000081760.17	AACS	chr12	+	125124704	125125024	125124704	125124769	125124901	125125024	2121	2,0	9,7	8,3	8,5	198	99	0.00110104	0.0325773	0.1,0.0	0.333,0.231	-0.232
2183	ENSG00000119723.17	COQ6	chr14	+	73959414	73961375	73959414	73959522	73961172	73961375	2183	0,0	5,3	3,2	6,3	198	99	0.00211171	0.0484692	0.0,0.0	0.2,0.25	-0.225
2414	ENSG00000134884.15	ARGLU1	chr13	-	106557047	106559657	106557047	106557131	106559431	106559657	2414	18,26	40,35	75,52	35,31	198	99	5.90666e-06	0.000808289	0.184,0.271	0.517,0.456	-0.259
2525	ENSG00000174720.18	LARP7	chr4	+	112646790	112647127	112646790	112646955	112647033	112647127	2525	185206	3,7	68,59	8,8	177	99	0.000182359	0.0105072	0.972,0.943	0.826,0.805	0.142
2530	ENSG00000162910.19	MRPL55	chr1	-	228108436	228109021	228108436	228108474	228108954	228109021	2530	13,10	0,1	16,16	4,4	198	99	0.000737419	0.0256283	1.0,0.833	0.667,0.667	0.249
2738	ENSG00000228409.7	CCT6P1	chr7	+	65759859	65760556	65759859	65759998	65760423	65760556	2738	1,1	8,9	12,5	12,4	198	99	0.000119168	0.00815366	0.059,0.053	0.333,0.385	-0.303
2748	ENSG00000124356.17	STAMBP	chr2	+	73844812	73845262	73844812	73844888	73845166	73845262	2748	2,0	30,20	5,7	23,12	198	99	0.000187817	0.0106812	0.032,0.0	0.098,0.226	-0.146
2848	ENSG00000079215.15	SLC1A3	chr5	+	36676891	36679860	36676891	36677184	36679626	36679860	2848	2,0	8,11	11,10	18,17	198	99	0.000470967	0.0185327	0.111,0.0	0.234,0.227	-0.175
2870	ENSG00000161204.12	ABCF3	chr3	+	184189254	184189443	184189254	184189277	184189387	184189443	2870	2,0	15,20	8,7	16,15	198	99	9.70473e-05	0.00685436	0.062,0.0	0.2,0.189	-0.164
2886	ENSG00000221829.11	FANCG	chr9	-	35077263	35078736	35077263	35078343	35078604	35078736	2886	1,4	2,4	0,0	6,6	198	99	0.000721326	0.0253824	0.2,0.333	0.0,0.0	0.267
2938	ENSG00000269893.9	SNHG8	chr4	+	118279388	118279823	118279388	118279431	118279623	118279823	2938	18,11	70,70	24,10	34,22	198	99	0.000857076	0.0275552	0.114,0.073	0.261,0.185	-0.13
2950	ENSG00000171530.15	TBCA	chr5	-	77691240	77693352	77691240	77691498	77693265	77693352	2950	1,0	19,10	4,6	12,12	198	99	0.000193794	0.0108286	0.026,0.0	0.143,0.2	-0.158
2986	ENSG00000066279.19	ASPM	chr1	-	197124869	197125191	197124869	197124955	197125045	197125191	2986	0,1	10,11	9,5	7,14	189	99	4.46042e-05	0.00368532	0.0,0.045	0.402,0.158	-0.258
3019	ENSG00000232956.10	SNHG15	chr7	-	44983022	44984426	44983022	44984046	44984356	44984426	3019	8,3	1,0	5,1	4,1	198	99	0.000195354	0.0108286	0.8,1.0	0.385,0.333	0.541
3023	ENSG00000232956.10	SNHG15	chr7	-	44983821	44986097	44983821	44984426	44986020	44986097	3023	1,3	0,0	2,3	4,2	198	99	4.2852e-08	2.08499e-05	1.0,1.0	0.2,0.429	0.685
3076	ENSG00000146282.19	RARS2	chr6	-	87514212	87514499	87514212	87514308	87514427	87514499	3076	12,1	2,4	23,18	0,0	198	99	3.68149e-06	0.000592554	0.75,0.111	1.0,1.0	-0.57
3135	ENSG00000117593.12	DARS2	chr1	+	173826686	173828399	173826686	173826786	173828332	173828399	3135	1,0	15,10	6,5	21,17	198	99	0.000879527	0.0277298	0.032,0.0	0.125,0.128	-0.111
3169	ENSG00000074582.15	BCS1L	chr2	+	218662196	218662679	218662196	218662260	218662514	218662679	3169	4,1	0,0	1,1	1,1	198	99	0.00153354	0.0399725	1.0,1.0	0.333,0.333	0.667
3192	ENSG00000010322.16	NISCH	chr3	+	52477573	52478282	52477573	52477642	52478096	52478282	3192	0,0	18,12	6,3	17,11	198	99	0.000177355	0.0103552	0.0,0.0	0.15,0.12	-0.135
3243	ENSG00000145020.16	AMT	chr3	-	49418970	49420342	49418970	49419405	49419709	49420342	3243	0,0	6,5	6,2	8,6	198	99	0.000127035	0.00842856	0.0,0.0	0.273,0.143	-0.208
3248	ENSG00000145020.16	AMT	chr3	-	49422103	49422463	49422103	49422257	49422360	49422463	3248	2,2	0,0	4,5	2,2	198	99	0.00023046	0.0115459	1.0,1.0	0.5,0.556	0.472
3405	ENSG00000143633.13	C1orf131	chr1	-	231223762	231225523	231223762	231224414	231225470	231225523	3405	0,0	12,9	3,5	14,8	198	99	0.000221091	0.0113901	0.0,0.0	0.097,0.238	-0.167
3453	ENSG00000058673.17	ZC3H11A	chr1	+	203801574	203803016	203801574	203801628	203802956	203803016	3453	39,20	14,13	59,46	5,7	198	99	0.000437445	0.0179025	0.582,0.435	0.855,0.767	-0.302
3459	ENSG00000183258.12	DDX41	chr5	-	177513352	177513847	177513352	177513484	177513684	177513847	3459	13,10	37,29	3,2	34,29	198	99	0.000611376	0.0224976	0.149,0.147	0.042,0.033	0.11
3659	ENSG00000234741.9	GAS5	chr1	-	173866176	173866796	173866176	173866567	173866760	173866796	3659	153163	732792	182136	424489	198	99	0.000125534	0.00842856	0.095,0.093	0.177,0.122	-0.055
3692	ENSG00000171453.20	POLR1C	chr6	+	43519705	43520427	43519705	43520185	43520274	43520427	3692	0,1	11,11	13,6	8,9	188	99	1.00984e-06	0.000245672	0.0,0.046	0.461,0.26	-0.338
3699	ENSG00000125459.17	MSTO1	chr1	+	155611215	155611603	155611215	155611355	155611548	155611603	3699	2,4	5,4	12,8	1,2	198	99	0.00063485	0.0229753	0.167,0.333	0.857,0.667	-0.512
3737	ENSG00000133858.17	ZFC3H1	chr12	-	71611057	71611887	71611057	71611097	71611785	71611887	3737	2,4	0,0	1,0	4,3	198	99	8.3864e-12	1.8362e-08	1.0,1.0	0.111,0.0	0.945
3906	ENSG00000161999.13	JMJD8	chr16	-	683321	683598	683321	683441	683529	683598	3906	1,1	2,2	2,4	0,1	187	99	0.000198443	0.0108623	0.209,0.209	1.0,0.679	-0.631
3909	ENSG00000161999.13	JMJD8	chr16	-	683860	684155	683860	683909	684065	684155	3909	3,2	0,2	0,1	1,1	198	99	0.00170195	0.0430799	1.0,0.333	0.0,0.333	0.5
3941	ENSG00000116337.20	AMPD2	chr1	+	109628082	109629235	109628082	109628806	109629108	109629235	3941	1,2	0,0	0,1	2,1	198	99	1.2351e-06	0.000270425	1.0,1.0	0.0,0.333	0.834
3991	ENSG00000141524.18	TMC6	chr17	-	78120176	78121164	78120176	78120832	78121012	78121164	3991	2,3	1,2	0,0	3,1	198	99	0.000218603	0.0113901	0.5,0.429	0.0,0.0	0.465
4009	ENSG00000112679.15	DUSP22	chr6	+	348768	351355	348768	348841	350821	351355	4009	7,7	0,0	13,6	8,8	198	99	1.93734e-07	6.52587e-05	1.0,1.0	0.448,0.273	0.639
4121	ENSG00000254996.5	ANKHD1-EIF4EBP3	chr5	+	140538918	140542281	140538918	140539083	140542171	140542281	4121	0,0	1,4	1,3	1,2	198	99	0.00164503	0.0421261	0.0,0.0	0.333,0.429	-0.381
4137	ENSG00000163930.10	BAP1	chr3	-	52406252	52406907	52406252	52406376	52406828	52406907	4137	3,0	2,1	1,1	0,0	198	99	0.000500107	0.0192103	0.429,0.0	1.0,1.0	-0.785
4154	ENSG00000154309.9	DISP1	chr1	+	222836995	222837380	222836995	222837066	222837218	222837380	4154	8,7	0,0	21,17	3,2	198	99	0.00189653	0.0451354	1.0,1.0	0.778,0.81	0.206
4170	ENSG00000116353.16	MECR	chr1	-	29195940	29196258	29195940	29196042	29196197	29196258	4170	2,5	2,3	1,2	0,0	198	99	3.36991e-06	0.000567571	0.333,0.455	1.0,1.0	-0.606
4298	ENSG00000090861.17	AARS1	chr16	-	70253918	70254734	70253918	70254038	70254620	70254734	4298	0,1	27,15	7,9	55,52	198	99	0.00154691	0.0400823	0.0,0.032	0.06,0.08	-0.054
4317	ENSG00000186501.15	TMEM222	chr1	+	27334150	27336399	27334150	27334281	27335378	27336399	4317	1,7	29,24	11,8	17,11	198	99	0.00112641	0.0328838	0.017,0.127	0.244,0.267	-0.183
4324	ENSG00000198919.13	DZIP3	chr3	+	108647942	108648962	108647942	108648112	108648917	108648962	4324	0,1	5,1	3,3	2,2	198	99	0.00122279	0.0341059	0.0,0.333	0.429,0.429	-0.262
4339	ENSG00000198830.11	HMGN2	chr1	+	26473482	26474135	26473482	26473732	26474084	26474135	4339	13,16	85117	52,23	112,99	198	99	0.000468418	0.0185327	0.071,0.064	0.188,0.104	-0.078
4345	ENSG00000153015.17	CWC27	chr5	+	64801301	64804386	64801301	64801332	64804228	64804386	4345	3,6	22,13	1,1	34,19	198	99	0.00152153	0.0399725	0.064,0.188	0.014,0.026	0.106
4360	ENSG00000125124.14	BBS2	chr16	-	56498436	56502808	56498436	56502456	56502672	56502808	4360	0,1	13,10	5,2	8,11	198	99	0.00180166	0.043453	0.0,0.048	0.238,0.083	-0.137
4366	ENSG00000117139.18	KDM5B	chr1	-	202730908	202731939	202730908	202731063	202731827	202731939	4366	2,1	26,32	11,7	36,27	198	99	0.000423466	0.0177876	0.037,0.015	0.133,0.115	-0.098
4420	ENSG00000048342.18	CC2D2A	chr4	+	15560530	15563522	15560530	15560622	15563354	15563522	4420	0,0	3,5	1,1	0,0	198	99	3.25657e-09	2.75941e-06	0.0,0.0	1.0,1.0	-1
4436	ENSG00000132275.11	RRP8	chr11	-	6600925	6601602	6600925	6601055	6601148	6601602	4436	0,0	6,1	3,3	1,7	192	99	0.000166392	0.00998125	0.0,0.0	0.607,0.181	-0.394
4514	ENSG00000168970.22	JMJD7-PLA2G4B	chr15	+	41834739	41835223	41834739	41834893	41834969	41835223	4514	0,2	2,12	5,4	2,1	175	99	2.97278e-05	0.00278618	0.0,0.086	0.586,0.694	-0.597
4531	ENSG00000176986.16	SEC24C	chr10	+	73769346	73769733	73769346	73769485	73769614	73769733	4531	0,1	14,10	4,3	11,10	198	99	0.00216677	0.0486578	0.0,0.048	0.154,0.13	-0.118
4604	ENSG00000164548.12	TRA2A	chr7	-	23521706	23522432	23521706	23521840	23522120	23522432	4604	3,3	0,0	9,10	2,2	198	99	0.0017465	0.0433983	1.0,1.0	0.692,0.714	0.297
4630	ENSG00000114388.14	NPRL2	chr3	-	50349385	50349828	50349385	50349494	50349664	50349828	4630	3,8	6,11	0,0	13,7	198	99	6.25077e-06	0.000812637	0.2,0.267	0.0,0.0	0.234
4672	ENSG00000115207.15	GTF3C2	chr2	-	27335916	27336425	27335916	27336028	27336197	27336425	4672	0,1	15,26	5,3	15,14	198	99	0.000981516	0.0302664	0.0,0.019	0.143,0.097	-0.111
4702	ENSG00000143578.16	CREB3L4	chr1	+	153972743	153973078	153972743	153972836	153972971	153973078	4702	2,5	1,1	0,0	8,3	198	99	4.97263e-07	0.000138637	0.5,0.714	0.0,0.0	0.607
4754	ENSG00000177000.13	MTHFR	chr1	-	11802880	11803526	11802880	11803129	11803404	11803526	4754	1,2	1,2	6,5	0,0	198	99	4.99675e-05	0.004052	0.333,0.333	1.0,1.0	-0.667
4905	ENSG00000171793.17	CTPS1	chr1	+	41008658	41008890	41008658	41008714	41008793	41008890	4905	2,4	18,26	21,11	44,23	178	99	0.00179182	0.043453	0.058,0.079	0.21,0.21	-0.141
4917	ENSG00000198198.17	SZT2	chr1	+	43448611	43450171	43448611	43448728	43450102	43450171	4917	0,1	4,1	3,2	1,1	198	99	0.000969392	0.0301061	0.0,0.333	0.6,0.5	-0.384
4924	ENSG00000168137.20	SETD5	chr3	+	9445047	9445740	9445047	9445300	9445656	9445740	4924	0,1	20,10	5,3	19,7	198	99	0.00116934	0.0335622	0.0,0.048	0.116,0.176	-0.122
4944	ENSG00000233396.9	LINC01719	chr1	+	146057693	146058461	146057693	146057988	146058312	146058461	4944	0,0	5,1	1,1	0,0	198	99	3.78088e-09	2.75941e-06	0.0,0.0	1.0,1.0	-1
4974	ENSG00000144395.18	CCDC150	chr2	+	196729192	196729861	196729192	196729387	196729792	196729861	4974	15,8	5,1	9,9	0,0	198	99	3.93784e-05	0.00338114	0.6,0.8	1.0,1.0	-0.3
4980	ENSG00000038358.15	EDC4	chr16	+	67881667	67882109	67881667	67881845	67881953	67882109	4980	0,0	2,1	8,2	0,3	198	99	1.11549e-05	0.00128545	0.0,0.0	1.0,0.25	-0.625
5035	ENSG00000055609.21	KMT2C	chr7	-	152152704	152154146	152152704	152152954	152154009	152154146	5035	0,0	2,6	3,6	9,4	198	99	8.84155e-05	0.00634708	0.0,0.0	0.143,0.429	-0.286
5077	ENSG00000242372.9	EIF6	chr20	-	35284175	35284492	35284175	35284261	35284380	35284492	5077	10,7	35,43	3,1	51,38	198	99	0.000760488	0.0259762	0.125,0.075	0.029,0.013	0.079
5078	ENSG00000138081.22	FBXO11	chr2	-	47808328	47809266	47808328	47808427	47809157	47809266	5078	1,0	9,4	5,4	5,8	198	99	0.000371425	0.0159458	0.053,0.0	0.333,0.2	-0.24
5132	ENSG00000156873.16	PHKG2	chr16	+	30751105	30751603	30751105	30751281	30751548	30751603	5132	0,1	6,5	4,2	0,4	198	99	0.000861433	0.0275552	0.0,0.091	1.0,0.2	-0.554
5193	ENSG00000143889.16	HNRNPLL	chr2	-	38602437	38603036	38602437	38602600	38602856	38603036	5193	5,4	4,3	17,13	0,1	198	99	4.91812e-06	0.000694724	0.385,0.4	1.0,0.867	-0.541
5231	ENSG00000162836.12	ACP6	chr1	-	147647367	147648411	147647367	147647566	147648245	147648411	5231	2,2	13,6	15,8	6,3	198	99	7.46028e-06	0.000933388	0.071,0.143	0.556,0.571	-0.457
5354	ENSG00000115317.13	HTRA2	chr2	+	74531338	74531702	74531338	74531371	74531596	74531702	5354	5,11	6,10	2,2	17,13	198	99	0.000208805	0.0112884	0.294,0.355	0.056,0.071	0.261
5362	ENSG00000048707.15	VPS13D	chr1	+	12348822	12349374	12348822	12348973	12349163	12349374	5362	5,2	4,2	0,1	4,4	198	99	0.000562519	0.0210536	0.385,0.333	0.0,0.111	0.303
5400	ENSG00000067445.22	TRO	chrX	+	54928602	54931031	54928602	54928710	54930740	54931031	5400	26,27	2,8	45,24	0,2	198	99	0.00145531	0.039097	0.867,0.628	1.0,0.857	-0.181
5447	ENSG00000100023.20	PPIL2	chr22	+	21695393	21697868	21695393	21695496	21695866	21697868	5447	3,0	4,1	4,1	1,0	198	99	0.000452097	0.0183308	0.273,0.0	0.667,1.0	-0.697
5493	ENSG00000011132.12	APBA3	chr19	-	3751188	3751553	3751188	3751329	3751433	3751553	5493	0,0	1,4	3,4	3,2	198	99	2.10998e-05	0.00214874	0.0,0.0	0.333,0.5	-0.416
5508	ENSG00000163516.14	ANKZF1	chr2	+	219236009	219236651	219236009	219236095	219236321	219236651	5508	5,2	4,4	1,0	3,4	198	99	0.00187782	0.0449342	0.385,0.2	0.143,0.0	0.221
5519	ENSG00000141499.17	WRAP53	chr17	+	7688476	7689079	7688476	7688561	7688647	7689079	5519	5,8	25,27	9,15	12,12	185	99	0.00119544	0.0335622	0.097,0.137	0.286,0.401	-0.227
5525	ENSG00000066468.24	FGFR2	chr10	-	121483697	121485532	121483697	121483803	121485394	121485532	5525	1,0	7,12	4,5	8,6	198	99	0.000158787	0.00998125	0.067,0.0	0.2,0.294	-0.213
5562	ENSG00000147162.14	OGT	chrX	+	71544566	71548023	71544566	71544635	71547906	71548023	5562	19,20	14,32	71,47	19,16	198	99	8.1654e-05	0.00606039	0.404,0.238	0.651,0.595	-0.302
5574	ENSG00000138035.15	PNPT1	chr2	-	55644636	55645432	55644636	55644720	55645348	55645432	5574	0,5	27,29	9,8	28,17	198	99	0.00206656	0.0478808	0.0,0.079	0.138,0.19	-0.124
5577	ENSG00000145916.19	RMND5B	chr5	+	178142582	178142992	178142582	178142728	178142851	178142992	5577	1,3	30,34	9,7	24,17	198	99	0.000240316	0.0116927	0.016,0.042	0.158,0.171	-0.136
5578	ENSG00000145916.19	RMND5B	chr5	+	178143626	178144108	178143626	178143727	178143941	178144108	5578	2,0	11,24	9,2	20,8	198	99	0.000752827	0.0259577	0.083,0.0	0.184,0.111	-0.106
5705	ENSG00000119682.18	AREL1	chr14	-	74669946	74670871	74669946	74670126	74670761	74670871	5705	0,0	7,4	2,5	4,7	198	99	0.000218051	0.0113901	0.0,0.0	0.2,0.263	-0.232
5773	ENSG00000231584.9	FAHD2CP	chr2	+	96022673	96023382	96022673	96022753	96022893	96023382	5773	10,4	0,0	12,11	4,1	198	99	0.000237095	0.0116656	1.0,1.0	0.6,0.846	0.277
5776	ENSG00000100201.23	DDX17	chr22	-	38487878	38492115	38487878	38488115	38492055	38492115	5776	14,16	66,47	73,70	99,71	198	99	1.22605e-06	0.000270425	0.096,0.145	0.269,0.33	-0.179
5898	ENSG00000182944.18	EWSR1	chr22	+	29298732	29299280	29298732	29298895	29299194	29299280	5898	2,1	0,0	1,2	1,2	198	99	8.40739e-05	0.00613599	1.0,1.0	0.333,0.333	0.667
5933	ENSG00000166484.20	MAPK7	chr17	+	19380607	19382466	19380607	19381686	19381780	19382466	5933	0,0	5,6	5,2	3,3	193	99	2.17243e-05	0.00216206	0.0,0.0	0.461,0.255	-0.358
5938	ENSG00000100911.16	PSME2	chr14	-	24144399	24145155	24144399	24144468	24145057	24145155	5938	1,2	50,34	15,6	43,46	198	99	7.3282e-05	0.00553279	0.01,0.029	0.149,0.061	-0.085
6059	ENSG00000171551.12	ECEL1	chr2	-	232484980	232485267	232484980	232485091	232485198	232485267	6059	3,1	1,0	1,2	2,2	198	99	0.00171462	0.0431206	0.6,1.0	0.2,0.333	0.534
6093	ENSG00000204356.14	NELFE	chr6	-	31954554	31955096	31954554	31954877	31955058	31955096	6093	1,0	1,1	9,10	4,7	198	99	0.00214468	0.0486578	0.333,0.0	0.529,0.417	-0.306
6101	ENSG00000255717.8	SNHG1	chr11	-	62853800	62854064	62853800	62853833	62854017	62854064	6101	98,83	105,66	86,77	156142	198	99	0.0001655	0.00998125	0.318,0.386	0.216,0.213	0.137
6105	ENSG00000255717.8	SNHG1	chr11	-	62854518	62854938	62854518	62854551	62854887	62854938	6105	77,49	83,72	81,64	176159	198	99	0.000765226	0.0259762	0.317,0.254	0.187,0.168	0.108
6108	ENSG00000255717.8	SNHG1	chr11	-	62854518	62855216	62854518	62854551	62855132	62855216	6108	68,65	23,32	79,61	12,11	198	99	0.00140347	0.0381728	0.596,0.504	0.767,0.735	-0.201
6133	ENSG00000135451.13	TROAP	chr12	+	49330144	49330943	49330144	49330573	49330660	49330943	6133	7,6	4,4	21,16	3,0	186	99	0.00129131	0.0355637	0.482,0.444	0.788,1.0	-0.431
6210	ENSG00000224078.15	SNHG14	chr15	+	25108997	25109403	25108997	25109099	25109197	25109403	6210	8,2	2,2	20,12	1,0	197	99	0.00102846	0.0310594	0.668,0.334	0.91,1.0	-0.454
6256	ENSG00000115661.14	STK16	chr2	+	219245895	219246876	219245895	219246085	219246656	219246876	6256	1,1	5,3	6,2	0,1	198	99	1.25292e-05	0.0014068	0.091,0.143	1.0,0.5	-0.633
6267	ENSG00000168958.20	MFF	chr2	+	227328677	227330846	227328677	227328789	227330625	227330846	6267	0,0	16,9	9,11	19,18	198	99	8.91882e-07	0.000229738	0.0,0.0	0.191,0.234	-0.213
6281	ENSG00000010295.20	IFFO1	chr12	-	6548064	6548545	6548064	6548160	6548424	6548545	6281	2,2	11,16	19,12	3,12	198	99	3.80336e-05	0.00333098	0.083,0.059	0.76,0.333	-0.475
6421	ENSG00000107862.7	GBF1	chr10	+	102358505	102359435	102358505	102358729	102359266	102359435	6421	1,3	0,0	0,1	3,1	198	99	8.47906e-09	4.88147e-06	1.0,1.0	0.0,0.333	0.834
6480	ENSG00000100445.18	SDR39U1	chr14	-	24442345	24442776	24442345	24442452	24442753	24442776	6480	3,3	2,5	5,1	1,0	198	99	0.000724548	0.0253824	0.429,0.231	0.714,1.0	-0.527
6492	ENSG00000104231.11	ZFAND1	chr8	-	81713917	81714895	81713917	81714039	81714803	81714895	6492	0,1	20,32	9,4	47,32	198	99	0.000830179	0.0275406	0.0,0.015	0.087,0.059	-0.066
6537	ENSG00000106263.19	EIF3B	chr7	+	2378688	2379242	2378688	2378766	2379133	2379242	6537	0,2	48,56	7,11	70,60	198	99	0.000232024	0.0115459	0.0,0.018	0.048,0.084	-0.057
6546	ENSG00000106009.16	BRAT1	chr7	-	2543203	2543962	2543203	2543323	2543589	2543962	6546	2,5	8,5	0,1	10,8	198	99	0.000952865	0.0298043	0.111,0.333	0.0,0.059	0.193
6622	ENSG00000010270.14	STARD3NL	chr7	+	38215027	38217305	38215027	38215105	38217187	38217305	6622	7,1	1,0	7,4	9,5	198	99	0.000158624	0.00998125	0.778,1.0	0.28,0.286	0.606
6697	ENSG00000223705.10	NSUN5P1	chr7	+	75412788	75415023	75412788	75412932	75414884	75415023	6697	2,3	0,0	6,3	6,2	198	99	2.65554e-07	8.30616e-05	1.0,1.0	0.333,0.429	0.619
6704	ENSG00000189077.11	TMEM120A	chr7	-	75988082	75988341	75988082	75988148	75988251	75988341	6704	2,3	2,7	0,0	3,3	198	99	0.00194883	0.0461293	0.333,0.176	0.0,0.0	0.255
6736	ENSG00000183735.11	TBK1	chr12	+	64485454	64486017	64485454	64485513	64485925	64486017	6736	6,4	21,24	2,0	34,22	198	99	0.00172325	0.0431206	0.125,0.077	0.029,0.0	0.087
6835	ENSG00000103202.13	NME4	chr16	+	398207	399123	398207	398394	398989	399123	6835	6,13	1,2	4,1	3,5	198	99	0.0010508	0.0313023	0.75,0.765	0.4,0.091	0.512
6873	ENSG00000149292.17	TTC12	chr11	+	113315950	113316315	113315950	113316053	113316242	113316315	6873	3,1	0,0	3,1	2,1	198	99	0.000429191	0.0177876	1.0,1.0	0.429,0.333	0.619
6902	ENSG00000142541.18	RPL13A	chr19	+	49489849	49490576	49489849	49490297	49490474	49490576	6902	144158	12031322	106,70	12031446	198	99	2.74651e-05	0.00267266	0.056,0.056	0.042,0.024	0.023
6934	ENSG00000102901.13	CENPT	chr16	-	67829764	67831358	67829764	67830548	67831215	67831358	6934	5,9	0,0	7,4	5,4	198	99	1.60228e-07	5.84699e-05	1.0,1.0	0.412,0.333	0.627
6975	ENSG00000082014.17	SMARCD3	chr7	-	151240424	151241653	151240424	151240522	151241491	151241653	6975	1,1	4,0	3,2	0,0	198	99	0.000995286	0.0302664	0.111,1.0	1.0,1.0	-0.445
7070	ENSG00000184661.14	CDCA2	chr8	+	25460239	25460554	25460239	25460300	25460383	25460554	7070	0,0	2,4	6,4	5,8	182	99	4.39032e-05	0.00368532	0.0,0.0	0.395,0.214	-0.304
7104	ENSG00000077782.22	FGFR1	chr8	-	38421796	38423175	38421796	38421941	38423024	38423175	7104	39,35	5,5	32,28	1,0	198	99	0.000219415	0.0113901	0.796,0.778	0.941,1.0	-0.183
7107	ENSG00000168615.13	ADAM9	chr8	+	39016117	39017414	39016117	39016194	39017218	39017414	7107	3,2	1,0	2,3	7,9	198	99	0.000231323	0.0115459	0.6,1.0	0.125,0.143	0.666
7239	ENSG00000206195.11	DUXAP8	chr22	+	15787171	15788699	15787171	15787282	15788584	15788699	7239	1,0	2,2	3,6	5,3	198	99	0.00211409	0.0484692	0.2,0.0	0.231,0.5	-0.265
7277	ENSG00000149582.16	TMEM25	chr11	+	118531191	118531871	118531191	118531234	118531777	118531871	7277	0,1	1,1	1,2	0,0	198	99	0.000271237	0.0123724	0.0,0.333	1.0,1.0	-0.834
7297	ENSG00000197858.11	GPAA1	chr8	+	144083388	144083861	144083388	144083500	144083713	144083861	7297	5,3	2,2	1,1	8,8	198	99	0.000247797	0.0119242	0.556,0.429	0.059,0.059	0.434
7308	ENSG00000182325.11	FBXL6	chr8	-	144356989	144357502	144356989	144357121	144357438	144357502	7308	3,8	5,4	9,2	0,0	198	99	4.91704e-08	2.15317e-05	0.231,0.5	1.0,1.0	-0.635
7384	ENSG00000137074.20	APTX	chr9	-	32987543	32988129	32987543	32987731	32988082	32988129	7384	3,5	7,8	12,9	2,4	198	99	0.00150587	0.0399725	0.176,0.238	0.75,0.529	-0.432
7415	ENSG00000213930.12	GALT	chr9	+	34648333	34648894	34648333	34648456	34648761	34648894	7415	2,6	1,0	1,2	2,2	198	99	0.000371295	0.0159458	0.5,1.0	0.2,0.333	0.483
7559	ENSG00000103168.17	TAF1C	chr16	-	84181327	84181663	84181327	84181463	84181591	84181663	7559	3,1	3,4	2,5	1,0	198	99	0.000293166	0.0131654	0.333,0.111	0.5,1.0	-0.528
7651	ENSG00000054148.18	PHPT1	chr9	+	136850012	136850560	136850012	136850137	136850502	136850560	7651	2,1	1,2	3,4	1,0	198	99	0.000988712	0.0302664	0.5,0.2	0.6,1.0	-0.45
7692	ENSG00000105698.16	USF2	chr19	+	35269802	35270597	35269802	35270003	35270446	35270597	7692	3,5	3,4	2,0	9,5	198	99	0.00156579	0.0403329	0.333,0.385	0.1,0.0	0.309
7746	ENSG00000130734.10	ATG4D	chr19	+	10546838	10547253	10546838	10547071	10547188	10547253	7746	2,1	0,0	1,0	0,2	198	99	0.00119564	0.0335622	1.0,1.0	1.0,0.0	0.5
7753	ENSG00000100299.18	ARSA	chr22	-	50627555	50628170	50627555	50627792	50627945	50628170	7753	1,0	0,2	3,5	0,0	198	99	0.00119564	0.0335622	1.0,0.0	1.0,1.0	-0.5
7760	ENSG00000135473.16	PAN2	chr12	-	56322614	56323209	56322614	56322758	56323061	56323209	7760	1,2	4,10	14,8	9,9	198	99	0.00151102	0.0399725	0.111,0.091	0.438,0.308	-0.272
7779	ENSG00000168209.6	DDIT4	chr10	+	72273923	72274421	72273923	72274060	72274156	72274421	7779	9,9	135221	30,36	199216	195	99	1.66284e-05	0.00177599	0.033,0.02	0.071,0.078	-0.048
7826	ENSG00000119912.18	IDE	chr10	-	92506441	92508205	92506441	92506522	92507574	92508205	7826	1,0	11,8	8,3	20,14	198	99	0.0010438	0.0313023	0.043,0.0	0.167,0.097	-0.111
7881	ENSG00000182196.14	ARL6IP4	chr12	+	122981128	122981879	122981128	122981299	122981570	122981879	7881	1,0	6,3	5,2	1,1	198	99	1.43674e-05	0.00157288	0.077,0.0	0.714,0.5	-0.569
7888	ENSG00000267080.7	ASB16-AS1	chr17	-	44181622	44183093	44181622	44181720	44182929	44183093	7888	0,1	2,0	3,3	0,0	198	99	0.00119564	0.0335622	0.0,1.0	1.0,1.0	-0.5
8049	ENSG00000110455.14	ACCS	chr11	+	44077844	44078784	44077844	44077922	44078683	44078784	8049	4,2	1,4	4,2	0,0	198	99	3.78888e-06	0.000592554	0.667,0.2	1.0,1.0	-0.567
8196	ENSG00000162298.19	SYVN1	chr11	-	65132247	65132780	65132247	65132351	65132731	65132780	8196	1,0	4,1	2,2	0,0	198	99	2.08677e-10	3.04599e-07	0.111,0.0	1.0,1.0	-0.945
8197	ENSG00000162298.19	SYVN1	chr11	-	65132921	65133320	65132921	65133074	65133159	65133320	8197	1,0	0,4	2,1	0,1	184	99	0.000841615	0.0275552	1.0,0.0	1.0,0.35	-0.175
8276	ENSG00000163382.13	NAXE	chr1	+	156592100	156592475	156592100	156592209	156592364	156592475	8276	3,6	21,16	0,1	22,15	198	99	0.00126827	0.0351502	0.067,0.158	0.0,0.032	0.097
8285	ENSG00000149273.15	RPS3	chr11	+	75401639	75402446	75401639	75401733	75402351	75402446	8285	133134	11121081	82,78	14041149	198	99	3.97292e-06	0.000599911	0.056,0.058	0.028,0.033	0.027
8392	ENSG00000186073.14	CDIN1	chr15	+	36808323	36810244	36808323	36808489	36808903	36810244	8392	6,1	0,0	14,10	4,1	198	99	0.00026486	0.0123724	1.0,1.0	0.636,0.833	0.266
8433	ENSG00000059804.16	SLC2A3	chr12	-	7929683	7930642	7929683	7929871	7930479	7930642	8433	9,8	192171	20,19	181124	198	99	0.000711264	0.0253824	0.023,0.023	0.052,0.071	-0.038
8496	ENSG00000110888.19	CAPRIN2	chr12	-	30714958	30716676	30714958	30715144	30716507	30716676	8496	7,8	0,0	22,7	5,8	198	99	2.59424e-06	0.00047334	1.0,1.0	0.688,0.304	0.504
8497	ENSG00000110888.19	CAPRIN2	chr12	-	30719078	30720915	30719078	30719225	30720810	30720915	8497	0,0	10,2	8,3	4,4	198	99	2.41336e-06	0.000459483	0.0,0.0	0.5,0.273	-0.387
8501	ENSG00000095906.17	NUBP2	chr16	+	1786536	1786955	1786536	1786655	1786756	1786955	8501	3,4	5,5	0,1	4,10	198	99	0.000824848	0.0275406	0.231,0.286	0.0,0.048	0.235
8535	ENSG00000110844.14	PRPF40B	chr12	+	49633013	49633547	49633013	49633124	49633426	49633547	8535	1,1	1,0	0,1	2,0	198	99	0.00202785	0.0475476	0.333,1.0	0.0,1.0	0.166
8614	ENSG00000092841.19	MYL6	chr12	+	56158357	56158711	56158357	56158404	56158683	56158711	8614	56,58	481485	24,24	442363	198	99	0.000522076	0.0197084	0.055,0.056	0.026,0.032	0.027
8639	ENSG00000135423.13	GLS2	chr12	-	56475623	56475977	56475623	56475682	56475944	56475977	8639	5,5	0,0	2,4	2,2	198	99	6.2737e-05	0.00481974	1.0,1.0	0.333,0.5	0.584
8641	ENSG00000123384.14	LRP1	chr12	+	57204626	57205249	57204626	57204749	57205108	57205249	8641	0,0	1,4	2,1	1,0	198	99	0.000430575	0.0177876	0.0,0.0	0.5,1.0	-0.75
8643	ENSG00000182199.11	SHMT2	chr12	+	57230802	57231913	57230802	57231000	57231712	57231913	8643	7,14	1,0	10,18	4,7	198	99	0.00016247	0.00998125	0.778,1.0	0.556,0.563	0.33
8742	ENSG00000234608.9	MAPKAPK5-AS1	chr12	-	111839763	111840477	111839763	111840003	111840332	111840477	8742	10,2	0,0	4,4	1,5	198	99	1.55807e-06	0.000310128	1.0,1.0	0.667,0.286	0.523
8768	ENSG00000122966.17	CIT	chr12	-	119718698	119720585	119718698	119718861	119720477	119720585	8768	1,0	4,4	3,2	2,0	198	99	0.000356152	0.0155959	0.111,0.0	0.429,1.0	-0.659
8769	ENSG00000122966.17	CIT	chr12	-	119775785	119776408	119775785	119775839	119776357	119776408	8769	4,3	12,9	0,0	14,12	198	99	0.000631238	0.0229753	0.143,0.143	0.0,0.0	0.143
8811	ENSG00000065000.19	AP3D1	chr19	-	2112859	2113413	2112859	2112967	2113335	2113413	8811	4,3	1,1	0,1	3,4	198	99	3.33157e-05	0.00303936	0.667,0.6	0.0,0.111	0.578
8814	ENSG00000159069.14	FBXW5	chr9	-	136942546	136942943	136942546	136942695	136942768	136942943	8814	0,1	3,22	3,4	16,5	172	99	0.0014451	0.0390624	0.0,0.025	0.097,0.315	-0.194
8935	ENSG00000147050.17	KDM6A	chrX	+	45062646	45063817	45062646	45062748	45063421	45063817	8935	1,1	3,4	6,1	0,0	198	99	8.91796e-09	4.88147e-06	0.143,0.111	1.0,1.0	-0.873
9009	ENSG00000213983.12	AP1G2	chr14	-	23563379	23563638	23563379	23563502	23563583	23563638	9009	1,0	5,4	4,4	8,6	180	99	0.00180599	0.043453	0.099,0.0	0.216,0.268	-0.193
9025	ENSG00000065911.13	MTHFD2	chr2	+	74201381	74205889	74201381	74201479	74205704	74205889	9025	3,3	5,12	12,8	5,5	198	99	0.0016633	0.0423464	0.231,0.111	0.545,0.444	-0.324
9081	ENSG00000072121.17	ZFYVE26	chr14	-	67761365	67762412	67761365	67761584	67762202	67762412	9081	1,3	0,1	0,0	11,2	198	99	1.07196e-05	0.00126868	1.0,0.6	0.0,0.0	0.8
RMATS SE JC
ID	GeneID	geneSymbol	chr	strand	exonStart_0base	exonEnd	upstreamES	upstreamEE	downstreamES	downstreamEE	ID.1	IJC_SAMPLE_1	SJC_SAMPLE_1	IJC_SAMPLE_2	SJC_SAMPLE_2	IncFormLen	SkipFormLen	PValue	FDR	IncLevel1	IncLevel2	IncLevelDifference
116	ENSG00000147403.18	RPL10	chrX	+	154400463	154400626	154399802	154399941	154400701	154400811	116	11081272	26,8	1026958	36,25	198	99	0.000959526	0.0390138	0.955,0.988	0.934,0.95	0.03
177	ENSG00000102181.21	CD99L2	chrX	-	150816278	150816455	150816006	150816078	150828305	150829604	177	1,1	0,0	1,1	2,3	198	99	1.83464e-07	6.92495e-05	1.0,1.0	0.2,0.143	0.829
201	ENSG00000010404.18	IDS	chrX	-	149491537	149491667	149490313	149490440	149496345	149496516	201	5,8	10,10	1,3	24,19	198	99	0.000431199	0.0239009	0.2,0.286	0.02,0.073	0.197
259	ENSG00000129675.16	ARHGEF6	chrX	-	136677935	136677956	136676623	136676717	136679534	136679660	259	3,2	0,0	9,5	1,4	120	99	0.000434602	0.0239142	1.0,1.0	0.881,0.508	0.305
277	ENSG00000170965.10	PLAC1	chrX	-	134733434	134733519	134601556	134602122	134764233	134764322	277	4,4	3,2	1,4	0,0	184	99	1.08774e-05	0.00166256	0.418,0.518	1.0,1.0	-0.532
305	ENSG00000213468.7	FIRRE	chrX	-	131795808	131796331	131794323	131794466	131825221	131825365	305	0,0	2,1	2,6	1,0	198	99	1.5936e-08	9.02269e-06	0.0,0.0	0.5,1.0	-0.75
306	ENSG00000213468.7	FIRRE	chrX	-	131804971	131805037	131794113	131794466	131825221	131825365	306	2,1	2,1	4,6	1,0	165	99	0.000566147	0.0280149	0.375,0.375	0.706,1.0	-0.478
307	ENSG00000213468.7	FIRRE	chrX	-	131804971	131805037	131795049	131796331	131825221	131825365	307	1,2	0,0	8,7	2,6	165	99	3.37786e-06	0.00066145	1.0,1.0	0.706,0.412	0.441
333	ENSG00000101972.20	STAG2	chrX	+	124021366	124021431	123960518	123960866	124022530	124022671	333	0,0	2,9	5,2	12,10	164	99	0.000523503	0.0270749	0.0,0.0	0.201,0.108	-0.154
393	ENSG00000101901.12	ALG13	chrX	+	111722792	111722857	111721602	111721711	111723797	111723898	393	11,8	0,0	15,9	2,4	164	99	6.34967e-05	0.00644402	1.0,1.0	0.819,0.576	0.302
458	ENSG00000089682.17	RBM41	chrX	-	107116150	107116244	107115861	107116054	107116649	107116768	458	0,1	13,28	12,2	26,26	193	99	0.000217987	0.0148892	0.0,0.018	0.191,0.038	-0.106
475	ENSG00000123562.18	MORF4L2	chrX	-	103678498	103678600	103675495	103677051	103685170	103685260	475	364322	39,28	573414	17,10	198	99	1.09933e-07	4.46264e-05	0.824,0.852	0.944,0.954	-0.111
477	ENSG00000123562.18	MORF4L2	chrX	-	103678498	103678620	103676825	103677051	103685170	103685260	477	259217	39,28	436301	17,10	198	99	2.55888e-08	1.22343e-05	0.769,0.795	0.928,0.938	-0.151
479	ENSG00000123562.18	MORF4L2	chrX	-	103678498	103678651	103675497	103677051	103685170	103685260	479	315263	39,28	512358	17,10	198	99	4.30818e-08	1.97214e-05	0.802,0.824	0.938,0.947	-0.129
481	ENSG00000123562.18	MORF4L2	chrX	-	103684680	103684729	103678498	103678600	103685170	103685260	481	87,91	105113	45,50	148123	148	99	3.70918e-06	0.000712527	0.357,0.35	0.169,0.214	0.162
482	ENSG00000123562.18	MORF4L2	chrX	-	103684680	103684729	103678498	103678620	103685170	103685260	482	69,74	0,8	33,30	11,10	148	99	2.88452e-05	0.00352616	1.0,0.861	0.667,0.667	0.263
483	ENSG00000123562.18	MORF4L2	chrX	-	103684680	103684729	103678498	103678651	103685170	103685260	483	79,76	56,54	41,38	87,67	148	99	1.09554e-06	0.000305279	0.486,0.485	0.24,0.275	0.228
603	ENSG00000085224.23	ATRX	chrX	-	77693823	77693937	77688817	77688927	77696576	77696704	603	1,0	2,2	7,6	0,2	198	99	8.17126e-06	0.00137347	0.2,0.0	1.0,0.6	-0.7
632	ENSG00000230590.12	FTX	chrX	-	74284742	74284948	74281701	74281848	74293351	74293543	632	2,1	0,0	3,1	5,3	198	99	2.17503e-08	1.08828e-05	1.0,1.0	0.231,0.143	0.813
778	ENSG00000172943.21	PHF8	chrX	-	53993600	53993903	53992735	53992839	53995692	53995782	778	4,1	7,6	14,12	6,0	198	99	0.000278672	0.0175825	0.222,0.077	0.538,1.0	-0.62
793	ENSG00000124313.18	IQSEC2	chrX	-	53279563	53279659	53266327	53267064	53281495	53281535	793	0,2	4,0	3,2	0,0	195	99	0.00112299	0.0433913	0.0,1.0	1.0,1.0	-0.5
1204	ENSG00000205643.11	CDPF1	chr22	-	46247109	46247221	46244012	46245238	46250255	46250311	1204	1,3	2,2	1,2	0,0	198	99	1.32701e-05	0.00189077	0.2,0.429	1.0,1.0	-0.685
1215	ENSG00000093000.19	NUP50	chr22	+	45166308	45166430	45163986	45164296	45168167	45168246	1215	2,5	2,1	0,0	8,4	198	99	6.1429e-06	0.00108332	0.333,0.714	0.0,0.0	0.523
1217	ENSG00000093000.19	NUP50	chr22	+	45170987	45171152	45168167	45168246	45171599	45171639	1217	8,2	23,31	0,0	22,18	198	99	0.000556553	0.0280149	0.148,0.031	0.0,0.0	0.089
1218	ENSG00000093000.19	NUP50	chr22	+	45170987	45171177	45168165	45168246	45171599	45171683	1218	8,3	23,31	1,0	22,18	198	99	0.00102947	0.0409411	0.148,0.046	0.022,0.0	0.086
1254	ENSG00000100227.19	POLDIP3	chr22	-	42601969	42602056	42599697	42599793	42602769	42603012	1254	35,39	4,1	29,12	9,14	186	99	0.000110054	0.00914212	0.823,0.954	0.632,0.313	0.416
1255	ENSG00000100227.19	POLDIP3	chr22	-	42601969	42602107	42599697	42599793	42602769	42603160	1255	13,15	4,1	12,6	9,14	198	99	0.000961065	0.0390138	0.619,0.882	0.4,0.176	0.462
1511	ENSG00000046647.14	GEMIN8	chrX	-	14026051	14026221	14021463	14021511	14029776	14029892	1511	6,2	9,4	5,8	0,0	198	99	8.16408e-09	5.48907e-06	0.25,0.2	1.0,1.0	-0.775
1512	ENSG00000046647.14	GEMIN8	chrX	-	14026139	14026221	14021463	14021511	14029776	14029892	1512	9,17	9,4	9,12	0,0	181	99	1.43905e-06	0.0003585	0.354,0.699	1.0,1.0	-0.474
1546	ENSG00000198089.16	SFI1	chr22	+	31580271	31580364	31578381	31578452	31583874	31583877	1546	0,1	2,0	2,3	0,0	192	99	0.0013114	0.0466187	0.0,1.0	1.0,1.0	-0.5
1561	ENSG00000185133.14	INPP5J	chr22	+	31126920	31127037	31126612	31126721	31127356	31127532	1561	0,0	1,1	2,1	0,0	198	99	1.17288e-08	6.99217e-06	0.0,0.0	1.0,1.0	-1
1566	ENSG00000253352.10	TUG1	chr22	+	30972047	30972172	30971366	30971779	30972923	30973601	1566	0,0	2,5	1,4	2,0	198	99	0.000937248	0.0384444	0.0,0.0	0.2,1.0	-0.6
1903	ENSG00000160194.18	NDUFV3	chr21	+	42903181	42904276	42896926	42897047	42908863	42909105	1903	12,14	37,75	43,32	33,11	198	99	9.23306e-09	5.84263e-06	0.14,0.085	0.394,0.593	-0.381
2012	ENSG00000157538.14	VPS26C	chr21	-	37238459	37238609	37232376	37232451	37267237	37267532	2012	2,3	4,2	3,3	1,0	198	99	0.000746428	0.0333068	0.2,0.429	0.6,1.0	-0.486
2469	ENSG00000124214.21	STAU1	chr20	-	49174194	49174269	49153932	49154071	49188115	49188334	2469	32,48	3,8	83,39	2,0	174	99	0.000176171	0.0129362	0.859,0.773	0.959,1.0	-0.163
2495	ENSG00000101017.15	CD40	chr20	+	46121723	46121898	46118343	46118394	46122232	46122358	2495	2,2	0,0	1,0	1,1	198	99	0.000271237	0.0173681	1.0,1.0	0.333,0.0	0.834
2581	ENSG00000196756.14	SNHG17	chr20	-	38422086	38422241	38420591	38421098	38426418	38426503	2581	9,4	0,1	7,0	1,3	198	99	0.000858938	0.0360939	1.0,0.667	0.778,0.0	0.445
2584	ENSG00000196756.14	SNHG17	chr20	-	38422091	38422241	38420587	38421098	38426418	38426503	2584	2,4	0,1	3,1	1,3	198	99	0.00116879	0.0438979	1.0,0.667	0.6,0.143	0.462
2675	ENSG00000214078.13	CPNE1	chr20	-	35655201	35655344	35632794	35632923	35658929	35658982	2675	35,40	6,5	57,29	1,1	198	99	0.000974244	0.0394001	0.745,0.8	0.966,0.935	-0.178
2678	ENSG00000214078.13	CPNE1	chr20	-	35658929	35658982	35632794	35632923	35664801	35664956	2678	4,3	16,7	0,0	12,8	152	99	0.000501364	0.0263477	0.14,0.218	0.0,0.0	0.179
2683	ENSG00000214078.13	CPNE1	chr20	-	35658929	35659014	35632794	35632923	35664801	35664837	2683	5,4	16,7	0,1	12,8	184	99	0.000711475	0.0323623	0.144,0.235	0.0,0.063	0.158
2898	ENSG00000184381.20	PLA2G6	chr22	-	38125638	38125691	38123094	38123258	38126370	38126449	2898	0,2	3,2	2,2	0,0	152	99	1.84161e-08	9.43385e-06	0.0,0.394	1.0,1.0	-0.803
3030	ENSG00000125877.13	ITPA	chr20	+	3213257	3213383	3209500	3209617	3213984	3214058	3030	7,9	13,15	7,14	3,3	198	99	0.000700182	0.0322579	0.212,0.231	0.538,0.7	-0.397
3114	ENSG00000249471.8	ZNF324B	chr19	+	58452127	58452782	58451624	58451704	58453695	58453822	3114	0,0	1,1	1,1	0,0	198	99	1.7727e-08	9.30235e-06	0.0,0.0	1.0,1.0	-1
3136	ENSG00000223546.8	LINC00630	chrX	+	102825992	102826169	102816991	102817082	102826968	102827144	3136	4,3	0,0	19,9	3,3	198	99	9.15929e-05	0.00827992	1.0,1.0	0.76,0.6	0.32
3140	ENSG00000223546.8	LINC00630	chrX	+	102843328	102843407	102839800	102839863	102845856	102846020	3140	1,3	0,0	4,3	1,3	178	99	0.00025639	0.0168178	1.0,1.0	0.69,0.357	0.477
3210	ENSG00000186272.13	ZNF17	chr19	+	57417911	57418038	57413372	57413636	57419634	57421803	3210	3,0	1,4	5,6	0,0	198	99	2.44336e-07	8.90998e-05	0.6,0.0	1.0,1.0	-0.7
3250	ENSG00000240225.10	ZNF542P	chr19	+	56369278	56369337	56368865	56368936	56373156	56373283	3250	0,0	1,2	1,3	2,0	158	99	0.00113376	0.0434037	0.0,0.0	0.239,1.0	-0.619
3349	ENSG00000204604.13	ZNF468	chr19	-	52853871	52854126	52849086	52849213	52854257	52854345	3349	0,2	5,3	4,4	1,1	198	99	0.0002525	0.0166337	0.0,0.25	0.667,0.667	-0.542
3877	ENSG00000179134.16	SAMD4B	chr19	+	39351816	39352374	39348287	39348389	39354005	39354066	3877	1,1	0,0	0,0	1,1	198	99	1.7727e-08	9.30235e-06	1.0,1.0	0.0,0.0	1
3965	ENSG00000181666.19	ZNF875	chr19	+	37322184	37322232	37317886	37318186	37323532	37323570	3965	9,11	0,0	8,4	3,2	147	99	0.00011612	0.0094993	1.0,1.0	0.642,0.574	0.392
4017	ENSG00000197808.13	ZNF461	chr19	-	36643793	36643862	36636617	36640043	36656447	36656543	4017	5,2	2,2	3,2	0,0	168	99	0.000229298	0.015465	0.596,0.371	1.0,1.0	-0.516
4119	ENSG00000168813.17	ZNF507	chr19	+	32347244	32347338	32345609	32345783	32352828	32354957	4119	6,6	1,4	12,14	0,0	193	99	3.29156e-05	0.00391259	0.755,0.435	1.0,1.0	-0.405
4191	ENSG00000269416.7	LINC01224	chr19	-	23405999	23406105	23405257	23405335	23415903	23416074	4191	0,0	4,3	3,3	0,1	198	99	2.42318e-08	1.18488e-05	0.0,0.0	1.0,0.6	-0.8
4330	ENSG00000130517.14	PGPEP1	chr19	+	18357382	18357615	18355894	18356011	18363390	18363998	4330	2,1	5,1	2,8	0,1	198	99	1.42497e-05	0.0019908	0.167,0.333	1.0,0.8	-0.65
4362	ENSG00000099330.9	OCEL1	chr19	+	17227839	17228005	17226692	17227199	17228255	17228309	4362	5,7	0,0	7,7	2,2	198	99	0.000626283	0.0300727	1.0,1.0	0.636,0.636	0.364
4408	ENSG00000196172.9	ZNF681	chr19	-	23754822	23754918	23739194	23745323	23758746	23758840	4408	5,1	0,0	9,6	2,6	195	99	1.75987e-06	0.000402804	1.0,1.0	0.696,0.337	0.484
4437	ENSG00000141867.19	BRD4	chr19	-	15268153	15268240	15267513	15267551	15268904	15269042	4437	0,0	2,3	4,2	6,5	186	99	0.000693178	0.0320916	0.0,0.0	0.262,0.176	-0.219
4438	ENSG00000141867.19	BRD4	chr19	-	15268153	15268281	15267415	15267551	15268904	15269042	4438	0,0	2,3	5,3	6,5	198	99	0.000119155	0.00953583	0.0,0.0	0.294,0.231	-0.263
4450	ENSG00000123159.16	GIPC1	chr19	-	14482688	14483006	14480592	14480778	14491655	14491743	4450	32,35	3,6	31,23	1,0	198	99	0.000433249	0.0239009	0.842,0.745	0.939,1.0	-0.176
4498	ENSG00000105612.9	DNASE2	chr19	-	12878669	12878834	12878037	12878579	12880801	12880880	4498	14,11	0,0	19,11	1,6	198	99	9.43638e-05	0.0083976	1.0,1.0	0.905,0.478	0.308
4612	ENSG00000142453.12	CARM1	chr19	+	10921374	10921443	10921049	10921127	10921614	10921900	4612	24,20	4,4	15,14	0,0	168	99	5.97133e-05	0.00620643	0.78,0.747	1.0,1.0	-0.236
4833	ENSG00000133243.10	BTBD2	chr19	-	2028707	2028834	2017182	2017300	2034750	2034872	4833	12,3	0,0	5,13	1,4	198	99	0.000141243	0.0109311	1.0,1.0	0.714,0.619	0.334
4947	ENSG00000261780.3	LINC02582	chr18	+	73326901	73327188	73325109	73325193	73332462	73332581	4947	7,12	2,4	10,6	0,1	198	99	0.00141153	0.0493004	0.636,0.6	1.0,0.75	-0.257
4994	ENSG00000172175.15	MALT1	chr18	+	58710920	58710953	58709321	58710072	58714082	58714109	4994	3,6	2,3	8,4	0,0	132	99	8.92252e-05	0.00809992	0.529,0.6	1.0,1.0	-0.435
5241	ENSG00000267313.7	KC6	chr18	-	41525354	41525526	41521197	41521496	41631999	41632075	5241	2,2	0,1	2,1	1,5	198	99	0.00125442	0.0454358	1.0,0.5	0.5,0.091	0.455
5277	ENSG00000267374.3	MIR924HG	chr18	-	39388428	39388527	39206916	39208789	39535457	39535523	5277	4,3	0,0	3,3	4,1	198	99	1.83954e-06	0.000412999	1.0,1.0	0.273,0.6	0.564
5309	ENSG00000134759.14	ELP2	chr18	+	36138794	36138872	36138094	36138426	36141136	36141191	5309	30,22	0,0	55,62	4,4	177	99	0.00136765	0.0480015	1.0,1.0	0.885,0.897	0.109
5322	ENSG00000257267.4	ZNF271P	chr18	+	35291073	35291232	35290313	35290391	35305975	35307896	5322	15,18	4,1	29,21	0,0	198	99	0.000717039	0.0324114	0.652,0.9	1.0,1.0	-0.224
5657	ENSG00000141556.22	TBCD	chr17	+	82900650	82900731	82893546	82893632	82903404	82903478	5657	36,45	7,5	59,62	1,2	180	99	0.000775017	0.0338676	0.739,0.832	0.97,0.945	-0.172
5664	ENSG00000141556.22	TBCD	chr17	+	82909284	82909307	82905935	82906053	82911757	82911765	5664	3,1	4,1	5,2	0,0	122	99	1.14169e-05	0.00171773	0.378,0.448	1.0,1.0	-0.587
5694	ENSG00000178927.18	CYBC1	chr17	-	82447579	82447646	82446622	82446696	82449169	82449320	5694	13,3	0,1	5,3	2,3	166	99	0.000819595	0.0353378	1.0,0.641	0.599,0.374	0.334
5793	ENSG00000214087.9	ARL16	chr17	-	81683012	81683126	81682033	81682149	81683535	81683594	5793	25,18	2,4	37,29	0,0	198	99	0.000119226	0.00953583	0.862,0.692	1.0,1.0	-0.223
5916	ENSG00000161547.17	SRSF2	chr17	-	76735771	76735875	76734146	76735158	76736153	76736464	5916	4,9	242202	22,8	184125	198	99	0.000355235	0.0208822	0.008,0.022	0.056,0.031	-0.028
5964	ENSG00000177728.17	TMEM94	chr17	+	75457293	75457477	75456649	75456751	75471799	75471929	5964	2,3	5,2	0,0	2,2	198	99	0.000995795	0.0399711	0.167,0.429	0.0,0.0	0.298
6284	ENSG00000170832.13	USP32	chr17	-	60288522	60288682	60271349	60271481	60294682	60294801	6284	13,11	4,2	14,15	0,1	198	99	0.000939996	0.0384487	0.619,0.733	1.0,0.882	-0.265
6319	ENSG00000141378.15	PTRH2	chr17	-	59698870	59700189	59697307	59697978	59707370	59707626	6319	0,1	15,23	5,5	22,7	198	99	0.000189207	0.0135242	0.0,0.021	0.102,0.263	-0.172
6422	ENSG00000108848.16	LUC7L3	chr17	+	50738136	50738199	50737286	50737479	50740305	50740345	6422	4,2	1,1	0,0	1,4	162	99	1.46633e-06	0.0003585	0.71,0.55	0.0,0.0	0.63
6748	ENSG00000141699.11	RETREG3	chr17	-	42596532	42596627	42592055	42592162	42609085	42609324	6748	1,0	9,10	4,3	5,5	194	99	0.000374683	0.0217873	0.054,0.0	0.29,0.234	-0.235
7343	ENSG00000105483.18	CARD8	chr19	-	48218870	48219012	48215339	48215384	48221729	48221855	7343	1,1	0,0	3,1	2,1	198	99	0.000445728	0.0242168	1.0,1.0	0.429,0.333	0.619
7387	ENSG00000133026.14	MYH10	chr17	-	8623423	8623497	8622901	8623277	8630653	8630770	7387	4,2	1,5	0,0	3,5	173	99	8.54668e-05	0.00782476	0.696,0.186	0.0,0.0	0.441
7469	ENSG00000258315.5	C17orf49	chr17	+	7015773	7015875	7015039	7015156	7016494	7016685	7469	109,97	0,2	77,97	8,7	198	99	2.69467e-05	0.00331291	1.0,0.96	0.828,0.874	0.129
7562	ENSG00000141030.13	COPS3	chr17	-	17276034	17276164	17270757	17271008	17281131	17281160	7562	72,79	0,0	62,94	3,5	198	99	0.000891883	0.0371877	1.0,1.0	0.912,0.904	0.092
7563	ENSG00000141030.13	COPS3	chr17	-	17276034	17276183	17270895	17271008	17281131	17281191	7563	36,36	0,0	46,66	3,5	198	99	0.00062128	0.0299034	1.0,1.0	0.885,0.868	0.123
7757	ENSG00000176715.17	ACSF3	chr16	+	89114338	89114487	89112091	89112246	89120800	89120913	7757	10,4	3,3	13,4	0,1	198	99	0.000983893	0.0396413	0.625,0.4	1.0,0.667	-0.321
7831	ENSG00000103194.16	USP10	chr16	+	84775159	84775225	84772540	84772685	84778894	84779015	7831	10,17	3,2	32,41	0,0	165	99	0.000565496	0.0280149	0.667,0.836	1.0,1.0	-0.248
7836	ENSG00000140950.16	MEAK7	chr16	-	84502720	84502862	84497933	84498111	84504600	84504621	7836	0,0	2,1	3,2	2,2	198	99	0.000404482	0.0229616	0.0,0.0	0.429,0.333	-0.381
7890	ENSG00000129353.15	SLC44A2	chr19	+	10642896	10643021	10642366	10642451	10643278	10644130	7890	1,0	11,15	19,25	47,37	198	99	2.38628e-06	0.000518594	0.043,0.0	0.168,0.253	-0.189
8044	ENSG00000040199.18	PHLPP2	chr16	-	71702597	71702731	71690518	71690709	71714511	71714801	8044	1,0	0,2	11,9	0,0	198	99	0.00118128	0.0438979	1.0,0.0	1.0,1.0	-0.5
8122	ENSG00000090857.14	PDPR	chr16	+	70114869	70114930	70114371	70114440	70120460	70120719	8122	0,0	1,4	3,2	4,5	160	99	0.00110174	0.042942	0.0,0.0	0.317,0.198	-0.258
8364	ENSG00000181938.14	GINS3	chr16	+	58403097	58403331	58392470	58392787	58404498	58405481	8364	9,11	4,2	18,16	1,0	198	99	0.000341817	0.0203155	0.529,0.733	0.9,1.0	-0.319
8609	ENSG00000131797.13	CLUHP3	chr16	+	31702534	31702681	31700562	31700738	31703155	31703363	8609	6,1	0,0	5,2	2,1	198	99	0.0008	0.0348421	1.0,1.0	0.556,0.5	0.472
8650	ENSG00000196839.14	ADA	chr20	-	44623006	44623075	44622828	44622930	44624201	44624329	8650	9,16	1,5	13,6	0,0	168	99	6.81031e-05	0.00670286	0.841,0.653	1.0,1.0	-0.253
8651	ENSG00000196839.14	ADA	chr20	-	44623006	44623078	44622828	44622930	44624201	44624329	8651	26,28	1,5	28,16	0,0	171	99	0.000599215	0.0290363	0.938,0.764	1.0,1.0	-0.149
8654	ENSG00000196839.14	ADA	chr20	-	44623006	44623147	44622828	44622930	44624201	44624329	8654	16,16	1,5	22,7	0,0	198	99	9.29557e-05	0.00836796	0.889,0.615	1.0,1.0	-0.248
8655	ENSG00000196839.14	ADA	chr20	-	44623033	44623078	44622828	44622930	44624201	44624329	8655	9,7	1,5	10,4	0,0	144	99	6.51021e-05	0.00657592	0.861,0.49	1.0,1.0	-0.325
8888	ENSG00000101363.13	MANBAL	chr20	+	37297295	37297534	37289662	37289686	37298762	37298879	8888	4,2	0,0	1,1	2,1	198	99	9.5109e-05	0.0083976	1.0,1.0	0.2,0.333	0.734
8898	ENSG00000102897.10	LYRM1	chr16	+	20902485	20902717	20900449	20900535	20915555	20915714	8898	3,1	2,2	2,4	0,0	198	99	1.31801e-05	0.00189077	0.429,0.2	1.0,1.0	-0.685
9379	ENSG00000103227.19	LMF1	chr16	-	933990	934145	911015	911079	934243	934254	9379	2,2	0,0	0,0	1,1	198	99	7.77576e-09	5.39663e-06	1.0,1.0	0.0,0.0	1
9381	ENSG00000160191.18	PDE9A	chr21	+	42686191	42686262	42653620	42653883	42687916	42687994	9381	3,7	2,2	16,1	0,0	170	99	0.000633257	0.0302096	0.466,0.671	1.0,1.0	-0.431
9440	ENSG00000007541.17	PIGQ	chr16	+	580182	580263	579068	579180	580857	580922	9440	4,7	0,1	6,3	1,3	180	99	0.000643292	0.0306204	1.0,0.794	0.767,0.355	0.336
9631	ENSG00000198901.14	PRC1	chr15	-	90969078	90969120	90966039	90967202	90969446	90969623	9631	4,7	3,3	4,7	0,1	141	99	0.00105996	0.0417675	0.484,0.621	1.0,0.831	-0.363
9633	ENSG00000198901.14	PRC1	chr15	-	90969078	90969120	90966464	90966653	90969446	90969623	9633	2,3	1,2	1,4	0,0	141	99	0.00133402	0.0471289	0.584,0.513	1.0,1.0	-0.452
9642	ENSG00000166965.13	RCCD1	chr15	+	90955799	90955883	90954883	90954948	90956611	90957503	9642	2,1	0,0	2,0	2,2	183	99	4.83509e-07	0.000150764	1.0,1.0	0.351,0.0	0.825
9907	ENSG00000136425.14	CIB2	chr15	-	78120567	78120661	78111164	78111276	78123704	78123739	9907	4,3	12,16	0,0	17,13	193	99	0.0012682	0.0456712	0.146,0.088	0.0,0.0	0.117
9917	ENSG00000173517.11	PEAK1	chr15	-	77284957	77285078	77252366	77252526	77286422	77286504	9917	5,12	0,0	9,11	4,3	198	99	5.86043e-06	0.00105956	1.0,1.0	0.529,0.647	0.412
10089	ENSG00000137817.17	PARP6	chr15	-	72250844	72250954	72250019	72250092	72251206	72251255	10089	10,17	4,2	18,10	0,0	198	99	4.07468e-05	0.00456598	0.556,0.81	1.0,1.0	-0.317
10090	ENSG00000137817.17	PARP6	chr15	-	72250844	72250957	72250019	72250092	72251206	72251255	10090	4,15	4,2	14,6	0,0	198	99	2.23563e-05	0.00285612	0.333,0.789	1.0,1.0	-0.439
10095	ENSG00000067225.20	PKM	chr15	-	72221167	72221284	72218943	72219110	72230895	72231113	10095	1,3	0,1	3,0	1,4	198	99	0.00124014	0.0451777	1.0,0.6	0.6,0.0	0.5
10336	ENSG00000157450.16	RNF111	chr15	+	59004001	59004174	58988137	58988405	59030803	59031138	10336	0,1	2,0	3,2	0,0	198	99	0.00119564	0.0438979	0.0,1.0	1.0,1.0	-0.5
10490	ENSG00000156958.15	GALK2	chr15	+	49161763	49161861	49155655	49156016	49201161	49201250	10490	1,0	1,2	1,5	0,2	197	99	0.000649453	0.0307775	0.334,0.0	1.0,0.557	-0.611
10516	ENSG00000137872.17	SEMA6D	chr15	+	47767036	47767093	47766579	47766677	47768580	47768748	10516	0,0	2,2	1,4	0,1	156	99	7.0186e-08	3.0201e-05	0.0,0.0	1.0,0.717	-0.859
10690	ENSG00000092531.10	SNAP23	chr15	+	42529674	42529819	42515236	42515354	42545208	42545356	10690	3,3	2,3	1,4	0,0	198	99	2.81772e-06	0.000572276	0.429,0.333	1.0,1.0	-0.619
10836	ENSG00000175265.18	GOLGA8A	chr15	-	34435382	34435471	34407523	34407735	34437397	34437466	10836	9,11	0,0	10,6	4,1	188	99	7.74169e-05	0.00727347	1.0,1.0	0.568,0.76	0.336
11220	ENSG00000075413.19	MARK3	chr14	+	103498501	103498528	103491538	103492034	103500155	103500200	11220	0,0	1,2	3,1	2,1	126	99	0.000377852	0.021894	0.0,0.0	0.541,0.44	-0.491
11329	ENSG00000062598.18	ELMO2	chr20	-	46398696	46398771	46394404	46394532	46406547	46406559	11329	4,4	2,3	4,3	0,0	174	99	1.36363e-05	0.00191828	0.532,0.431	1.0,1.0	-0.518
11554	ENSG00000112759.19	SLC29A1	chr6	+	44226060	44226167	44223558	44223641	44227259	44227342	11554	1,3	0,0	5,2	2,5	198	99	9.14069e-08	3.78196e-05	1.0,1.0	0.556,0.167	0.638
11575	ENSG00000112715.26	VEGFA	chr6	+	43780731	43780803	43778888	43778918	43784540	43784562	11575	3,1	0,0	0,1	4,1	171	99	2.99048e-10	4.59572e-07	1.0,1.0	0.0,0.367	0.817
11577	ENSG00000112715.26	VEGFA	chr6	+	43781955	43782052	43778888	43778918	43784540	43784562	11577	5,5	0,0	8,12	4,1	196	99	0.000195939	0.0138672	1.0,1.0	0.503,0.858	0.32
11580	ENSG00000096080.12	MRPS18A	chr6	-	43675201	43675271	43671201	43671906	43675493	43675617	11580	39,54	0,0	70,48	7,2	169	99	0.000210699	0.0145718	1.0,1.0	0.854,0.934	0.106
11632	ENSG00000088305.19	DNMT3B	chr20	+	32793535	32793595	32792415	32792770	32795408	32795534	11632	391327	45,39	408249	21,8	159	99	1.70782e-05	0.00229648	0.844,0.839	0.924,0.951	-0.096
11649	ENSG00000206149.11	HERC2P9	chr15	+	28655494	28655691	28655272	28655420	28655795	28656026	11649	0,1	4,0	2,2	0,0	198	99	0.000116868	0.00950934	0.0,1.0	1.0,1.0	-0.5
11994	ENSG00000235109.8	ZSCAN31	chr6	-	28329302	28329714	28327382	28327533	28335829	28335936	11994	0,1	2,0	1,1	0,0	198	99	0.00119564	0.0438979	0.0,1.0	1.0,1.0	-0.5
11996	ENSG00000235109.8	ZSCAN31	chr6	-	28329302	28329778	28327382	28327533	28335829	28336134	11996	0,1	2,0	2,2	0,0	198	99	0.00119564	0.0438979	0.0,1.0	1.0,1.0	-0.5
12363	ENSG00000107968.10	MAP3K8	chr10	+	30437175	30437406	30434183	30434378	30438915	30439274	12363	1,3	0,0	7,3	3,1	198	99	0.000315614	0.0190355	1.0,1.0	0.538,0.6	0.431
12437	ENSG00000125844.17	RRBP1	chr20	-	17679998	17680075	17658595	17660528	17682027	17682060	12437	0,0	6,10	7,0	7,8	176	99	0.000969134	0.0392673	0.0,0.0	0.36,0.0	-0.18
12514	ENSG00000181163.14	NPM1	chr5	+	171406396	171407161	171405301	171405403	171407699	171407774	12514	88,78	276240	60,43	280282	198	99	0.00085694	0.0360804	0.137,0.14	0.097,0.071	0.055
12825	ENSG00000076770.15	MBNL3	chrX	-	132381358	132381432	132379203	132379677	132382177	132382272	12825	0,0	3,6	6,7	20,14	173	99	0.0001798	0.0131497	0.0,0.0	0.147,0.222	-0.184
13032	ENSG00000168036.18	CTNNB1	chr3	+	41224189	41224321	41224020	41224081	41224525	41224711	13032	10,12	81,68	4,4	118106	198	99	0.000335593	0.0200008	0.058,0.081	0.017,0.019	0.052
13147	ENSG00000086300.16	SNX10	chr7	+	26357006	26357127	26346419	26346466	26360974	26361031	13147	3,1	1,0	0,0	5,5	198	99	1.08156e-05	0.00166256	0.6,1.0	0.0,0.0	0.8
13214	ENSG00000168916.16	ZNF608	chr5	-	124638781	124638823	124636912	124637906	124639132	124639214	13214	0,0	7,2	2,3	2,2	141	99	7.70831e-05	0.00727347	0.0,0.0	0.413,0.513	-0.463
13383	ENSG00000123200.17	ZC3H13	chr13	-	46051931	46051989	46045390	46045516	46052697	46052759	13383	2,3	2,2	0,0	1,2	157	99	0.000153418	0.0116615	0.387,0.486	0.0,0.0	0.436
13411	ENSG00000185480.12	PARPBP	chr12	+	102175482	102175666	102165728	102165883	102195950	102196429	13411	22,15	1,0	28,25	4,5	198	99	0.000631287	0.0301825	0.917,1.0	0.778,0.714	0.213
13413	ENSG00000185480.12	PARPBP	chr12	+	102182548	102182627	102165728	102165883	102195950	102197361	13413	12,16	1,0	22,21	4,5	178	99	0.000704146	0.0323447	0.87,1.0	0.754,0.7	0.208
13523	ENSG00000118482.12	PHF3	chr6	+	63678827	63679020	63646526	63646795	63679999	63680161	13523	0,0	2,6	8,2	8,5	198	99	4.68102e-05	0.00506092	0.0,0.0	0.333,0.167	-0.25
13525	ENSG00000118482.12	PHF3	chr6	+	63679999	63680161	63646525	63646795	63684128	63684245	13525	16,16	0,0	44,34	6,2	198	99	0.000309707	0.018823	1.0,1.0	0.786,0.895	0.159
13686	ENSG00000247828.9	TMEM161B-DT	chr5	+	88283009	88283086	88282714	88282866	88285740	88285851	13686	2,0	3,2	11,5	2,0	176	99	3.52751e-05	0.0041247	0.273,0.0	0.756,1.0	-0.742
13687	ENSG00000247828.9	TMEM161B-DT	chr5	+	88283009	88283086	88282714	88282866	88285743	88285851	13687	2,0	6,2	15,7	4,6	176	99	0.000592353	0.0289647	0.158,0.0	0.678,0.396	-0.458
13801	ENSG00000183474.16	GTF2H2C	chr5	+	69567726	69567777	69566966	69567053	69568152	69568207	13801	2,1	0,0	5,11	2,3	150	99	0.000397159	0.0227282	1.0,1.0	0.623,0.708	0.335
13866	ENSG00000123219.13	CENPK	chr5	-	65528918	65529017	65528451	65528578	65529116	65529199	13866	22,19	0,0	45,40	8,1	198	99	0.000269141	0.0173681	1.0,1.0	0.738,0.952	0.155
13867	ENSG00000123219.13	CENPK	chr5	-	65528918	65529049	65528451	65528578	65529116	65529199	13867	12,7	0,0	20,20	8,1	198	99	7.30321e-05	0.00701467	1.0,1.0	0.556,0.909	0.267
13887	ENSG00000086200.17	IPO11	chr5	+	62530708	62530785	62515387	62515501	62550366	62550462	13887	0,0	1,1	1,3	0,0	176	99	7.70101e-09	5.39663e-06	0.0,0.0	1.0,1.0	-1
14066	ENSG00000172244.9	C5orf34	chr5	-	43502371	43502495	43494509	43494601	43503664	43503760	14066	3,7	0,0	12,11	1,4	198	99	0.000250704	0.0166203	1.0,1.0	0.857,0.579	0.282
14088	ENSG00000142528.16	ZNF473	chr19	+	50030891	50031091	50025892	50026122	50039160	50039287	14088	1,5	2,2	13,6	0,0	198	99	6.54571e-05	0.00658089	0.2,0.556	1.0,1.0	-0.622
14089	ENSG00000142528.16	ZNF473	chr19	+	50031013	50031091	50025805	50026122	50039160	50039287	14089	1,5	2,2	8,9	0,0	177	99	0.000111904	0.0092601	0.219,0.583	1.0,1.0	-0.599
14258	ENSG00000082213.18	C5orf22	chr5	+	31548489	31548687	31545670	31545712	31551292	31551432	14258	3,1	32,32	14,5	26,34	198	99	0.000835388	0.0356615	0.045,0.015	0.212,0.068	-0.11
14394	ENSG00000182979.18	MTA1	chr14	+	105466706	105466742	105465333	105466578	105469466	105469498	14394	7,2	6,5	0,1	5,12	135	99	9.80186e-05	0.00844449	0.461,0.227	0.0,0.058	0.315
14430	ENSG00000124275.15	MTRR	chr5	+	7873372	7873512	7870769	7870923	7875257	7875375	14430	24,21	14,11	13,13	23,22	198	99	0.00111128	0.0431193	0.462,0.488	0.22,0.228	0.251
14431	ENSG00000124275.15	MTRR	chr5	+	7873372	7873526	7870769	7870923	7875257	7875310	14431	33,37	14,11	19,25	23,22	198	99	0.00118037	0.0438979	0.541,0.627	0.292,0.362	0.257
14503	ENSG00000053524.13	MCF2L2	chr3	-	183341539	183341630	183338799	183338919	183379296	183379411	14503	4,2	0,0	12,7	2,3	190	99	0.000117867	0.00953346	1.0,1.0	0.758,0.549	0.347
14514	ENSG00000186493.14	C5orf38	chr5	+	2752621	2752754	2752147	2752464	2755028	2755376	14514	0,0	1,4	4,1	4,1	198	99	0.00066134	0.0312379	0.0,0.0	0.333,0.333	-0.333
14649	ENSG00000129292.21	PHF20L1	chr8	+	132825034	132825157	132824003	132824060	132825263	132825337	14649	0,1	3,8	4,4	3,8	198	99	0.000662072	0.0312379	0.0,0.059	0.4,0.2	-0.271
14700	ENSG00000154556.19	SORBS2	chr4	-	185690561	185690611	185678795	185678822	185775226	185775288	14700	0,1	2,1	2,2	0,0	149	99	4.17869e-06	0.00077725	0.0,0.399	1.0,1.0	-0.8
14875	ENSG00000141644.18	MBD1	chr18	-	50274185	50274353	50273563	50273863	50274976	50275045	14875	1,2	3,2	5,2	1,0	198	99	0.000129655	0.0101437	0.143,0.333	0.714,1.0	-0.619
15121	ENSG00000120519.16	SLC10A7	chr4	-	146256825	146256936	146256490	146256520	146258691	146258837	15121	4,4	0,0	3,2	1,3	198	99	4.88605e-05	0.00525617	1.0,1.0	0.6,0.25	0.575
15220	ENSG00000153130.18	SCOC	chr4	+	140379568	140379652	140379120	140379192	140380961	140381126	15220	87,82	9,7	131124	1,2	183	99	2.3802e-05	0.00296012	0.839,0.864	0.986,0.971	-0.127
15288	ENSG00000166348.20	USP54	chr10	-	73504849	73504990	73500654	73500838	73505307	73505426	15288	2,6	1,0	3,0	4,1	198	99	0.000180301	0.0131497	0.5,1.0	0.273,0.0	0.613
15370	ENSG00000198586.14	TLK1	chr2	-	171081639	171081708	171061080	171061156	171082780	171082852	15370	2,4	8,2	1,0	21,9	168	99	0.000494816	0.0260931	0.128,0.541	0.027,0.0	0.321
15653	ENSG00000162910.19	MRPL55	chr1	-	228108436	228108474	228108234	228108318	228109148	228109306	15653	1,1	1,5	1,3	0,1	137	99	0.000125589	0.00989761	0.419,0.126	1.0,0.684	-0.57
15876	ENSG00000164031.17	DNAJB14	chr4	-	99906037	99906153	99905596	99905706	99906516	99906597	15876	3,7	11,7	0,1	9,7	198	99	0.000473903	0.0253003	0.12,0.333	0.0,0.067	0.193
15930	ENSG00000163785.13	RYK	chr3	-	134177940	134178073	134175929	134176039	134183001	134183033	15930	23,34	0,0	47,34	8,4	198	99	8.07883e-06	0.00136863	1.0,1.0	0.746,0.81	0.222
16026	ENSG00000118762.8	PKD2	chr4	+	88046641	88046870	88043232	88043457	88051990	88052158	16026	3,5	3,1	6,7	0,1	198	99	0.000308785	0.0188201	0.333,0.714	1.0,0.778	-0.366
16050	ENSG00000163625.16	WDFY3	chr4	-	84896910	84897010	84860411	84860622	84932269	84932363	16050	14,7	0,0	13,13	3,2	198	99	0.000509327	0.0265331	1.0,1.0	0.684,0.765	0.275
16061	ENSG00000163319.11	MRPS18C	chr4	+	83458345	83458429	83456908	83456958	83459739	83459797	16061	12,8	0,1	16,13	5,4	183	99	0.000505565	0.0264653	1.0,0.812	0.634,0.637	0.271
16088	ENSG00000168152.13	THAP9	chr4	+	82910696	82910811	82907784	82907935	82916943	82917040	16088	0,0	7,7	10,7	15,15	198	99	1.17724e-05	0.00172301	0.0,0.0	0.25,0.189	-0.22
16098	ENSG00000138674.17	SEC31A	chr4	-	82862533	82862572	82861630	82861708	82863317	82863392	16098	19,22	0,0	33,21	7,5	138	99	6.83173e-06	0.00118536	1.0,1.0	0.772,0.751	0.238
16349	ENSG00000101115.13	SALL4	chr20	-	51792758	51792926	51791982	51792352	51801490	51801586	16349	2,10	0,0	1,2	2,1	198	99	0.000676993	0.0316641	1.0,1.0	0.2,0.5	0.65
16423	ENSG00000272305.5	ENSG00000272305	chr3	-	53092368	53092618	53077687	53077828	53099380	53099453	16423	7,3	0,0	5,8	2,2	198	99	0.000746463	0.0333068	1.0,1.0	0.556,0.667	0.388
16948	ENSG00000228409.7	CCT6P1	chr7	+	65752163	65752310	65751068	65751278	65755779	65755952	16948	2,1	0,0	0,5	10,1	198	99	2.60336e-07	9.33521e-05	1.0,1.0	0.0,0.714	0.643
16950	ENSG00000228409.7	CCT6P1	chr7	+	65754526	65754661	65751050	65751278	65755779	65755952	16950	4,9	0,0	4,4	10,1	198	99	2.88668e-07	0.000101815	1.0,1.0	0.167,0.667	0.583
16998	ENSG00000124356.17	STAMBP	chr2	+	73829404	73829510	73828960	73828996	73830844	73831059	16998	3,6	1,0	7,3	5,2	198	99	0.000729022	0.0326769	0.6,1.0	0.412,0.429	0.38
17049	ENSG00000169045.17	HNRNPH1	chr5	-	179618144	179618323	179617798	179617911	179620891	179621035	17049	11,12	2,5	15,12	0,1	198	99	0.000426884	0.0237323	0.733,0.545	1.0,0.857	-0.289
17468	ENSG00000072682.20	P4HA2	chr5	-	132226696	132227221	132218544	132218644	132227789	132227815	17468	0,1	6,3	5,7	2,4	198	99	2.09394e-05	0.00271393	0.0,0.143	0.556,0.467	-0.44
17470	ENSG00000072682.20	P4HA2	chr5	-	132226931	132227221	132218544	132218644	132227789	132227839	17470	0,1	6,3	5,7	2,4	198	99	2.09394e-05	0.00271393	0.0,0.143	0.556,0.467	-0.44
17471	ENSG00000072682.20	P4HA2	chr5	-	132227085	132227221	132218544	132218644	132227789	132227835	17471	5,2	6,3	14,18	2,4	198	99	0.00114127	0.0435243	0.294,0.25	0.778,0.692	-0.463
17560	ENSG00000145555.15	MYO10	chr5	-	16738135	16738398	16711159	16711245	16741803	16741880	17560	0,4	4,2	6,1	1,0	198	99	0.000207412	0.014395	0.0,0.5	0.75,1.0	-0.625
17649	ENSG00000242086.8	MUC20-OT1	chr3	+	195696360	195696589	195689336	195689438	195699029	195699116	17649	4,4	1,4	7,8	0,1	198	99	0.000565261	0.0280149	0.667,0.333	1.0,0.8	-0.4
17652	ENSG00000242086.8	MUC20-OT1	chr3	+	195699029	195699207	195689338	195689438	195708133	195708268	17652	1,4	0,0	0,1	2,0	198	99	0.00119564	0.0438979	1.0,1.0	0.0,1.0	0.5
17760	ENSG00000065882.17	TBC1D1	chr4	+	38053105	38053225	38051898	38052060	38054198	38054338	17760	0,1	2,1	2,2	1,0	198	99	4.33016e-05	0.00475324	0.0,0.333	0.5,1.0	-0.584
17809	ENSG00000090615.16	GOLGA3	chr12	-	132827606	132827713	132821995	132822311	132828326	132828869	17809	2,2	0,0	1,2	1,2	198	99	7.87473e-05	0.0073663	1.0,1.0	0.333,0.333	0.667
17823	ENSG00000079215.15	SLC1A3	chr5	+	36607172	36607311	36606530	36606735	36608328	36608534	17823	2,3	44,37	24,12	69,71	198	99	0.00028258	0.0177251	0.022,0.039	0.148,0.078	-0.082
17825	ENSG00000079215.15	SLC1A3	chr5	+	36607223	36607311	36606438	36606735	36608328	36608604	17825	3,8	44,37	37,28	69,71	187	99	0.000104089	0.00878228	0.035,0.103	0.221,0.173	-0.128
17879	ENSG00000100479.13	POLE2	chr14	-	49674349	49674427	49674122	49674216	49679724	49679800	17879	11,7	0,0	13,6	3,2	177	99	0.000296029	0.0182495	1.0,1.0	0.708,0.627	0.333
17925	ENSG00000123106.11	CCDC91	chr12	+	28225794	28225861	28190445	28190641	28305648	28305806	17925	7,4	0,3	0,0	2,2	166	99	3.29337e-07	0.000110714	1.0,0.443	0.0,0.0	0.722
18052	ENSG00000267284.2	ENSG00000267284	chr18	+	55791716	55791898	55788612	55788761	55830383	55830485	18052	0,1	2,0	5,3	0,0	198	99	0.00119564	0.0438979	0.0,1.0	1.0,1.0	-0.5
18252	ENSG00000171121.17	KCNMB3	chr3	-	179242808	179243284	179239820	179240064	179244494	179244693	18252	1,0	0,2	3,3	0,0	198	99	0.00119564	0.0438979	1.0,0.0	1.0,1.0	-0.5
18314	ENSG00000229335.2	DANT1	chrX	+	115842643	115842763	115840963	115841078	115842839	115843048	18314	2,4	2,2	1,0	4,1	198	99	0.00114298	0.0435243	0.333,0.5	0.111,0.0	0.361
18483	ENSG00000269893.9	SNHG8	chr4	+	118278943	118279137	118278705	118278792	118279388	118279431	18483	39,43	13,10	54,30	1,4	198	99	0.000938105	0.0384444	0.6,0.683	0.964,0.789	-0.235
18740	ENSG00000126456.16	IRF3	chr19	-	49661449	49662328	49660712	49660828	49662424	49662617	18740	14,12	0,0	4,9	3,1	198	99	0.00109162	0.0427651	1.0,1.0	0.4,0.818	0.391
19129	ENSG00000075303.13	SLC25A40	chr7	-	87860071	87860169	87858630	87858751	87860571	87860640	19129	0,1	3,5	3,6	7,1	197	99	0.000762636	0.0337107	0.0,0.091	0.177,0.751	-0.418
19157	ENSG00000198521.12	ZNF43	chr19	-	21845391	21845506	21819094	21819221	21850937	21851027	19157	1,0	0,2	3,3	0,0	198	99	0.00119564	0.0438979	1.0,0.0	1.0,1.0	-0.5
19304	ENSG00000114209.15	PDCD10	chr3	-	167734213	167734350	167720061	167720273	167734431	167734544	19304	1,0	1,1	3,2	1,0	198	99	1.93512e-05	0.00257001	0.333,0.0	0.6,1.0	-0.634
19684	ENSG00000100280.17	AP1B1	chr22	-	29329711	29329720	29327679	29328895	29330377	29330532	19684	2,8	2,4	8,10	0,0	108	99	9.68924e-06	0.00157234	0.478,0.647	1.0,1.0	-0.438
20044	ENSG00000113456.19	RAD1	chr5	-	34913926	34914026	34913469	34913578	34914694	34914961	20044	5,5	6,7	0,4	26,26	198	99	0.000215629	0.0148219	0.294,0.263	0.0,0.071	0.243
20064	ENSG00000275778.2	ENSG00000275778	chr12	-	11034781	11034885	10973654	10973721	11047019	11047188	20064	2,1	0,0	3,8	5,2	198	99	1.14491e-06	0.000305279	1.0,1.0	0.231,0.667	0.551
20353	ENSG00000251595.7	ABCA11P	chr4	-	437445	437511	425814	426973	472574	472701	20353	2,0	2,1	4,4	0,0	165	99	0.000143289	0.0110497	0.375,0.0	1.0,1.0	-0.812
20588	ENSG00000163681.16	SLMAP	chr3	+	57896246	57896371	57890040	57890100	57896510	57896591	20588	4,1	2,3	0,0	14,17	198	99	0.000765491	0.0337107	0.5,0.143	0.0,0.0	0.322
20640	ENSG00000180376.17	CCDC66	chr3	+	56559568	56559594	56558844	56558910	56563683	56564125	20640	7,5	0,0	5,4	3,7	125	99	1.74432e-07	6.70162e-05	1.0,1.0	0.569,0.312	0.559
20722	ENSG00000040531.16	CTNS	chr17	+	3648846	3648931	3647443	3647522	3654997	3655101	20722	5,11	0,0	2,11	2,3	184	99	3.66602e-05	0.00419545	1.0,1.0	0.35,0.664	0.493
20786	ENSG00000141380.14	SS18	chr18	-	26035830	26035923	26035004	26035127	26038554	26038659	20786	0,2	8,13	8,7	11,9	192	99	0.000196597	0.0138681	0.0,0.073	0.273,0.286	-0.243
20796	ENSG00000141380.14	SS18	chr18	-	26082362	26082528	26078075	26078160	26087500	26087577	20796	0,0	8,17	5,5	28,10	198	99	0.000273382	0.0174018	0.0,0.0	0.082,0.2	-0.141
20980	ENSG00000135549.16	PKIB	chr6	+	122701439	122701500	122675077	122675144	122717786	122717963	20980	10,6	19,31	2,4	60,60	160	99	0.000136046	0.0105669	0.246,0.107	0.02,0.04	0.146
21122	ENSG00000013573.17	DDX11	chr12	+	31077944	31078288	31074263	31074327	31078389	31078537	21122	1,0	2,1	4,3	1,0	198	99	2.46862e-06	0.000531123	0.2,0.0	0.667,1.0	-0.734
21160	ENSG00000123737.13	EXOSC9	chr4	+	121816143	121816194	121813865	121814047	121816368	121816447	21160	3,5	9,14	1,0	12,10	150	99	0.00112949	0.0434037	0.18,0.191	0.052,0.0	0.16
21163	ENSG00000178917.17	ZNF852	chr3	-	44502964	44503056	44502541	44502668	44510552	44510636	21163	3,3	0,1	1,1	3,2	191	99	0.00010919	0.00910549	1.0,0.609	0.147,0.206	0.628
21189	ENSG00000075790.12	BCAP29	chr7	+	107613653	107613732	107613331	107613432	107618327	107618664	21189	1,0	13,11	12,6	14,14	178	99	7.94171e-06	0.00135608	0.041,0.0	0.323,0.192	-0.237
21308	ENSG00000177842.12	ZNF620	chr3	+	40511469	40511596	40506303	40506376	40515859	40515944	21308	4,4	4,0	0,0	5,3	198	99	1.07198e-05	0.00166256	0.333,1.0	0.0,0.0	0.666
21672	ENSG00000115459.18	ELMOD3	chr2	+	85355554	85355896	85354805	85354829	85356966	85357252	21672	0,1	2,0	3,2	0,0	198	99	0.00119564	0.0438979	0.0,1.0	1.0,1.0	-0.5
21817	ENSG00000128708.13	HAT1	chr2	+	171946707	171946783	171925536	171925641	171965337	171965517	21817	42,37	0,0	26,36	1,5	175	99	0.000891513	0.0371877	1.0,1.0	0.936,0.803	0.13
21818	ENSG00000128708.13	HAT1	chr2	+	171952880	171953001	171925536	171925641	171965337	171965517	21818	18,35	0,0	39,33	1,5	198	99	0.000929857	0.0383254	1.0,1.0	0.951,0.767	0.141
21905	ENSG00000174151.15	CYB561D1	chr1	+	109494519	109494623	109494098	109494287	109495142	109495180	21905	2,3	0,0	2,11	1,3	198	99	0.000851528	0.0359934	1.0,1.0	0.5,0.647	0.426
21913	ENSG00000143469.20	SYT14	chr1	+	209953054	209953259	209952708	209952756	209965892	209966013	21913	3,3	0,2	1,0	1,3	198	99	0.000389883	0.0224888	1.0,0.429	0.333,0.0	0.548
22115	ENSG00000144231.11	POLR2D	chr2	-	127852924	127853105	127846698	127848185	127857765	127857949	22115	0,0	1,1	5,1	0,0	198	99	3.46089e-09	3.03035e-06	0.0,0.0	1.0,1.0	-1
22279	ENSG00000134058.12	CDK7	chr5	+	69252417	69252451	69235116	69235453	69258042	69258153	22279	14,19	0,0	26,16	4,2	133	99	0.00125763	0.0454756	1.0,1.0	0.829,0.856	0.157
22612	ENSG00000135241.17	PNPLA8	chr7	-	108521475	108521521	108514435	108515447	108526028	108526135	22612	3,5	0,0	3,6	2,2	145	99	0.000812979	0.0351398	1.0,1.0	0.506,0.672	0.411
23298	ENSG00000163684.12	RPP14	chr3	+	58310308	58310406	58306261	58306651	58310506	58310591	23298	3,3	1,0	2,1	7,5	197	99	3.23823e-05	0.0038922	0.601,1.0	0.126,0.091	0.692
23312	ENSG00000161249.21	DMKN	chr19	-	35506478	35506665	35506125	35506185	35509910	35509961	23312	2,1	0,0	0,0	2,2	198	99	1.32355e-09	1.58201e-06	1.0,1.0	0.0,0.0	1
23326	ENSG00000161249.21	DMKN	chr19	-	35509910	35509961	35505938	35505986	35510183	35510211	23326	17,25	12,27	35,31	12,6	150	99	0.000915927	0.0378237	0.483,0.379	0.658,0.773	-0.285
23377	ENSG00000205726.15	ITSN1	chr21	+	33826817	33826863	33819240	33819323	33829623	33829686	23377	8,8	0,1	10,11	6,7	145	99	5.56848e-05	0.00584419	1.0,0.845	0.532,0.518	0.397
23436	ENSG00000168785.8	TSPAN5	chr4	-	98486737	98486884	98482004	98482175	98507677	98507728	23436	3,1	0,0	7,5	2,3	198	99	1.89818e-05	0.00253661	1.0,1.0	0.636,0.455	0.455
23627	ENSG00000126934.15	MAP2K2	chr19	-	4097278	4097343	4094452	4095449	4101018	4101047	23627	6,11	0,1	12,5	2,7	164	99	0.000477168	0.0253488	1.0,0.869	0.784,0.301	0.392
23634	ENSG00000241468.8	ATP5MF	chr7	-	99459146	99459263	99458189	99458355	99460085	99460193	23634	390367	20,17	390309	7,4	198	99	0.000364485	0.0212517	0.907,0.915	0.965,0.975	-0.059
23859	ENSG00000011258.16	MBTD1	chr17	-	51259142	51259206	51225007	51225209	51260119	51260163	23859	5,7	0,0	2,6	0,7	163	99	0.000763719	0.0337107	1.0,1.0	1.0,0.342	0.329
23969	ENSG00000268119.7	ENSG00000268119	chr19	-	21456460	21456588	21453942	21454472	21463743	21463886	23969	17,23	3,2	40,38	0,0	198	99	0.00107865	0.0423488	0.739,0.852	1.0,1.0	-0.205
24332	ENSG00000160752.15	FDPS	chr1	+	155309788	155309965	155308865	155308965	155310042	155310205	24332	22,21	53,46	35,35	37,29	198	99	0.000695082	0.0320916	0.172,0.186	0.321,0.376	-0.17
24349	ENSG00000171204.13	TMEM126B	chr11	+	85631144	85631316	85629131	85629262	85631686	85631791	24349	21,17	0,0	35,25	5,1	198	99	0.000547805	0.0278039	1.0,1.0	0.778,0.926	0.148
24688	ENSG00000122545.21	SEPTIN7	chr7	+	35831424	35831496	35801218	35801270	35832797	35832900	24688	1,0	2,1	1,2	0,1	171	99	0.000230305	0.0154815	0.224,0.0	1.0,0.537	-0.656
24844	ENSG00000135250.17	SRPK2	chr7	-	105126247	105126340	105125781	105125874	105126992	105127062	24844	4,11	0,0	3,2	2,2	192	99	3.14561e-05	0.00380212	1.0,1.0	0.436,0.34	0.612
24863	ENSG00000143374.18	TARS2	chr1	+	150496809	150496908	150492184	150492489	150497529	150497587	24863	16,17	3,5	16,12	0,1	198	99	0.00056597	0.0280149	0.727,0.63	1.0,0.857	-0.25
24886	ENSG00000198952.8	SMG5	chr1	-	156272319	156272398	156268289	156268415	156273360	156273450	24886	77,80	8,3	95,71	0,1	178	99	0.000183148	0.0132674	0.843,0.937	1.0,0.975	-0.098
25041	ENSG00000047579.20	DTNBP1	chr6	-	15627342	15627475	15615266	15615399	15637743	15637804	25041	0,0	2,2	7,7	0,0	198	99	1.55036e-11	1.01893e-07	0.0,0.0	1.0,1.0	-1
25220	ENSG00000077254.14	USP33	chr1	-	77701368	77701471	77697862	77697931	77711746	77711855	25220	42,35	0,0	71,42	7,7	198	99	5.51249e-06	0.00100509	1.0,1.0	0.835,0.75	0.208
25936	ENSG00000135164.19	DMTF1	chr7	+	87166482	87166605	87164933	87165050	87170994	87171017	25936	27,31	4,2	47,37	0,0	198	99	0.000462781	0.0249542	0.771,0.886	1.0,1.0	-0.171
26357	ENSG00000138107.13	ACTR1A	chr10	-	102490548	102490613	102489062	102489138	102502599	102502678	26357	68,58	0,1	54,46	6,4	164	99	0.000144703	0.0111188	1.0,0.972	0.845,0.874	0.127
26624	ENSG00000122417.16	ODF2L	chr1	-	86356443	86356602	86354773	86354859	86358786	86358891	26624	12,10	0,0	27,20	4,4	198	99	6.79884e-05	0.00670286	1.0,1.0	0.771,0.714	0.258
26702	ENSG00000197121.15	PGAP1	chr2	-	196892345	196892401	196890827	196890911	196893139	196893245	26702	5,3	0,0	0,0	3,4	155	99	9.46865e-12	1.01859e-07	1.0,1.0	0.0,0.0	1
26832	ENSG00000024526.17	DEPDC1	chr1	-	68482045	68482897	68481439	68481612	68483949	68484090	26832	33,57	0,2	77,68	17,3	198	99	0.000905369	0.0376043	1.0,0.934	0.694,0.919	0.161
26918	ENSG00000112679.15	DUSP22	chr6	+	335113	335163	311879	311962	345853	345912	26918	1,2	1,7	8,9	1,3	149	99	0.000758757	0.0337107	0.399,0.16	0.842,0.666	-0.474
26973	ENSG00000281649.3	EBLN3P	chr9	+	37080341	37080536	37079858	37080030	37086667	37087995	26973	5,3	0,0	5,8	1,3	198	99	0.000808795	0.0350915	1.0,1.0	0.714,0.571	0.358
27100	ENSG00000163686.15	ABHD6	chr3	+	58249877	58249942	58237791	58237916	58256561	58256705	27100	0,0	1,1	2,4	0,0	164	99	2.95224e-09	3.02464e-06	0.0,0.0	1.0,1.0	-1
27253	ENSG00000160050.16	CCDC28B	chr1	+	32204232	32204379	32203878	32204045	32204597	32204620	27253	22,23	5,1	27,39	0,1	198	99	0.00109351	0.0427651	0.688,0.92	1.0,0.951	-0.171
27276	ENSG00000142910.16	TINAGL1	chr1	+	31577133	31577458	31576484	31576595	31579203	31579267	27276	0,0	1,1	1,1	0,0	198	99	1.7727e-08	9.30235e-06	0.0,0.0	1.0,1.0	-1
27602	ENSG00000115685.15	PPP1R7	chr2	+	241153475	241153604	241150258	241150547	241157806	241157862	27602	31,29	7,0	43,32	0,0	198	99	0.000378553	0.021894	0.689,1.0	1.0,1.0	-0.155
27603	ENSG00000115685.15	PPP1R7	chr2	+	241153482	241153604	241150466	241150547	241157806	241157862	27603	18,16	7,0	24,21	0,0	198	99	0.00039814	0.0227282	0.563,1.0	1.0,1.0	-0.219
27838	ENSG00000262879.6	ENSG00000262879	chr17	-	47072471	47072559	47051315	47056753	47099834	47099941	27838	0,2	2,2	3,1	0,0	187	99	4.23375e-07	0.000135018	0.0,0.346	1.0,1.0	-0.827
27862	ENSG00000138468.16	SENP7	chr3	-	101417592	101417790	101372007	101372126	101458954	101459052	27862	10,6	0,0	4,4	5,1	198	99	1.46213e-06	0.0003585	1.0,1.0	0.286,0.667	0.523
27984	ENSG00000106278.12	PTPRZ1	chr7	+	122012077	122013889	122010333	122011309	122019123	122019268	27984	25,12	0,0	26,29	8,8	198	99	5.00482e-07	0.000152577	1.0,1.0	0.619,0.644	0.369
27986	ENSG00000106278.12	PTPRZ1	chr7	+	122012647	122013889	122010333	122011309	122019123	122019268	27986	25,12	0,0	26,30	8,8	198	99	5.58898e-07	0.000162496	1.0,1.0	0.619,0.652	0.365
27997	ENSG00000114346.14	ECT2	chr3	+	172755482	172755575	172755294	172755374	172756982	172757009	27997	19,26	5,10	20,12	23,25	192	99	8.00052e-05	0.00741945	0.662,0.573	0.31,0.198	0.363
28546	ENSG00000180398.13	MCFD2	chr2	-	46909022	46909177	46907528	46907969	46915722	46915761	28546	38,46	8,14	88,79	3,7	198	99	0.000201756	0.0140935	0.704,0.622	0.936,0.849	-0.23
28563	ENSG00000079277.22	MKNK1	chr1	-	46583227	46583329	46576574	46576654	46594112	46594231	28563	16,22	3,2	24,18	0,0	198	99	0.00112335	0.0433913	0.727,0.846	1.0,1.0	-0.214
28661	ENSG00000157823.17	AP3S2	chr15	-	89877305	89877424	89871474	89871546	89888520	89888632	28661	2,1	62,39	7,10	73,39	198	99	0.000602949	0.0290862	0.016,0.013	0.046,0.114	-0.066
28769	ENSG00000233429.9	HOTAIRM1	chr7	+	27099073	27099366	27096232	27096388	27099778	27099966	28769	1,0	0,2	1,1	0,0	198	99	0.00119564	0.0438979	1.0,0.0	1.0,1.0	-0.5
28775	ENSG00000162551.14	ALPL	chr1	+	21573664	21573799	21570304	21570374	21575732	21575924	28775	38,38	8,0	50,46	0,1	198	99	0.0013119	0.0466187	0.704,1.0	1.0,0.958	-0.127
28778	ENSG00000105173.14	CCNE1	chr19	+	29812531	29812578	29811990	29812152	29812688	29812776	28778	3,8	4,1	3,3	0,0	146	99	0.000166566	0.0123944	0.337,0.844	1.0,1.0	-0.409
28828	ENSG00000170632.14	ARMC10	chr7	+	103075776	103075881	103074880	103075411	103083681	103083830	28828	0,6	4,15	10,14	8,4	198	99	0.00126941	0.0456712	0.0,0.167	0.385,0.636	-0.427
28985	ENSG00000143748.18	NVL	chr1	-	224301690	224301771	224300561	224300663	224303722	224303857	28985	2,4	5,4	0,1	13,11	180	99	0.000538996	0.0276766	0.18,0.355	0.0,0.048	0.243
29063	ENSG00000085978.22	ATG16L1	chr2	+	233273720	233273777	233272965	233273052	233274675	233274778	29063	2,1	15,8	14,12	17,7	156	99	7.00338e-05	0.00675685	0.078,0.073	0.343,0.521	-0.357
29162	ENSG00000158062.21	UBXN11	chr1	-	26302812	26302918	26297961	26298062	26306591	26306609	29162	3,0	4,2	1,2	0,0	198	99	2.94802e-09	3.02464e-06	0.273,0.0	1.0,1.0	-0.863
29176	ENSG00000005810.20	MYCBP2	chr13	-	77126317	77126542	77125335	77125468	77139195	77139336	29176	2,2	0,0	4,1	2,2	198	99	3.31685e-05	0.00392099	1.0,1.0	0.5,0.2	0.65
29375	ENSG00000159023.22	EPB41	chr1	+	29060421	29060484	29058588	29058645	29064981	29065158	29375	7,5	0,0	5,5	3,3	162	99	9.94035e-06	0.0015842	1.0,1.0	0.505,0.505	0.495
29764	ENSG00000142856.17	ITGB3BP	chr1	-	63510064	63510181	63508527	63508570	63523128	63523194	29764	28,32	38,52	13,18	68,70	198	99	5.03847e-05	0.00539317	0.269,0.235	0.087,0.114	0.151
29818	ENSG00000162769.13	FLVCR1	chr1	+	212887890	212888001	212885292	212885396	212888488	212888594	29818	59,68	12,5	73,57	43,25	198	99	4.30083e-05	0.00474525	0.711,0.872	0.459,0.533	0.295
30094	ENSG00000162813.18	BPNT1	chr1	-	220072849	220072957	220069383	220069432	220073966	220074067	30094	20,21	1,7	26,26	1,0	198	99	0.000502093	0.0263477	0.909,0.6	0.929,1.0	-0.21
30152	ENSG00000169914.6	OTUD3	chr1	+	19894367	19894480	19890384	19890533	19897539	19897662	30152	9,10	0,0	25,11	3,3	198	99	0.000100702	0.00863192	1.0,1.0	0.806,0.647	0.273
30276	ENSG00000185728.17	YTHDF3	chr8	+	63172652	63172798	63169386	63169411	63175330	63175416	30276	8,4	31,17	2,1	34,42	198	99	0.000766188	0.0337107	0.114,0.105	0.029,0.012	0.089
30382	ENSG00000162819.12	BROX	chr1	+	222715144	222715269	222712563	222712942	222715683	222715800	30382	0,0	5,5	4,3	5,3	198	99	9.69566e-05	0.00844449	0.0,0.0	0.286,0.333	-0.309
30526	ENSG00000123600.21	METTL8	chr2	-	171414602	171414726	171392042	171392197	171433882	171434087	30526	1,2	0,0	1,4	3,2	198	99	4.26736e-07	0.000135018	1.0,1.0	0.143,0.5	0.678
30678	ENSG00000070269.14	TMEM260	chr14	+	56621530	56621702	56618593	56618763	56625381	56625530	30678	3,9	2,3	8,8	1,0	198	99	0.00113018	0.0434037	0.429,0.6	0.8,1.0	-0.386
30728	ENSG00000164733.22	CTSB	chr8	-	11864375	11864463	11853328	11853479	11868000	11868040	30728	3,2	2,4	0,0	6,2	187	99	0.000528582	0.0272068	0.443,0.209	0.0,0.0	0.326
30880	ENSG00000055917.16	PUM2	chr2	-	20331716	20331937	20327309	20327378	20332966	20333063	30880	0,0	2,2	11,8	2,0	198	99	4.44646e-09	3.67945e-06	0.0,0.0	0.733,1.0	-0.867
30881	ENSG00000055917.16	PUM2	chr2	-	20331716	20331937	20327309	20327378	20350596	20350702	30881	0,1	30,37	8,7	32,27	198	99	1.60169e-05	0.00219493	0.0,0.013	0.111,0.115	-0.106
30938	ENSG00000119185.13	ITGB1BP1	chr2	-	9407448	9407598	9403474	9406905	9408112	9408205	30938	19,26	10,9	65,46	3,3	198	99	5.97248e-06	0.00107082	0.487,0.591	0.915,0.885	-0.361
31070	ENSG00000116830.12	TTF2	chr1	+	117090054	117090208	117088800	117088982	117090531	117090623	31070	12,24	0,6	25,25	0,0	198	99	0.000437241	0.0239352	1.0,0.667	1.0,1.0	-0.166
31138	ENSG00000154114.13	TBCEL	chr11	+	121036504	121036612	121024101	121024291	121045673	121045823	31138	2,4	0,1	0,0	2,1	198	99	3.55344e-08	1.66201e-05	1.0,0.667	0.0,0.0	0.834
31230	ENSG00000203995.10	ZYG11A	chr1	+	52877924	52877969	52877681	52877843	52886955	52887053	31230	6,8	0,0	12,11	2,3	144	99	0.00100747	0.0402895	1.0,1.0	0.805,0.716	0.24
31234	ENSG00000203995.10	ZYG11A	chr1	+	52885832	52885894	52877681	52877843	52886955	52887053	31234	8,4	0,0	13,7	2,3	161	99	0.000265652	0.0173197	1.0,1.0	0.8,0.589	0.305
31250	ENSG00000146426.19	TIAM2	chr6	+	154860737	154860998	154832696	154833409	154944115	154944206	31250	1,1	0,0	0,0	1,2	198	99	5.94589e-09	4.56878e-06	1.0,1.0	0.0,0.0	1
31570	ENSG00000116198.14	CEP104	chr1	-	3836494	3836692	3834924	3835092	3837291	3837345	31570	11,4	2,2	15,8	0,0	198	99	0.00122923	0.0449777	0.733,0.5	1.0,1.0	-0.383
31680	ENSG00000163291.14	PAQR3	chr4	-	78923856	78923947	78911877	78920681	78926520	78926604	31680	32,36	1,0	36,37	5,7	190	99	3.58725e-05	0.00414945	0.943,1.0	0.79,0.734	0.21
31683	ENSG00000163291.14	PAQR3	chr4	-	78935120	78935176	78930169	78930325	78939039	78939195	31683	17,10	1,0	11,7	2,4	155	99	0.000548383	0.0278039	0.916,1.0	0.778,0.528	0.305
31840	ENSG00000231074.10	HCG18	chr6	-	30314268	30314482	30296131	30296237	30326150	30326386	31840	0,0	1,1	10,5	2,6	198	99	1.10272e-05	0.00167078	0.0,0.0	0.714,0.294	-0.504
31860	ENSG00000116731.23	PRDM2	chr1	+	13773077	13773188	13749360	13749487	13816426	13816570	31860	6,4	2,4	4,5	0,0	198	99	1.13028e-06	0.000305279	0.6,0.333	1.0,1.0	-0.533
32068	ENSG00000147649.10	MTDH	chr8	+	97699753	97699852	97690951	97691188	97706625	97706750	32068	22,31	2,5	29,31	0,0	198	99	7.43216e-05	0.00707535	0.846,0.756	1.0,1.0	-0.199
32167	ENSG00000078674.19	PCM1	chr8	+	17980590	17980755	17972328	17972687	17985446	17985619	32167	1,2	0,0	8,8	7,1	198	99	1.16839e-05	0.00172177	1.0,1.0	0.364,0.8	0.418
32261	ENSG00000174501.15	ANKRD36C	chr2	-	95938828	95938901	95935615	95935644	95938986	95939015	32261	3,1	0,0	2,7	3,1	172	99	0.000691179	0.0320916	1.0,1.0	0.277,0.801	0.461
32445	ENSG00000144468.17	RHBDD1	chr2	+	226839408	226839627	226836043	226836087	226864603	226864711	32445	6,9	0,0	4,4	2,2	198	99	9.79542e-05	0.00844449	1.0,1.0	0.5,0.5	0.5
32694	ENSG00000205981.9	DNAJC19	chr3	-	180986947	180987022	180985925	180985996	180988022	180988096	32694	73,66	29,29	180136	32,18	174	99	4.35499e-05	0.00475622	0.589,0.564	0.762,0.811	-0.21
32704	ENSG00000175322.12	ZNF519	chr18	-	14124349	14124476	14084876	14085076	14132274	14132428	32704	4,7	1,4	17,14	0,1	198	99	0.000272609	0.0174018	0.667,0.467	1.0,0.875	-0.37
32718	ENSG00000155099.8	PIP4P2	chr8	-	91024288	91024366	91021255	91021404	91040643	91040872	32718	1,0	6,1	4,5	7,6	177	99	0.00131308	0.0466187	0.085,0.0	0.242,0.318	-0.238
32777	ENSG00000140105.18	WARS1	chr14	-	100375282	100375350	100369086	100369258	100376259	100376307	32777	7,5	11,18	25,32	16,16	167	99	0.000284264	0.0177789	0.274,0.141	0.481,0.542	-0.304
32797	ENSG00000122203.15	KIAA1191	chr5	-	176355570	176355749	176348249	176348356	176361601	176361797	32797	0,0	5,1	4,1	4,1	198	99	0.00058814	0.0288614	0.0,0.0	0.333,0.333	-0.333
32929	ENSG00000116691.11	MIIP	chr1	+	12021644	12021840	12019497	12019552	12022094	12022442	32929	19,21	4,8	32,27	2,1	198	99	0.00133901	0.0471502	0.704,0.568	0.889,0.931	-0.274
33186	ENSG00000180229.12	HERC2P3	chr15	-	20452367	20452559	20445858	20446046	20453350	20453502	33186	5,7	0,0	8,11	4,1	198	99	0.000156627	0.0117827	1.0,1.0	0.5,0.846	0.327
33187	ENSG00000180229.12	HERC2P3	chr15	-	20452367	20452588	20445858	20446046	20453350	20453401	33187	5,8	0,0	11,7	4,1	198	99	9.69871e-05	0.00844449	1.0,1.0	0.579,0.778	0.322
33389	ENSG00000213020.10	ZNF611	chr19	-	52729905	52730005	52728729	52728831	52735000	52735011	33389	0,1	5,2	6,5	4,5	198	99	0.000355177	0.0208822	0.0,0.2	0.429,0.333	-0.281
33475	ENSG00000166199.13	ALKBH3	chr11	+	43901515	43901725	43889761	43889828	43919037	43919042	33475	1,2	3,1	8,3	1,0	198	99	9.81232e-05	0.00844449	0.143,0.5	0.8,1.0	-0.579
33496	ENSG00000129187.15	DCTD	chr4	-	182916418	182916539	182915460	182915575	182917310	182917443	33496	2,3	2,0	1,0	2,2	198	99	0.000854333	0.0360411	0.333,1.0	0.2,0.0	0.567
33573	ENSG00000237978.6	KCNMB2-AS1	chr3	-	178841544	178841616	178749045	178749236	178859488	178859550	33573	5,1	13,17	13,10	7,11	171	99	0.000363885	0.0212517	0.182,0.033	0.518,0.345	-0.324
33576	ENSG00000237978.6	KCNMB2-AS1	chr3	-	178859488	178859550	178841544	178841616	178860293	178860405	33576	2,1	2,1	2,5	0,1	161	99	0.000506842	0.0264677	0.381,0.381	1.0,0.755	-0.496
33599	ENSG00000165416.15	SUGT1	chr13	+	52661474	52661570	52659178	52659249	52662648	52662702	33599	17,7	9,17	7,4	54,27	195	99	0.000422074	0.0235868	0.49,0.173	0.062,0.07	0.266
33802	ENSG00000225470.8	JPX	chrX	+	73984443	73984541	73944583	73944662	73998767	73998844	33802	1,2	0,0	0,1	1,1	197	99	0.000275558	0.0174886	1.0,1.0	0.0,0.334	0.833
33826	ENSG00000225470.8	JPX	chrX	+	73998767	73998844	73994557	73994961	73999608	74000205	33826	3,2	0,0	3,2	2,1	176	99	0.000692804	0.0320916	1.0,1.0	0.458,0.529	0.506
33830	ENSG00000225470.8	JPX	chrX	+	73998953	74000496	73998767	73998844	74004269	74007534	33830	11,3	0,0	7,4	4,1	198	99	1.55933e-05	0.00215058	1.0,1.0	0.467,0.667	0.433
33834	ENSG00000225470.8	JPX	chrX	+	73999354	74000496	73998767	73998844	74004269	74004543	33834	2,1	0,0	6,4	4,1	198	99	1.16384e-05	0.00172177	1.0,1.0	0.429,0.667	0.452
33846	ENSG00000122912.15	SLC25A16	chr10	-	68517083	68517185	68516750	68516843	68527245	68527438	33846	17,10	8,5	6,3	15,10	198	99	0.000204813	0.0142607	0.515,0.5	0.167,0.13	0.359
33874	ENSG00000132122.12	SPATA6	chr1	-	48451551	48451600	48413109	48413151	48452993	48453131	33874	4,13	0,0	32,9	3,4	148	99	0.000228466	0.0154574	1.0,1.0	0.877,0.601	0.261
33932	ENSG00000143228.13	NUF2	chr1	+	163322866	163323095	163321889	163322066	163326031	163326174	33932	1,0	6,5	4,2	0,2	198	99	0.000224126	0.0152115	0.077,0.0	1.0,0.333	-0.628
33933	ENSG00000143228.13	NUF2	chr1	+	163322866	163323095	163321934	163322212	163326031	163326174	33933	1,0	3,1	4,2	1,2	198	99	0.00118	0.0438979	0.143,0.0	0.667,0.333	-0.428
33971	ENSG00000121897.15	LIAS	chr4	+	39467517	39467646	39465284	39465342	39470018	39470164	33971	4,7	0,0	12,11	4,3	198	99	2.03208e-05	0.00268222	1.0,1.0	0.6,0.647	0.377
33972	ENSG00000121897.15	LIAS	chr4	+	39467517	39468427	39465284	39465342	39470018	39470164	33972	3,4	0,0	7,5	4,3	198	99	6.25072e-06	0.00109337	1.0,1.0	0.467,0.455	0.539
34083	ENSG00000248498.4	ASNSP1	chr8	-	46580081	46580237	46579212	46579551	46593463	46593631	34083	6,7	0,0	3,5	2,2	198	99	0.000158955	0.0118747	1.0,1.0	0.429,0.556	0.507
34132	ENSG00000168137.20	SETD5	chr3	+	9434044	9434181	9433844	9433950	9434276	9434485	34132	1,2	0,0	2,5	4,2	198	99	2.95953e-07	0.0001027	1.0,1.0	0.2,0.556	0.622
34298	ENSG00000163006.12	CCDC138	chr2	+	108788031	108788089	108786756	108786915	108788851	108788966	34298	9,16	1,0	25,16	4,9	157	99	0.00026441	0.0172912	0.85,1.0	0.798,0.529	0.262
34471	ENSG00000166435.16	XRRA1	chr11	-	74940784	74940882	74936883	74937068	74945017	74945085	34471	2,0	4,1	4,4	0,1	197	99	1.08957e-05	0.00166256	0.201,0.0	1.0,0.668	-0.734
34528	ENSG00000143776.20	CDC42BPA	chr1	-	227051880	227051985	227047926	227048010	227069776	227069853	34528	0,0	8,1	5,2	12,7	198	99	0.00129822	0.0463204	0.0,0.0	0.172,0.125	-0.148
34564	ENSG00000144395.18	CCDC150	chr2	+	196720173	196720234	196719496	196719666	196720574	196720668	34564	6,3	2,3	0,0	3,2	160	99	1.8428e-06	0.000412999	0.65,0.382	0.0,0.0	0.516
34661	ENSG00000182718.18	ANXA2	chr15	-	60397257	60397338	60386027	60386086	60397942	60397964	34661	64,55	85100	57,41	168123	180	99	0.000772892	0.0338672	0.293,0.232	0.157,0.155	0.107
34664	ENSG00000182718.18	ANXA2	chr15	-	60397257	60397338	60395644	60396427	60397942	60397964	34664	17,19	3,2	26,21	0,0	180	99	0.00125389	0.0454358	0.757,0.839	1.0,1.0	-0.202
34747	ENSG00000163644.15	PPM1K	chr4	-	88270999	88271189	88268761	88268906	88277142	88277243	34747	1,2	1,0	0,1	7,1	198	99	0.000561527	0.0280149	0.333,1.0	0.0,0.333	0.5
34828	ENSG00000119953.14	SMNDC1	chr10	-	110300546	110300736	110298647	110298790	110303467	110303587	34828	2,6	4,6	2,0	15,10	198	99	0.000913621	0.0378011	0.2,0.333	0.062,0.0	0.236
35039	ENSG00000087448.11	KLHL42	chr12	+	27797246	27797349	27791707	27791901	27797714	27798156	35039	0,2	2,1	2,4	0,0	198	99	5.16029e-05	0.00544233	0.0,0.5	1.0,1.0	-0.75
35585	ENSG00000143740.15	SNAP47	chr1	+	227747691	227748233	227728640	227728786	227758994	227759485	35585	15,15	3,2	11,9	0,0	198	99	0.000835375	0.0356615	0.714,0.789	1.0,1.0	-0.248
35613	ENSG00000163939.18	PBRM1	chr3	-	52554723	52554879	52550746	52550817	52561766	52561968	35613	13,5	0,1	5,9	1,6	198	99	0.000597354	0.0290114	1.0,0.714	0.714,0.429	0.285
35695	ENSG00000160293.17	VAV2	chr9	-	133769416	133769503	133768441	133768596	133770377	133770501	35695	1,2	3,6	7,8	2,3	186	99	0.000959675	0.0390138	0.151,0.151	0.651,0.587	-0.468
35707	ENSG00000085999.13	RAD54L	chr1	+	46248317	46248408	46247699	46247746	46248511	46248598	35707	8,17	0,0	8,12	2,3	190	99	0.000234484	0.015619	1.0,1.0	0.676,0.676	0.324
35708	ENSG00000085999.13	RAD54L	chr1	+	46248343	46248408	46247694	46247746	46248511	46248598	35708	4,12	0,0	7,10	2,3	164	99	0.000291125	0.0179987	1.0,1.0	0.679,0.668	0.327
35952	ENSG00000118600.13	RXYLT1	chr12	+	63782540	63782704	63781018	63781174	63784969	63785072	35952	0,0	5,13	6,9	27,9	198	99	4.11238e-05	0.00458435	0.0,0.0	0.1,0.333	-0.217
36062	ENSG00000050130.18	JKAMP	chr14	+	59486680	59486804	59484568	59484593	59487673	59487828	36062	18,19	4,6	18,15	0,0	198	99	3.3818e-06	0.00066145	0.692,0.613	1.0,1.0	-0.348
36063	ENSG00000050130.18	JKAMP	chr14	+	59486712	59486804	59484516	59484593	59487673	59487828	36063	28,31	4,6	33,21	0,0	191	99	8.54906e-06	0.00142584	0.784,0.728	1.0,1.0	-0.244
36064	ENSG00000050130.18	JKAMP	chr14	+	59486730	59486804	59484502	59484593	59487673	59487828	36064	13,16	4,6	17,17	0,0	173	99	1.2466e-06	0.000317986	0.65,0.604	1.0,1.0	-0.373
36301	ENSG00000117151.13	CTBS	chr1	-	84569930	84570139	84565840	84566012	84570581	84570720	36301	1,4	0,0	8,6	1,3	198	99	0.00124559	0.0452683	1.0,1.0	0.8,0.5	0.35
36314	ENSG00000162601.11	MYSM1	chr1	-	58689037	58689116	58685152	58685251	58690225	58690249	36314	13,17	4,1	29,21	0,0	178	99	0.00077605	0.0338676	0.644,0.904	1.0,1.0	-0.226
36316	ENSG00000162601.11	MYSM1	chr1	-	58690225	58690249	58685152	58685251	58690339	58690394	36316	5,2	0,0	2,2	5,1	123	99	1.25628e-06	0.000317986	1.0,1.0	0.244,0.617	0.57
36555	ENSG00000115042.10	FAHD2A	chr2	+	95405276	95405402	95402722	95402872	95405552	95405803	36555	1,0	1,1	8,5	0,2	198	99	0.000252811	0.0166337	0.333,0.0	1.0,0.556	-0.612
36594	ENSG00000043514.17	TRIT1	chr1	-	39850118	39850261	39847985	39848097	39883317	39883511	36594	7,11	0,0	14,11	4,1	198	99	0.000298722	0.0183629	1.0,1.0	0.636,0.846	0.259
36683	ENSG00000167302.11	TEPSIN	chr17	-	81232314	81232518	81231846	81232021	81233431	81233503	36683	1,0	0,3	3,2	1,0	198	99	0.000709487	0.0323447	1.0,0.0	0.6,1.0	-0.3
36700	ENSG00000173947.14	PIFO	chr1	+	111347673	111347772	111346909	111347049	111348515	111348646	36700	1,2	1,2	3,5	1,0	198	99	0.00043832	0.0239352	0.333,0.333	0.6,1.0	-0.467
36825	ENSG00000152359.15	POC5	chr5	-	75707736	75707875	75705238	75705787	75712853	75712951	36825	18,22	0,0	24,26	5,2	198	99	0.000113319	0.00934123	1.0,1.0	0.706,0.867	0.214
36855	ENSG00000135486.19	HNRNPA1	chr12	+	54283062	54283234	54282799	54282874	54283811	54283967	36855	2,8	482562	25,26	468401	198	99	7.5167e-07	0.000212792	0.002,0.007	0.026,0.031	-0.024
37349	ENSG00000121931.16	LRIF1	chr1	-	110951287	110952815	110949850	110950123	110963620	110963922	37349	3,3	4,7	22,17	4,2	198	99	2.24348e-05	0.00285612	0.273,0.176	0.733,0.81	-0.547
37429	ENSG00000076043.11	REXO2	chr11	+	114443855	114443933	114440655	114440739	114445978	114446087	37429	40,14	1,0	41,36	7,6	177	99	7.38938e-05	0.00706589	0.957,1.0	0.766,0.77	0.21
37513	ENSG00000164615.6	CAMLG	chr5	+	134743986	134744052	134738582	134738792	134750758	134751377	37513	10,15	12,5	30,38	3,3	165	99	0.000407325	0.0230016	0.333,0.643	0.857,0.884	-0.383
37659	ENSG00000048707.15	VPS13D	chr1	+	12338230	12338305	12335704	12335827	12341782	12341885	37659	0,2	1,2	3,1	0,1	174	99	0.000763468	0.0337107	0.0,0.363	1.0,0.363	-0.5
37815	ENSG00000161010.16	MRNIP	chr5	-	179851242	179851424	179847977	179848066	179853196	179853276	37815	2,1	0,0	0,2	3,3	198	99	1.80123e-10	3.52304e-07	1.0,1.0	0.0,0.25	0.875
37818	ENSG00000161010.16	MRNIP	chr5	-	179853196	179853276	179847977	179848066	179853377	179853437	37818	0,0	8,2	4,4	10,9	179	99	0.00032559	0.0195127	0.0,0.0	0.181,0.197	-0.189
37956	ENSG00000111653.20	ING4	chr12	-	6653229	6653396	6652935	6653050	6656726	6656798	37956	49,54	0,1	40,45	7,8	198	99	1.14932e-06	0.000305279	1.0,0.964	0.741,0.738	0.242
38028	ENSG00000169016.17	E2F6	chr2	-	11457178	11457233	11453581	11453798	11465771	11466103	38028	3,4	4,6	9,7	1,1	154	99	0.000286413	0.0178551	0.325,0.3	0.853,0.818	-0.523
38267	ENSG00000163029.16	SMC6	chr2	-	17752977	17753064	17745826	17745951	17753625	17753773	38267	7,3	0,0	7,6	3,3	186	99	1.64781e-05	0.00224384	1.0,1.0	0.554,0.516	0.465
38386	ENSG00000179046.9	TRIML2	chr4	-	188097323	188097346	188097060	188097161	188099034	188099175	38386	10,14	4,6	8,7	0,1	122	99	0.000472632	0.0252952	0.67,0.654	1.0,0.85	-0.263
38603	ENSG00000007341.19	ST7L	chr1	-	112616812	112616844	112610840	112611003	112618908	112619189	38603	1,0	1,3	12,7	1,0	131	99	3.02716e-07	0.00010338	0.43,0.0	0.901,1.0	-0.736
38604	ENSG00000007341.19	ST7L	chr1	-	112616812	112616895	112610458	112611003	112618908	112618941	38604	2,2	1,3	25,16	1,0	182	99	6.19076e-05	0.00634258	0.521,0.266	0.932,1.0	-0.573
38643	ENSG00000051825.15	MPHOSPH9	chr12	-	123203249	123203375	123202623	123203084	123210055	123210162	38643	8,10	14,10	27,14	0,0	198	99	2.97429e-13	6.39918e-09	0.222,0.333	1.0,1.0	-0.722
38806	ENSG00000116991.12	SIPA1L2	chr1	-	232574173	232574222	232513856	232515608	232608911	232608988	38806	2,3	0,0	3,2	2,1	148	99	0.00116771	0.0438979	1.0,1.0	0.501,0.572	0.464
38981	ENSG00000121716.21	PILRB	chr7	+	100353372	100353483	100353209	100353270	100355142	100355240	38981	1,0	2,2	13,5	3,3	198	99	0.000127994	0.0100503	0.2,0.0	0.684,0.455	-0.47
39149	ENSG00000245910.9	SNHG6	chr8	-	66922323	66922385	66921933	66922114	66922613	66922725	39149	115111	2,9	137102	0,0	161	99	0.000191272	0.0135816	0.972,0.884	1.0,1.0	-0.072
39303	ENSG00000236106.3	ENSG00000236106	chr2	+	5728086	5728152	5726252	5726579	5728727	5730355	39303	1,3	2,3	7,2	1,0	165	99	0.000173674	0.0127965	0.231,0.375	0.808,1.0	-0.601
39347	ENSG00000258644.6	SYNJ2BP-COX16	chr14	-	70388469	70388606	70375675	70375771	70416899	70416984	39347	20,18	4,3	15,22	0,1	198	99	0.000847196	0.0359934	0.714,0.75	1.0,0.917	-0.227
39403	ENSG00000147162.14	OGT	chrX	+	71555189	71555385	71554512	71554592	71555953	71556094	39403	66,59	0,1	82,86	8,6	198	99	6.92681e-05	0.00674345	1.0,0.967	0.837,0.878	0.126
39456	ENSG00000085760.15	MTIF2	chr2	-	55252476	55252653	55249394	55249534	55254040	55254201	39456	27,35	2,4	41,44	0,0	198	99	0.000601893	0.0290862	0.871,0.814	1.0,1.0	-0.157
39782	ENSG00000139641.13	ESYT1	chr12	+	56142284	56142425	56138926	56139013	56142577	56142732	39782	16,22	2,4	35,14	0,0	198	99	0.000199616	0.0140351	0.8,0.733	1.0,1.0	-0.234
39885	ENSG00000196233.14	LCOR	chr10	+	96944101	96944245	96907667	96907747	96949007	96949295	39885	2,1	0,0	7,5	4,2	198	99	1.04246e-05	0.00164915	1.0,1.0	0.467,0.556	0.488
39886	ENSG00000196233.14	LCOR	chr10	+	96944112	96944245	96907667	96907747	96949007	96949295	39886	5,3	0,0	20,11	4,2	198	99	0.000281646	0.0177182	1.0,1.0	0.714,0.733	0.276
39914	ENSG00000163719.20	MTMR14	chr3	+	9689963	9690143	9688943	9689082	9701789	9702393	39914	2,6	3,1	4,5	0,1	198	99	0.000718752	0.0324192	0.25,0.75	1.0,0.714	-0.357
39915	ENSG00000163719.20	MTMR14	chr3	+	9697710	9697866	9688943	9689082	9701789	9702216	39915	0,1	3,1	3,2	0,1	198	99	1.27586e-05	0.00185474	0.0,0.333	1.0,0.5	-0.584
39983	ENSG00000172939.9	OXSR1	chr3	+	38242742	38242778	38236660	38236961	38246074	38246221	39983	13,11	0,0	18,7	3,3	135	99	7.73095e-05	0.00727347	1.0,1.0	0.815,0.631	0.277
40059	ENSG00000147576.17	ADHFE1	chr8	+	66445217	66445414	66444593	66444748	66447263	66447341	40059	0,0	1,1	4,2	1,2	198	99	3.09041e-05	0.00375651	0.0,0.0	0.667,0.333	-0.5
40210	ENSG00000260007.3	ENSG00000260007	chr15	-	68199540	68199681	68197528	68197628	68218535	68218573	40210	0,0	1,5	2,2	0,0	198	99	5.00436e-10	7.17792e-07	0.0,0.0	1.0,1.0	-1
40277	ENSG00000175324.10	LSM1	chr8	-	38169801	38169917	38163338	38163840	38171964	38172033	40277	18,4	0,0	25,16	1,4	198	99	0.00140698	0.0492213	1.0,1.0	0.926,0.667	0.204
40378	ENSG00000119682.18	AREL1	chr14	-	74684453	74684680	74683295	74683533	74685599	74685646	40378	8,8	2,4	10,9	0,1	198	99	0.000720379	0.0324246	0.667,0.5	1.0,0.818	-0.326
40379	ENSG00000119682.18	AREL1	chr14	-	74684483	74684680	74683295	74683533	74685599	74685660	40379	5,9	2,4	5,6	0,1	198	99	0.00117406	0.0438979	0.556,0.529	1.0,0.75	-0.333
40629	ENSG00000138802.11	SEC24B	chr4	+	109481676	109481781	109473003	109473186	109491326	109491407	40629	6,1	0,0	5,5	1,4	198	99	1.54642e-05	0.00214653	1.0,1.0	0.714,0.385	0.451
40652	ENSG00000239779.7	WBP1	chr2	+	74458996	74459098	74458399	74458671	74459642	74459745	40652	0,0	21,26	4,5	11,24	198	99	0.00018104	0.013159	0.0,0.0	0.154,0.094	-0.124
40792	ENSG00000234684.8	SDCBP2-AS1	chr20	+	1350338	1350481	1325399	1325529	1359698	1359820	40792	1,4	0,0	0,2	1,2	198	99	6.13031e-05	0.0063107	1.0,1.0	0.0,0.333	0.834
40886	ENSG00000135956.9	TMEM127	chr2	-	96265137	96265512	96254832	96254997	96265868	96265997	40886	7,9	2,2	8,12	0,0	198	99	0.000716207	0.0324114	0.636,0.692	1.0,1.0	-0.336
40895	ENSG00000143458.12	GABPB2	chr1	+	151088469	151088517	151088157	151088297	151090405	151090573	40895	2,2	1,0	2,0	4,2	147	99	0.000117126	0.00950934	0.574,1.0	0.252,0.0	0.661
40995	ENSG00000136560.14	TANK	chr2	+	161160948	161161104	161160431	161160486	161161284	161161666	40995	0,1	3,0	1,2	0,1	198	99	0.000825067	0.0354318	0.0,1.0	1.0,0.5	-0.25
41335	ENSG00000104408.11	EIF3E	chr8	-	108268245	108268422	108241798	108241913	108309335	108309463	41335	2,3	4,2	0,0	2,2	198	99	0.000668464	0.0313859	0.2,0.429	0.0,0.0	0.315
41405	ENSG00000113240.14	CLK4	chr5	-	178619837	178619896	178616881	178618778	178623255	178623416	41405	2,1	7,3	6,4	0,1	158	99	1.51386e-06	0.000361896	0.152,0.173	1.0,0.715	-0.695
42037	ENSG00000189190.11	ZNF600	chr19	-	52774574	52774701	52764183	52767772	52778825	52778907	42037	11,13	0,0	10,7	2,2	198	99	0.0010704	0.0421018	1.0,1.0	0.714,0.636	0.325
42048	ENSG00000180228.14	PRKRA	chr2	-	178445425	178445535	178444421	178444500	178447455	178447586	42048	1,2	2,3	5,3	0,0	198	99	5.28833e-07	0.000158026	0.2,0.25	1.0,1.0	-0.775
42082	ENSG00000126777.18	KTN1	chr14	+	55601756	55601880	55580253	55580354	55612018	55612571	42082	2,1	0,0	2,2	4,5	198	99	1.55182e-07	6.07045e-05	1.0,1.0	0.2,0.167	0.817
42457	ENSG00000185621.11	LMLN	chr3	+	198003014	198003125	197999265	197999342	198019252	198019385	42457	2,2	2,2	1,1	0,0	198	99	2.05548e-05	0.00269656	0.333,0.333	1.0,1.0	-0.667
42739	ENSG00000130803.15	ZNF317	chr19	+	9157833	9158075	9157267	9157394	9158825	9158908	42739	1,0	2,1	1,1	0,0	198	99	1.12297e-06	0.000305279	0.2,0.0	1.0,1.0	-0.9
42740	ENSG00000130803.15	ZNF317	chr19	+	9157979	9158075	9156611	9157394	9158825	9158908	42740	1,2	2,1	4,2	0,0	195	99	0.00072704	0.0326561	0.202,0.504	1.0,1.0	-0.647
42874	ENSG00000255717.8	SNHG1	chr11	-	62854887	62854938	62853551	62854551	62855132	62855208	42874	141121	23,32	211218	12,11	150	99	5.03509e-07	0.000152577	0.802,0.714	0.921,0.929	-0.167
42876	ENSG00000255717.8	SNHG1	chr11	-	62854887	62854970	62854518	62854551	62855132	62855216	42876	60,48	23,32	123114	12,11	182	99	6.1601e-08	2.74804e-05	0.587,0.449	0.848,0.849	-0.331
43039	ENSG00000108094.17	CUL2	chr10	-	35089895	35090001	35071198	35071339	35090178	35090198	43039	0,1	3,8	8,4	4,8	198	99	0.000167064	0.0123944	0.0,0.059	0.5,0.2	-0.321
43041	ENSG00000286797.1	ENSG00000286797	chr2	+	185434096	185434191	185425062	185425507	185483033	185483091	43041	9,8	0,0	11,7	3,3	194	99	8.95968e-06	0.00148283	1.0,1.0	0.652,0.544	0.402
43048	ENSG00000188738.16	FSIP2	chr2	+	185753721	185753848	185747312	185747423	185760987	185761103	43048	2,1	0,0	0,1	2,1	198	99	1.2351e-06	0.000317986	1.0,1.0	0.0,0.333	0.834
43261	ENSG00000197056.11	ZMYM1	chr1	+	35093913	35094009	35079381	35079442	35095818	35095891	43261	4,3	0,0	9,8	2,3	195	99	0.000103052	0.00876348	1.0,1.0	0.696,0.575	0.365
43277	ENSG00000198874.14	TYW1	chr7	+	67055834	67055887	67049948	67050066	67067284	67067403	43277	44,20	0,0	42,35	2,6	152	99	0.000251062	0.0166203	1.0,1.0	0.932,0.792	0.138
43293	ENSG00000106829.20	TLE4	chr9	+	79627373	79627448	79612655	79612718	79652589	79652629	43293	2,1	2,1	7,4	1,0	174	99	0.000455858	0.0246427	0.363,0.363	0.799,1.0	-0.536
43468	ENSG00000119013.10	NDUFB3	chr2	+	201072338	201072361	201072007	201072059	201078880	201079022	43468	2,1	123,97	8,6	107,72	122	99	0.000828402	0.0355041	0.013,0.008	0.057,0.063	-0.05
43704	ENSG00000119004.17	CYP20A1	chr2	+	203245845	203245895	203238976	203239134	203251966	203252109	43704	4,2	2,1	2,6	0,0	149	99	0.00113267	0.0434037	0.571,0.571	1.0,1.0	-0.429
43758	ENSG00000265681.8	RPL17	chr18	-	49491735	49491833	49491531	49491584	49492457	49492508	43758	73,81	284256	41,61	348343	197	99	0.000102818	0.00876348	0.114,0.137	0.056,0.082	0.056
43784	ENSG00000158483.18	FAM86C1P	chr11	+	71791735	71791819	71789782	71789845	71796016	71796166	43784	2,1	0,0	0,0	1,1	183	99	1.19813e-08	6.99217e-06	1.0,1.0	0.0,0.0	1
43786	ENSG00000158483.18	FAM86C1P	chr11	+	71791738	71791819	71789782	71789845	71796016	71796166	43786	2,1	0,0	0,0	1,1	180	99	1.20247e-08	6.99217e-06	1.0,1.0	0.0,0.0	1
43807	ENSG00000165731.21	RET	chr10	+	43100458	43100722	43077063	43077331	43112098	43112224	43807	1,0	1,1	6,2	0,0	198	99	0.000271237	0.0173681	0.333,0.0	1.0,1.0	-0.834
43916	ENSG00000263551.6	ENSG00000263551	chr18	+	1133842	1133952	976588	976895	1159178	1159398	43916	0,2	2,1	2,3	0,0	198	99	5.15763e-05	0.00544233	0.0,0.5	1.0,1.0	-0.75
44037	ENSG00000258649.2	ENSG00000258649	chr14	+	38193162	38193323	38190982	38191231	38199045	38199511	44037	1,2	0,0	3,5	4,1	198	99	1.0669e-05	0.00166256	1.0,1.0	0.273,0.714	0.506
44038	ENSG00000258649.2	ENSG00000258649	chr14	+	38193240	38193323	38190982	38191231	38199045	38199511	44038	2,2	0,0	12,13	4,1	182	99	0.000432918	0.0239009	1.0,1.0	0.62,0.876	0.252
44206	ENSG00000179406.9	LINC00174	chr7	-	66439134	66439304	66429883	66430017	66450070	66450236	44206	1,2	0,0	3,7	4,2	198	99	1.61313e-06	0.000373187	1.0,1.0	0.273,0.636	0.545
44225	ENSG00000176731.12	RBIS	chr8	-	85214920	85215037	85214047	85214631	85217385	85217502	44225	88109	1,1	137,78	20,8	198	99	7.66572e-08	3.23388e-05	0.978,0.982	0.774,0.83	0.178
44394	ENSG00000137274.13	BPHL	chr6	+	3119284	3119512	3118375	3118847	3123656	3123760	44394	3,2	4,2	1,0	9,7	198	99	0.00132774	0.046984	0.273,0.333	0.053,0.0	0.277
44530	ENSG00000125970.12	RALY	chr20	+	34031521	34031604	33993645	33994131	34072065	34072205	44530	152161	2,0	211173	10,9	182	99	5.85033e-05	0.00611018	0.976,1.0	0.92,0.913	0.071
44667	ENSG00000137807.16	KIF23	chr15	+	69440767	69441079	69440307	69440487	69444789	69445041	44667	10,12	0,0	8,12	9,3	198	99	5.52513e-07	0.000162496	1.0,1.0	0.308,0.667	0.512
44982	ENSG00000204138.13	PHACTR4	chr1	+	28457831	28457855	28407409	28407463	28459084	28459258	44982	3,3	5,9	0,1	26,12	123	99	0.000476159	0.0253488	0.326,0.212	0.0,0.063	0.238
45051	ENSG00000135341.18	MAP3K7	chr6	-	90544551	90544632	90536336	90536401	90547257	90547387	45051	6,5	33,26	0,0	38,30	180	99	0.000108644	0.00909523	0.091,0.096	0.0,0.0	0.093
45070	ENSG00000162408.11	NOL9	chr1	-	6549570	6549698	6533279	6533441	6550395	6550615	45070	19,10	3,4	32,17	1,0	198	99	0.000135833	0.0105669	0.76,0.556	0.941,1.0	-0.312
45205	ENSG00000085382.12	HACE1	chr6	-	104780352	104780457	104777205	104777317	104784085	104784173	45205	0,0	3,1	6,2	6,11	198	99	0.000541975	0.0277633	0.0,0.0	0.333,0.083	-0.208
45315	ENSG00000183137.15	CEP57L1	chr6	+	109140420	109140675	109106034	109106090	109145218	109145381	45315	6,2	1,1	1,1	5,4	198	99	0.000230981	0.0154815	0.75,0.5	0.091,0.111	0.524
45353	ENSG00000112367.12	FIG4	chr6	+	109741443	109741544	109735149	109735298	109743109	109743272	45353	16,11	0,0	15,12	2,3	198	99	0.000403361	0.0229585	1.0,1.0	0.789,0.667	0.272
45476	ENSG00000107771.17	CCSER2	chr10	+	84438511	84438707	84425730	84425893	84513448	84513661	45476	3,2	3,1	5,8	0,0	198	99	3.56517e-05	0.00414619	0.333,0.5	1.0,1.0	-0.584
45478	ENSG00000107771.17	CCSER2	chr10	+	84499874	84499959	84477574	84477664	84513448	84518517	45478	0,0	7,5	4,3	7,5	184	99	0.000221743	0.0150975	0.0,0.0	0.235,0.244	-0.239
45595	ENSG00000111907.21	TPD52L1	chr6	+	125253716	125253755	125248281	125248383	125262833	125263497	45595	2,2	0,0	2,0	2,2	138	99	2.53949e-06	0.000540961	1.0,1.0	0.418,0.0	0.791
45792	ENSG00000107862.7	GBF1	chr10	+	102352457	102352518	102351842	102351951	102353599	102353654	45792	3,16	4,1	21,8	0,0	160	99	0.000577703	0.0284423	0.317,0.908	1.0,1.0	-0.387
45948	ENSG00000147854.17	UHRF2	chr9	+	6460572	6460791	6433913	6434173	6475390	6475500	45948	9,6	0,0	15,13	4,1	198	99	0.000436281	0.0239352	1.0,1.0	0.652,0.867	0.24
46216	ENSG00000171603.18	CLSTN1	chr1	-	9737497	9737554	9735884	9736042	9741093	9741256	46216	3,4	25,21	28,20	32,19	156	99	2.62831e-06	0.0005468	0.071,0.108	0.357,0.4	-0.289
46218	ENSG00000171603.18	CLSTN1	chr1	-	9756480	9756510	9755113	9755309	9773271	9773394	46218	0,0	13,19	6,4	27,14	129	99	6.99871e-05	0.00675685	0.0,0.0	0.146,0.18	-0.163
46231	ENSG00000165322.18	ARHGAP12	chr10	-	31839304	31839319	31831738	31831800	31839636	31839711	46231	3,2	0,0	8,12	3,2	114	99	0.00110815	0.0431137	1.0,1.0	0.698,0.839	0.232
46488	ENSG00000132153.15	DHX30	chr3	+	47815962	47816128	47810656	47810711	47818021	47818117	46488	6,6	0,6	4,4	0,0	198	99	0.00127551	0.0457187	1.0,0.333	1.0,1.0	-0.334
46639	ENSG00000164828.18	SUN1	chr7	+	851383	851482	843340	843520	851949	852043	46639	5,9	0,7	9,6	0,0	198	99	0.000709584	0.0323447	1.0,0.391	1.0,1.0	-0.304
46677	ENSG00000136295.15	TTYH3	chr7	+	2647958	2648054	2647417	2647638	2649566	2649639	46677	7,10	2,2	4,17	0,0	195	99	0.00117518	0.0438979	0.64,0.717	1.0,1.0	-0.322
46958	ENSG00000185697.17	MYBL1	chr8	-	66566063	66566243	66562174	66564825	66566683	66566788	46958	3,3	0,0	4,0	2,3	198	99	1.2584e-07	5.01378e-05	1.0,1.0	0.5,0.0	0.75
46989	ENSG00000005801.18	ZNF195	chr11	-	3361742	3361889	3358993	3360565	3362545	3362602	46989	7,3	0,0	10,9	3,3	198	99	5.06416e-05	0.00539383	1.0,1.0	0.625,0.6	0.387
46997	ENSG00000005801.18	ZNF195	chr11	-	3362545	3362602	3359996	3360565	3370974	3371070	46997	0,0	15,24	3,4	16,18	156	99	0.00102378	0.0408496	0.0,0.0	0.106,0.124	-0.115
46998	ENSG00000005801.18	ZNF195	chr11	-	3362545	3362602	3361742	3361889	3370974	3371070	46998	0,0	2,2	3,3	2,5	156	99	6.73537e-05	0.00670286	0.0,0.0	0.488,0.276	-0.382
47000	ENSG00000005801.18	ZNF195	chr11	-	3369356	3369502	3362545	3362602	3370974	3371070	47000	5,2	0,0	2,0	3,3	198	99	1.60506e-10	3.45328e-07	1.0,1.0	0.25,0.0	0.875
47045	ENSG00000172889.16	EGFL7	chr9	+	136670168	136670330	136669913	136670009	136670949	136671014	47045	28,29	0,0	16,19	4,1	198	99	0.000844353	0.0359728	1.0,1.0	0.667,0.905	0.214
47158	ENSG00000196683.12	TOMM7	chr7	-	22817999	22818048	22812970	22813185	22822676	22822791	47158	495501	34,51	468447	18,11	148	99	1.16209e-05	0.00172177	0.907,0.868	0.946,0.965	-0.068
47183	ENSG00000095485.18	CWF19L1	chr10	-	100256261	100256476	100253420	100253539	100267570	100267623	47183	2,5	2,2	11,6	0,1	198	99	0.000909395	0.0376987	0.333,0.556	1.0,0.75	-0.43
47402	ENSG00000145390.12	USP53	chr4	+	119239217	119239903	119217549	119217673	119245336	119245429	47402	4,6	0,0	12,7	4,3	198	99	1.32219e-05	0.00189077	1.0,1.0	0.6,0.538	0.431
47434	ENSG00000197111.16	PCBP2	chr12	+	53467804	53467843	53467220	53467293	53468776	53468832	47434	82,85	42,42	142126	13,21	138	99	9.01276e-09	5.84263e-06	0.583,0.592	0.887,0.811	-0.262
47523	ENSG00000010270.14	STARD3NL	chr7	+	38179089	38179145	38178350	38178420	38214356	38214434	47523	4,6	0,0	1,0	1,2	155	99	3.52653e-06	0.000683543	1.0,1.0	0.39,0.0	0.805
47529	ENSG00000010270.14	STARD3NL	chr7	+	38217024	38217078	38215027	38215105	38217187	38217269	47529	28,35	1,0	67,62	9,5	153	99	0.000361787	0.0212094	0.948,1.0	0.828,0.889	0.115
47571	ENSG00000175600.16	SUGCT	chr7	+	40274512	40274656	40237634	40237726	40316759	40316855	47571	2,2	0,0	1,1	3,1	198	99	3.76513e-07	0.000124626	1.0,1.0	0.143,0.333	0.762
47683	ENSG00000015676.18	NUDCD3	chr7	-	44485530	44485622	44484967	44485284	44490408	44490606	47683	1,0	15,18	6,3	24,9	191	99	0.00103453	0.0410661	0.033,0.0	0.115,0.147	-0.115
47691	ENSG00000196262.15	PPIA	chr7	+	44798747	44798814	44796680	44796793	44799246	44799277	47691	84104	11901415	137115	955831	166	99	2.36944e-06	0.000518594	0.04,0.042	0.079,0.076	-0.036
47692	ENSG00000196262.15	PPIA	chr7	+	44798747	44798904	44796680	44796793	44799246	44799277	47692	129136	11901415	192170	955831	198	99	1.93414e-07	7.17464e-05	0.051,0.046	0.091,0.093	-0.043
47757	ENSG00000151779.13	NBAS	chr2	-	15488893	15489022	15478225	15478289	15504144	15504213	47757	15,13	4,3	32,31	0,1	198	99	6.88699e-05	0.00673516	0.652,0.684	1.0,0.939	-0.301
47778	ENSG00000183696.14	UPP1	chr7	+	48099669	48099787	48094762	48094827	48101823	48101870	47778	9,8	0,0	16,7	3,2	198	99	0.000345802	0.0204394	1.0,1.0	0.727,0.636	0.319
48138	ENSG00000162971.11	TYW5	chr2	-	199936404	199936492	199935930	199936047	199938932	199939070	48138	7,8	2,2	15,14	0,0	187	99	0.00051337	0.0266378	0.649,0.679	1.0,1.0	-0.336
48532	ENSG00000008277.15	ADAM22	chr7	+	88186614	88186701	88181957	88182024	88193115	88193239	48532	1,2	0,0	1,0	5,1	186	99	2.22855e-10	3.68824e-07	1.0,1.0	0.096,0.0	0.952
48761	ENSG00000213420.8	GPC2	chr7	-	100175571	100175894	100173457	100174765	100176206	100176365	48761	4,7	0,0	10,7	2,2	198	99	0.0013655	0.0480015	1.0,1.0	0.714,0.636	0.325
48805	ENSG00000179988.15	PSTK	chr10	+	122982732	122983024	122954380	122954568	122983271	122983470	48805	0,0	4,2	4,2	1,5	198	99	0.00015189	0.0115883	0.0,0.0	0.667,0.167	-0.417
48823	ENSG00000111206.13	FOXM1	chr12	-	2865354	2865399	2864682	2864752	2866392	2866521	48823	0,2	5,18	7,6	17,5	144	99	0.00084891	0.0359934	0.0,0.071	0.221,0.452	-0.301
48989	ENSG00000144935.16	TRPC1	chr3	+	142736378	142736533	142724033	142724731	142748257	142748460	48989	2,3	3,5	12,8	0,2	198	99	8.08494e-05	0.00743366	0.25,0.231	1.0,0.667	-0.593
49077	ENSG00000256771.5	ZNF253	chr19	+	19880050	19880146	19865885	19865999	19891473	19892083	49077	5,0	2,2	9,6	0,1	195	99	0.00018447	0.0133184	0.559,0.0	1.0,0.753	-0.597
49084	ENSG00000153066.13	TXNDC11	chr16	-	11730644	11730774	11721576	11721670	11733981	11734079	49084	12,7	0,0	4,3	2,2	198	99	6.26481e-05	0.00638803	1.0,1.0	0.5,0.429	0.535
49109	ENSG00000123684.13	LPGAT1	chr1	-	211830182	211830330	211829058	211829323	211830572	211830722	49109	1,1	0,0	1,2	1,5	198	99	4.97925e-09	3.96772e-06	1.0,1.0	0.333,0.167	0.75
49255	ENSG00000149292.17	TTC12	chr11	+	113315950	113316053	113314578	113314618	113316242	113316315	49255	0,0	1,2	4,1	3,1	198	99	0.000482747	0.0255192	0.0,0.0	0.4,0.333	-0.367
49316	ENSG00000122481.17	RWDD3	chr1	+	95237347	95237460	95234213	95234315	95239776	95239909	49316	0,1	6,1	1,2	1,0	198	99	0.000627593	0.0300727	0.0,0.333	0.333,1.0	-0.5
49605	ENSG00000152457.18	DCLRE1C	chr10	-	14945434	14945565	14945104	14945189	14949035	14949087	49605	1,2	0,0	0,1	4,5	198	99	6.36023e-11	2.18665e-07	1.0,1.0	0.0,0.091	0.955
49606	ENSG00000152457.18	DCLRE1C	chr10	-	14947524	14947609	14945104	14945189	14949035	14949087	49606	2,1	0,0	3,0	4,5	184	99	1.42162e-10	3.39846e-07	1.0,1.0	0.288,0.0	0.856
49684	ENSG00000188883.5	KLRG2	chr7	-	139454110	139454214	139452689	139453707	139479626	139479772	49684	15,10	0,0	54,38	6,2	198	99	0.000588899	0.0288614	1.0,1.0	0.818,0.905	0.139
49716	ENSG00000157800.18	SLC37A3	chr7	-	140355667	140355764	140352061	140352146	140364407	140364491	49716	26,33	0,0	38,24	2,4	196	99	0.000547447	0.0278039	1.0,1.0	0.906,0.752	0.171
50066	ENSG00000126768.13	TIMM17B	chrX	-	48895351	48895501	48895037	48895101	48896758	48896858	50066	9,6	159202	10,14	71,90	198	99	0.000315857	0.0190355	0.028,0.015	0.066,0.072	-0.048
50319	ENSG00000147180.17	ZNF711	chrX	+	85246929	85247183	85245902	85246022	85247546	85247651	50319	0,0	1,1	5,2	0,0	198	99	2.30785e-09	2.61334e-06	0.0,0.0	1.0,1.0	-1
50320	ENSG00000147180.17	ZNF711	chrX	+	85246929	85247188	85245902	85246022	85247546	85247651	50320	0,0	1,1	4,2	0,0	198	99	3.44939e-09	3.03035e-06	0.0,0.0	1.0,1.0	-1
50391	ENSG00000100296.14	THOC5	chr22	-	29550727	29550843	29549051	29549158	29553447	29553655	50391	0,4	1,2	11,5	1,0	198	99	0.00126744	0.0456712	0.0,0.5	0.846,1.0	-0.673
50525	ENSG00000073921.18	PICALM	chr11	-	85974707	85974812	85957174	85959060	85981128	85981228	50525	31,48	5,1	62,52	0,0	198	99	0.00114125	0.0435243	0.756,0.96	1.0,1.0	-0.142
50721	ENSG00000108423.15	TUBD1	chr17	-	59890830	59891041	59886082	59886230	59892696	59892715	50721	14,18	0,0	15,10	4,6	198	99	4.26129e-07	0.000135018	1.0,1.0	0.652,0.455	0.447
50770	ENSG00000104756.16	KCTD9	chr8	-	25450379	25450481	25446128	25446250	25458198	25458280	50770	2,6	3,3	0,1	5,6	198	99	0.000189021	0.0135242	0.25,0.5	0.0,0.077	0.337
50877	ENSG00000099250.18	NRP1	chr10	-	33202890	33202995	33197620	33197709	33207571	33207625	50877	5,3	0,0	8,1	3,2	198	99	6.13594e-06	0.00108332	1.0,1.0	0.571,0.2	0.615
50878	ENSG00000099250.18	NRP1	chr10	-	33202911	33202995	33197649	33197709	33207571	33207716	50878	4,5	0,0	10,1	3,2	183	99	2.36845e-05	0.00296012	1.0,1.0	0.643,0.213	0.572
50968	ENSG00000179950.14	PUF60	chr8	-	143827384	143827536	143824312	143824399	143828983	143829044	50968	0,1	4,2	4,2	0,2	198	99	0.000307844	0.0188161	0.0,0.2	1.0,0.333	-0.567
50996	ENSG00000025423.11	HSD17B6	chr12	+	56763197	56763414	56752160	56752318	56773838	56774118	50996	3,3	0,0	0,1	2,0	198	99	0.00119564	0.0438979	1.0,1.0	0.0,1.0	0.5
51272	ENSG00000253729.8	PRKDC	chr8	-	47782161	47782254	47779003	47779093	47782377	47782598	51272	31,12	0,0	54,24	1,5	192	99	0.00123441	0.0450907	1.0,1.0	0.965,0.712	0.161
51321	ENSG00000130775.16	THEMIS2	chr1	+	27879643	27880054	27876587	27876728	27885294	27885451	51321	6,4	0,0	6,6	9,1	198	99	2.62258e-06	0.0005468	1.0,1.0	0.25,0.75	0.5
51326	ENSG00000023287.13	RB1CC1	chr8	-	52685398	52685520	52683886	52684013	52686852	52686967	51326	17,26	3,5	25,10	1,0	198	99	0.000646852	0.0307219	0.739,0.722	0.926,1.0	-0.233
51386	ENSG00000181690.8	PLAG1	chr8	-	56168027	56168386	56160908	56167503	56171090	56171189	51386	5,6	0,2	2,3	6,5	198	99	0.000551892	0.0278731	1.0,0.6	0.143,0.231	0.613
51387	ENSG00000181690.8	PLAG1	chr8	-	56179408	56179513	56171090	56171189	56211120	56211273	51387	3,3	1,2	1,0	2,6	198	99	0.000394107	0.0226717	0.6,0.429	0.2,0.0	0.414
51481	ENSG00000205268.11	PDE7A	chr8	-	65780843	65780947	65779719	65779803	65782782	65782843	51481	8,8	2,1	3,8	11,13	198	99	6.6554e-05	0.00666004	0.667,0.8	0.12,0.235	0.556
51669	ENSG00000121064.13	SCPEP1	chr17	+	56998373	56998498	56996961	56997055	57000854	57000992	51669	4,11	8,1	22,11	1,0	198	99	0.000276997	0.0175282	0.2,0.846	0.917,1.0	-0.435
51670	ENSG00000121064.13	SCPEP1	chr17	+	56998384	56998498	56996961	56997055	57000854	57000992	51670	8,19	8,1	41,22	1,0	198	99	0.000232976	0.0155667	0.333,0.905	0.953,1.0	-0.357
51706	ENSG00000146067.16	FAM193B	chr5	-	177531952	177532200	177531281	177531521	177532442	177532641	51706	1,4	0,0	4,1	4,1	198	99	4.03629e-06	0.000768503	1.0,1.0	0.333,0.333	0.667
51707	ENSG00000146067.16	FAM193B	chr5	-	177532155	177532200	177531337	177531521	177532442	177532612	51707	1,3	0,0	0,1	4,1	144	99	1.14036e-09	1.49421e-06	1.0,1.0	0.0,0.407	0.796
51741	ENSG00000154582.18	ELOC	chr8	-	73964486	73964625	73959764	73959818	73969559	73969673	51741	10,2	1,3	5,3	0,0	198	99	0.000824328	0.0354318	0.833,0.25	1.0,1.0	-0.459
51779	ENSG00000253706.5	ENSG00000253706	chr8	-	74845876	74845953	74844847	74845035	74866517	74866634	51779	2,2	0,0	1,3	3,1	176	99	4.50905e-05	0.0048996	1.0,1.0	0.158,0.628	0.607
51808	ENSG00000104427.12	ZC2HC1A	chr8	+	78711989	78712106	78698413	78698513	78715220	78715328	51808	2,4	3,2	0,0	4,5	198	99	3.69056e-05	0.00420119	0.25,0.5	0.0,0.0	0.375
51879	ENSG00000072401.15	UBE2D1	chr10	+	58361494	58361526	58361337	58361401	58363608	58363686	51879	7,6	2,2	12,12	0,0	131	99	0.00105183	0.0415993	0.726,0.694	1.0,1.0	-0.29
51997	ENSG00000104312.8	RIPK2	chr8	+	89762828	89762982	89757815	89758233	89765340	89765496	51997	7,9	0,0	8,5	2,3	198	99	2.37124e-05	0.00296012	1.0,1.0	0.667,0.455	0.439
52168	ENSG00000171469.11	ZNF561	chr19	-	9617044	9617226	9614020	9614103	9618090	9618179	52168	10,10	0,1	20,9	5,2	198	99	0.00133803	0.0471502	1.0,0.833	0.667,0.692	0.237
52169	ENSG00000171469.11	ZNF561	chr19	-	9617048	9617171	9614020	9614103	9618090	9618179	52169	6,11	0,1	11,5	5,2	198	99	0.000313918	0.0190252	1.0,0.846	0.524,0.556	0.383
52309	ENSG00000157193.18	LRP8	chr1	-	53258008	53258074	53257239	53257464	53258318	53258471	52309	0,0	14,9	6,6	30,22	165	99	0.000200617	0.0140596	0.0,0.0	0.107,0.141	-0.124
52705	ENSG00000100330.16	MTMR3	chr22	+	30023456	30023483	30022608	30022697	30025629	30026037	52705	1,0	3,5	1,3	2,0	126	99	0.00074772	0.0333068	0.208,0.0	0.282,1.0	-0.537
53029	ENSG00000147789.16	ZNF7	chr8	+	144829426	144829604	144829042	144829090	144837390	144837507	53029	2,3	0,0	1,1	1,4	198	99	3.52121e-09	3.03035e-06	1.0,1.0	0.333,0.111	0.778
53030	ENSG00000147789.16	ZNF7	chr8	+	144829444	144829604	144829042	144829090	144837390	144837507	53030	2,4	0,0	1,1	1,4	198	99	3.51097e-09	3.03035e-06	1.0,1.0	0.333,0.111	0.778
53031	ENSG00000147789.16	ZNF7	chr8	+	144829477	144829604	144829041	144829090	144837390	144837507	53031	4,8	0,0	3,2	1,4	198	99	1.19478e-06	0.000313485	1.0,1.0	0.6,0.2	0.6
53032	ENSG00000147789.16	ZNF7	chr8	+	144829522	144829604	144829042	144829090	144837390	144837507	53032	2,3	0,0	1,1	1,4	181	99	6.67118e-09	4.94933e-06	1.0,1.0	0.354,0.12	0.763
53138	ENSG00000105223.20	PLD3	chr19	+	40365552	40365930	40348689	40348768	40366418	40366464	53138	41,42	7,4	38,22	1,0	198	99	0.000217992	0.0148892	0.745,0.84	0.95,1.0	-0.182
53139	ENSG00000105223.20	PLD3	chr19	+	40365661	40365930	40348699	40348768	40366418	40366510	53139	18,28	7,4	24,14	1,0	198	99	0.000123421	0.0097625	0.563,0.778	0.923,1.0	-0.291
53142	ENSG00000105223.20	PLD3	chr19	+	40365717	40365930	40348684	40348768	40366418	40366464	53142	20,30	7,4	31,15	1,0	198	99	7.9303e-05	0.00738617	0.588,0.789	0.939,1.0	-0.281
53209	ENSG00000153707.19	PTPRD	chr9	-	8437197	8437239	8436591	8436689	8449724	8449837	53209	0,0	5,11	3,3	9,6	141	99	0.000543897	0.0277956	0.0,0.0	0.19,0.26	-0.225
53317	ENSG00000176261.16	ZBTB8OS	chr1	-	32633950	32634110	32621829	32621948	32650428	32650550	53317	0,1	2,0	1,1	0,0	198	99	0.00119564	0.0438979	0.0,1.0	1.0,1.0	-0.5
53326	ENSG00000176261.16	ZBTB8OS	chr1	-	32634767	32634792	32620819	32621948	32650401	32650525	53326	1,0	1,1	2,1	0,0	124	99	0.00118481	0.0438979	0.444,0.0	1.0,1.0	-0.778
53436	ENSG00000242247.11	ARFGAP3	chr22	-	42810812	42810944	42808766	42808890	42817141	42817264	53436	27,19	0,0	35,33	3,4	198	99	0.000464153	0.0249656	1.0,1.0	0.854,0.805	0.17
53714	ENSG00000276291.6	FRG1HP	chr9	+	40993252	40993434	40992244	40992775	40994632	40994699	53714	3,10	1,0	7,5	2,7	198	99	0.000572945	0.0282727	0.6,1.0	0.636,0.263	0.351
53726	ENSG00000136098.17	NEK3	chr13	-	52154079	52154173	52153894	52153992	52156074	52156248	53726	6,11	0,0	22,11	1,7	193	99	0.000118833	0.00953583	1.0,1.0	0.919,0.446	0.318
53939	ENSG00000155621.15	C9orf85	chr9	+	71971504	71971618	71947005	71947112	71982656	71983250	53939	3,0	3,2	6,8	2,0	198	99	0.000850758	0.0359934	0.333,0.0	0.6,1.0	-0.634
54323	ENSG00000237298.10	TTN-AS1	chr2	+	178599593	178599750	178597595	178597681	178600557	178600572	54323	2,4	1,4	1,0	6,3	198	99	0.000596454	0.0290114	0.5,0.333	0.077,0.0	0.378
54346	ENSG00000148110.17	MFSD14B	chr9	+	94440984	94441099	94438400	94438528	94444963	94445182	54346	49,33	1,0	49,42	6,2	198	99	0.00102527	0.0408496	0.961,1.0	0.803,0.913	0.122
54446	ENSG00000158636.17	EMSY	chr11	+	76539598	76539640	76537794	76537950	76542215	76542367	54446	3,1	0,0	0,1	3,0	141	99	0.000667162	0.0313859	1.0,1.0	0.0,1.0	0.5
54447	ENSG00000158636.17	EMSY	chr11	+	76544258	76544822	76542167	76542367	76549951	76550363	54447	1,1	0,4	6,2	0,0	198	99	0.000995206	0.0399711	1.0,0.111	1.0,1.0	-0.445
54466	ENSG00000136870.11	ZNF189	chr9	+	101399394	101399530	101399027	101399189	101399925	101400010	54466	1,3	1,0	1,1	5,1	198	99	0.000549229	0.0278039	0.333,1.0	0.091,0.333	0.454
54543	ENSG00000166888.12	STAT6	chr12	-	57108162	57108299	57107230	57107314	57111128	57111231	54543	3,10	0,0	0,1	1,1	198	99	0.000271237	0.0173681	1.0,1.0	0.0,0.333	0.834
54630	ENSG00000198001.16	IRAK4	chr12	+	43771037	43771104	43768102	43768272	43771219	43771365	54630	2,1	1,0	0,1	3,2	166	99	0.000211314	0.0145718	0.544,1.0	0.0,0.23	0.657
54691	ENSG00000242715.8	CCDC169	chr13	-	36295777	36295857	36283591	36283702	36297636	36297749	54691	24,13	8,4	11,5	9,19	179	99	0.0011123	0.0431193	0.624,0.643	0.403,0.127	0.368
54934	ENSG00000150527.18	MIA2	chr14	+	39320927	39321056	39319208	39319291	39326863	39327022	54934	2,5	0,0	6,4	3,2	198	99	3.87202e-05	0.0043616	1.0,1.0	0.5,0.5	0.5
54947	ENSG00000128185.10	DGCR6L	chr22	-	20316118	20316219	20315335	20315476	20319638	20319799	54947	41,41	3,4	46,33	0,0	198	99	0.000525734	0.0271251	0.872,0.837	1.0,1.0	-0.145
55074	ENSG00000025039.15	RRAGD	chr6	-	89377670	89377813	89364615	89368207	89387294	89387590	55074	1,1	0,0	0,1	1,1	198	99	0.000271237	0.0173681	1.0,1.0	0.0,0.333	0.834
55196	ENSG00000182504.11	CEP97	chr3	+	101728813	101728937	101727382	101727541	101731839	101731953	55196	3,1	9,2	7,7	1,1	198	99	2.13277e-05	0.00274769	0.143,0.2	0.778,0.778	-0.607
55200	ENSG00000082515.18	MRPL22	chr5	+	154950802	154950938	154941216	154941265	154956370	154956436	55200	51,61	4,2	69,44	20,17	198	99	2.64314e-06	0.0005468	0.864,0.938	0.633,0.564	0.302
55201	ENSG00000082515.18	MRPL22	chr5	+	154950820	154950938	154941094	154941265	154956370	154956436	55201	91116	4,2	119,96	20,17	198	99	1.57653e-06	0.000370608	0.919,0.967	0.748,0.738	0.2
55226	ENSG00000048991.17	R3HDM1	chr2	+	135565736	135565925	135531454	135531633	135602499	135602670	55226	2,3	1,2	0,0	6,5	198	99	9.6721e-05	0.00844449	0.5,0.429	0.0,0.0	0.465
55362	ENSG00000204852.17	TCTN1	chr12	+	110619835	110619956	110614026	110614402	110626361	110626382	55362	1,1	0,0	2,0	2,1	198	99	6.13031e-05	0.0063107	1.0,1.0	0.333,0.0	0.834
55535	ENSG00000057608.17	GDI2	chr10	-	5794884	5794989	5785851	5786050	5796762	5796862	55535	55,57	4,4	61,56	1,0	198	99	0.00127364	0.0457187	0.873,0.877	0.968,1.0	-0.109
55751	ENSG00000163608.15	NEPRO	chr3	-	113017447	113017602	113013948	113014032	113019541	113019644	55751	1,4	0,0	6,0	2,2	198	99	3.46399e-05	0.00407256	1.0,1.0	0.6,0.0	0.7
55833	ENSG00000107614.22	TRDMT1	chr10	-	17169309	17169539	17168840	17168917	17174550	17174660	55833	0,0	4,6	3,2	4,1	198	99	0.00042387	0.0236258	0.0,0.0	0.273,0.5	-0.387
55861	ENSG00000078403.17	MLLT10	chr10	+	21682224	21682257	21681331	21681376	21713771	21713950	55861	2,2	0,0	3,3	4,2	132	99	1.48606e-06	0.000359242	1.0,1.0	0.36,0.529	0.555
55939	ENSG00000148459.16	PDSS1	chr10	+	26740644	26740817	26735465	26735579	26742496	26742577	55939	4,2	7,4	0,0	10,11	198	99	0.000343731	0.0203729	0.222,0.2	0.0,0.0	0.211
56075	ENSG00000128654.14	MTX2	chr2	+	176270215	176270419	176269394	176269669	176296859	176296907	56075	3,6	16,17	1,0	22,11	198	99	0.00112781	0.0434037	0.086,0.15	0.022,0.0	0.107
56204	ENSG00000181038.14	METTL23	chr17	+	76726969	76727213	76726842	76726879	76729689	76729794	56204	0,2	2,4	1,5	0,1	198	99	2.42297e-05	0.00299599	0.0,0.2	1.0,0.714	-0.757
56355	ENSG00000114439.19	BBX	chr3	+	107789786	107789876	107778370	107778519	107791239	107791299	56355	2,2	6,5	17,9	8,3	189	99	0.000958695	0.0390138	0.149,0.173	0.527,0.611	-0.408
56546	ENSG00000107625.14	DDX50	chr10	+	68906283	68906337	68901285	68901471	68906710	68907007	56546	1,0	15,19	3,5	17,14	153	99	0.00118444	0.0438979	0.041,0.0	0.102,0.188	-0.124
56842	ENSG00000179818.16	PCBP1-AS1	chr2	-	70059642	70059680	70048706	70051305	70085546	70085574	56842	0,0	6,6	3,6	10,8	137	99	4.21099e-05	0.00467008	0.0,0.0	0.178,0.351	-0.264
56864	ENSG00000179818.16	PCBP1-AS1	chr2	-	70083537	70083687	70059642	70059680	70085546	70085573	56864	2,3	0,0	6,9	3,4	198	99	1.69502e-05	0.00229361	1.0,1.0	0.5,0.529	0.486
56907	ENSG00000138326.21	RPS24	chr10	+	78037438	78040225	78037193	78037304	78040614	78040716	56907	12,11	529661	12,24	316310	198	99	0.000191094	0.0135816	0.011,0.008	0.019,0.037	-0.018
56911	ENSG00000138326.21	RPS24	chr10	+	78040200	78040225	78037193	78037304	78040614	78040713	56911	11,11	529661	12,24	316310	124	99	8.72244e-05	0.00795184	0.016,0.013	0.029,0.058	-0.029
56912	ENSG00000138326.21	RPS24	chr10	+	78040203	78040225	78037193	78037304	78040614	78040696	56912	252325	529661	383318	316310	121	99	2.05573e-11	1.01893e-07	0.28,0.287	0.498,0.456	-0.194
57060	ENSG00000171862.12	PTEN	chr10	+	87942610	87942769	87933012	87933251	87952117	87952259	57060	3,3	4,7	0,1	22,21	198	99	0.000440043	0.0239684	0.273,0.176	0.0,0.023	0.213
57431	ENSG00000125871.14	MGME1	chr20	+	17975683	17975903	17969800	17970370	17988165	17988298	57431	22,16	0,1	18,18	6,3	198	99	0.000155969	0.0117743	1.0,0.889	0.6,0.75	0.269
57432	ENSG00000125871.14	MGME1	chr20	+	17975683	17975903	17969800	17970370	17989938	17991122	57432	15,11	1,0	10,10	5,1	198	99	0.00109522	0.0427651	0.882,1.0	0.5,0.833	0.275
57446	ENSG00000214413.9	BBIP1	chr10	-	110907679	110907836	110901537	110901612	110918120	110918213	57446	1,2	15,23	10,12	28,28	198	99	0.000669584	0.0313859	0.032,0.042	0.152,0.176	-0.127
57517	ENSG00000157540.22	DYRK1A	chr21	+	37456129	37456308	37430268	37430400	37472683	37472880	57517	1,0	0,2	1,1	0,0	198	99	0.00119564	0.0438979	1.0,0.0	1.0,1.0	-0.5
57562	ENSG00000115392.13	FANCL	chr2	-	58221941	58222042	58204129	58204226	58241217	58241325	57562	4,7	0,0	10,8	2,4	198	99	1.36415e-05	0.00191828	1.0,1.0	0.714,0.5	0.393
57575	ENSG00000115392.13	FANCL	chr2	-	58232053	58232112	58204129	58204226	58241217	58241255	57575	8,7	0,0	6,7	2,4	158	99	7.81002e-06	0.00134426	1.0,1.0	0.653,0.523	0.412
57600	ENSG00000149187.19	CELF1	chr11	-	47471997	47472102	47470293	47470555	47472190	47472357	57600	16,23	0,0	19,18	4,1	198	99	0.00100657	0.0402895	1.0,1.0	0.704,0.9	0.198
57727	ENSG00000267080.7	ASB16-AS1	chr17	-	44182929	44183093	44181622	44181720	44186564	44186707	57727	3,4	4,0	0,1	1,2	198	99	0.00127923	0.0457187	0.273,1.0	0.0,0.2	0.537
57793	ENSG00000160685.14	ZBTB7B	chr1	+	155010257	155010397	155002629	155002943	155014654	155015814	57793	0,0	8,8	2,3	1,4	198	99	0.000406982	0.0230016	0.0,0.0	0.5,0.273	-0.387
57862	ENSG00000023191.17	RNH1	chr11	-	504823	504996	502061	502249	507112	507195	57862	0,1	2,4	7,3	8,3	198	99	0.00105449	0.0416282	0.0,0.111	0.304,0.333	-0.263
58165	ENSG00000235823.4	OLMALINC	chr10	+	100380894	100381109	100373571	100374012	100381215	100381448	58165	0,1	4,6	7,7	7,14	198	99	0.000419267	0.023533	0.0,0.077	0.333,0.2	-0.228
58166	ENSG00000235823.4	OLMALINC	chr10	+	100380982	100381109	100373512	100374012	100381215	100381448	58166	0,2	4,6	13,14	7,14	198	99	0.000482302	0.0255192	0.0,0.143	0.481,0.333	-0.336
58187	ENSG00000116679.16	IVNS1ABP	chr1	-	185306484	185306625	185305535	185305643	185307013	185307139	58187	1,1	22,37	5,8	23,18	198	99	8.05382e-05	0.00743366	0.022,0.013	0.098,0.182	-0.123
58291	ENSG00000133794.20	ARNTL	chr11	+	13355172	13355296	13354300	13354448	13356738	13356777	58291	2,0	3,4	1,1	0,0	198	99	2.36796e-11	1.01893e-07	0.25,0.0	1.0,1.0	-0.875
58292	ENSG00000133794.20	ARNTL	chr11	+	13355225	13355296	13354300	13354448	13356738	13356777	58292	2,0	3,4	1,3	0,0	170	99	7.11436e-11	2.18665e-07	0.28,0.0	1.0,1.0	-0.86
58293	ENSG00000133794.20	ARNTL	chr11	+	13355232	13355296	13354300	13354448	13356738	13356777	58293	2,0	3,4	1,1	0,0	163	99	1.13631e-10	3.05597e-07	0.288,0.0	1.0,1.0	-0.856
58437	ENSG00000000460.17	C1orf112	chr1	+	169832416	169832506	169830695	169830747	169836926	169837112	58437	18,11	0,0	26,12	1,4	189	99	0.00131647	0.046662	1.0,1.0	0.932,0.611	0.228
58558	ENSG00000166889.14	PATL1	chr11	-	59655955	59656045	59655522	59655740	59656498	59656600	58558	7,9	2,4	11,3	1,0	189	99	0.00127858	0.0457187	0.647,0.541	0.852,1.0	-0.332
58684	ENSG00000086758.16	HUWE1	chrX	-	53625785	53626034	53625156	53625258	53627409	53627515	58684	14,21	1,1	13,17	4,7	198	99	0.001241	0.0451777	0.875,0.913	0.619,0.548	0.31
58853	ENSG00000170144.21	HNRNPA3	chr2	+	177219407	177221976	177219246	177219314	177222059	177223919	58853	140168	2,9	125104	13,17	198	99	0.000153933	0.0116615	0.972,0.903	0.828,0.754	0.147
58910	ENSG00000196459.15	TRAPPC2	chrX	-	13734043	13734185	13719870	13719982	13734524	13734620	58910	3,5	0,0	2,3	1,2	198	99	0.000420018	0.023533	1.0,1.0	0.5,0.429	0.535
[truncated: 63 more rows]

## Sheet: microexonator
	exon_ID	Gene	Node	Coord	Strand	Type	Psi_A	Psi_B	DeltaPsi	Probability	Complexity	Entropy	gene_name
[truncated: 12 more rows]

## Sheet: Gene Ontology
Vast-tools
[truncated: 82 more rows]
