# Supplementary material for: Bioinformatic analysis predicts that ethanol exposure during early development causes alternative splicing alterations of genes involved in RNA post-transcriptional regulation
Source: PLoS One. 2023 Apr 13;18(4):e0284357. doi: 10.1371/journal.pone.0284357 (PMC10101408; doi:10.1371/journal.pone.0284357)
Supplement: S3 Table — Gene Ontology results of genes predicted to be altered by ethanol in the cortex and embryoid bodies datasets. (XLSX) [file pone.0284357.s006.xlsx]

## Sheet: Hoja1
Category	Term	Count	%	PValue	Genes	List Total	Pop Hits	Pop Total	Fold Enrichment	Bonferroni	Benjamini	FDR
GOTERM_MF_DIRECT	GO:0003723~RNA binding	9	50	2.62483e-06	DDX3X, HNRNPH1, G3BP1, PCBP2, HNRNPA2B1, SLC3A2, HNRNPA1, HMGN2, SRSF11	15	1471	18869	7.6964	0.000175849	0.000175864	0.000170614
GOTERM_MF_DIRECT	GO:0035198~miRNA binding	3	16.6667	0.000335448	HNRNPA2B1, HNRNPA1, GAS5	15	37	18869	101.995	0.022228	0.0112375	0.0109021
GOTERM_MF_DIRECT	GO:0003676~nucleic acid binding	4	22.2222	0.00191462	DDX3X, HNRNPH1, HNRNPA1, HMGN2	15	346	18869	14.5426	0.1205	0.0427598	0.0414834
Category	Term	Count	%	PValue	Genes	List Total	Pop Hits	Pop Total	Fold Enrichment	Bonferroni	Benjamini	FDR
GOTERM_CC_DIRECT	GO:1990904~ribonucleoprotein complex	5	27.7778	1.01632e-05	HNRNPH1, G3BP1, PCBP2, HNRNPA2B1, HNRNPA1	17	183	20562	33.0473	0.000609612	0.000609795	0.000609795
