# Supplementary material for: Bioinformatic analysis predicts that ethanol exposure during early development causes alternative splicing alterations of genes involved in RNA post-transcriptional regulation
Source: PLoS One. 2023 Apr 13;18(4):e0284357. doi: 10.1371/journal.pone.0284357 (PMC10101408; doi:10.1371/journal.pone.0284357)
Supplement: S4 Table — Datasheets including VAST-TOOLS, rMATS, MAJIQ, Microexonator and Gene Ontology results. (XLSX) [file pone.0284357.s007.xlsx]

## Sheet: vast_tools
GENE	EVENT	COORD	LENGTH	FullCO	COMPLEX	boschen_pae_r1	boschen_pae_r1-Q	boschen_pae_r2	boschen_pae_r2-Q	boschen_pae_r3	boschen_pae_r3-Q	boschen_pae_r4	boschen_pae_r4-Q	boschen_pae_r5	boschen_pae_r5-Q	boschen_pae_r6	boschen_pae_r6-Q	boschen_veh_r2	boschen_veh_r2-Q	boschen_veh_r3	boschen_veh_r3-Q	boschen_veh_r4	boschen_veh_r4-Q	boschen_veh_r5	boschen_veh_r5-Q	boschen_veh_r6	boschen_veh_r6-Q	dPSI
Zfp207	MmuEX0053090	chr11:80393084-80393176	93	chr11:80391992,80393084-80393176,80394286	S	30.01	SOK,SOK,142=111=295,OK,S@164,45,383,55	26.54	SOK,SOK,151=112=364,OK,S@166,41,460,59	29.45	SOK,SOK,158=140=357,OK,S@192,90,462,10	28.39	SOK,SOK,151=90=304,OK,S@154,73,390,27	29.34	SOK,SOK,95=91=224,OK,S@120,29,289,71	32.98	SOK,SOK,132=116=252,OK,S@164,90,335,10	12.44	SOK,SOK,72=57=454,OK,S@72,53,510,47	14.31	SOK,SOK,94=71=494,OK,S@94,30,564,70	14.61	SOK,SOK,132=88=643,OK,S@126,08,736,92	12.95	SOK,SOK,102=72=585,OK,S@98,29,660,71	15.87	SOK,SOK,117=75=509,OK,S@111,25,589,75	-15.41
Ktn1	MmuEX0025962	chr14:47725929-47726000	72	chr14:47724970,47725929-47726000,47726226	S	45.1	SOK,SOK,38=31=42,OK,S@50,06,60,94	40.11	SOK,SOK,33=38=53,OK,S@49,74,74,26	58.62	LOW,LOW,17=17=12,OK,S@26,97,19,03	52.63	OK,OK,15=25=18,OK,S@30,53,27,47	56	LOW,LOW,16=12=11,OK,S@21,84,17,16	54.9	OK,OK,24=32=23,OK,S@43,37,35,63	13.25	OK,OK,11=11=72,OK,S@12,46,81,54	18.09	SOK,SOK,17=17=77,OK,S@20,08,90,92	20	OK,OK,21=11=64,OK,S@19,20,76,80	7.14	VLOW,VLOW,1=1=13,OK,S@1,07,13,93	17.24	VLOW,VLOW,3=2=12,OK,S@2,93,14,07	-36.09
Prepl	MmuEX0037022	chr17:85088340-85088439	100	chr17:85090106+85090245,85088340-85088439+85088442+85088875,85083315	S	29.82	OK,OK,7=10=20,OK,S@11,03,25,97	38.27	OK,OK,10=21=25,B1,S@21,43,34,57	41.33	OK,OK,14=17=22,OK,S@21,90,31,10	50.94	LOW,LOW,11=16=13,OK,S@20,38,19,62	56.36	LOW,LOW,12=19=12,OK,S@24,23,18,77	30	OK,OK,11=13=28,OK,S@15,60,36,40	81.82	VLOW,VLOW,6=12=2,OK,S@16,36,3,64	71.43	OK,OK,29=16=9,OK,S@38,57,15,43	66.67	OK,OK,21=23=11,OK,S@36,67,18,33	68	LOW,LOW,18=16=8,OK,S@28,56,13,44	81.82	LOW,LOW,10=26=4,B1,S@32,73,7,27	32.83
Eme1	MmuEX0016757	chr11:94649463-94649519	57	chr11:94650008,94649463-94649519,94648229	S	23.95	SOK,SOK,24=39=100,OK,S@39,04,123,96	22.71	SOK,SOK,33=34=114,OK,S@41,11,139,89	18.89	SOK,SOK,19=22=88,OK,S@24,37,104,63	29.7	SOK,SOK,24=36=71,OK,S@38,91,92,09	22.54	SOK,SOK,13=26=67,OK,S@23,89,82,11	32.57	SOK,SOK,32=25=59,OK,S@37,78,78,22	1.54	OK,OK,0=2=64,Bn,S@1,02,64,98	11.22	SOK,SOK,10=13=91,OK,S@12,79,101,21	10.56	SOK,SOK,17=13=127,OK,S@16,58,140,42	12.1	OK,OK,7=12=69,OK,S@10,65,77,35	10.74	OK,OK,8=5=54,OK,S@7,20,59,80	-15.83
Zfp24	MmuEX1028414	chr18:24020230-24020497	268	chr18:24020695+24020712,24019832+24020040+24020218+24020230-24020497,24018035+24018168	S	31.25	OK,OK,1=29=33,B2,S@19,69,43,31	32.53	OK,OK,2=25=28,B2,S@17,89,37,11	51.65	OK,OK,0=47=22,B3,S@35,64,33,36	39.02	OK,OK,0=32=25,B3,S@22,24,34,76	43.86	LOW,LOW,0=25=16,B3,S@17,98,23,02	52	VLOW,VLOW,1=25=12,B2,S@19,76,18,24	17.31	OK,OK,1=17=43,B2,S@10,56,50,44	11.28	OK,OK,2=13=59,B2,S@8,35,65,65	17.57	OK,OK,2=24=61,B2,S@15,29,71,71	23.21	OK,OK,0=26=43,B3,S@16,01,52,99	14.04	OK,OK,0=16=49,B3,S@9,13,55,87	-25.04
Ppm1b	MmuEX0036621	chr17:85023032-85023079	48	chr17:85005566,85023032-85023079,85023696	S	48.39	OK,OK,25=20=24,OK,S@33,39,35,61	38.95	OK,OK,21=16=29,OK,S@25,71,40,29	47.13	OK,OK,25=16=23,OK,S@30,16,33,84	44.09	OK,OK,26=15=26,OK,S@29,54,37,46	50.62	OK,OK,18=23=20,OK,S@30,88,30,12	48.45	OK,OK,26=21=25,OK,S@34,88,37,12	20.63	OK,OK,7=6=25,OK,S@7,84,30,16	12	OK,OK,6=3=33,OK,S@5,04,36,96	25.93	OK,OK,11=10=30,OK,S@13,22,37,78	30.67	OK,OK,15=8=26,OK,S@15,03,33,97	23.4	LOW,LOW,8=3=18,B1,S@6,79,22,21	-23.74
Gtpbp3	MmuEX0022168	chr8:71490895-71490967	73	chr8:71490537,71490655+71490895-71490967,71491066	S	100	VLOW,VLOW,10=11=0,OK,S@21,00,0,00	87.65	OK,OK,39=32=5,OK,S@66,61,9,39	88.1	OK,OK,37=37=5,OK,S@69,60,9,40	84.44	OK,OK,51=25=7,B1,S@70,09,12,91	87.34	OK,OK,43=26=5,OK,S@64,63,9,37	95.12	OK,OK,32=46=2,OK,S@76,10,3,90	70.91	LOW,LOW,25=14=8,OK,S@33,33,13,67	62.5	OK,OK,37=23=18,OK,S@48,75,29,25	74.19	OK,OK,40=29=12,OK,S@60,09,20,91	74.31	OK,OK,34=47=14,OK,S@70,59,24,41	75.26	OK,OK,46=27=12,OK,S@63,97,21,03	-19.01
Taz	MmuEX0046359	chrX:74288662-74288714	53	chrX:74288513,74288662-74288714,74289069+74289105	S	61.59	SOK,SOK,50=43=29,OK,S@75,14,46,86	66.67	SOK,SOK,58=58=29,OK,S@96,67,48,33	64.71	SOK,SOK,68=42=30,OK,C1@90,59,49,41	71.43	SOK,SOK,38=47=17,OK,S@72,86,29,14	70.45	OK,OK,32=30=13,OK,S@52,84,22,16	58.02	OK,OK,24=23=17,OK,S@37,13,26,87	34.79	OK,OK,13=25=36,OK,C1@25,74,48,26	48.5	SOK,SOK,39=42=43,OK,S@60,14,63,86	31.84	SOK,SOK,22=35=61,OK,C1@37,57,80,43	44.19	OK,OK,31=26=36,OK,C1@41,10,51,90	40.8	OK,OK,21=30=37,OK,S@35,90,52,10	-25.46
Dguok	MmuEX0014465	chr6:83480843-83480942	100	chr6:83481343+83481347,83480843-83480942,83480436	S	60.64	SOK,SOK,132=137=90,OK,S@217,70,141,30	56.44	SOK,SOK,113=128=96,OK,S@190,20,146,80	64.37	SOK,SOK,115=130=70,OK,S@202,77,112,23	62.98	SOK,SOK,106=115=67,OK,S@181,38,106,62	59.79	SOK,SOK,121=113=81,OK,S@188,34,126,66	60.54	SOK,SOK,107=119=76,OK,S@182,83,119,17	44	SOK,SOK,104=99=133,OK,S@147,84,188,16	47.53	SOK,SOK,99=98=112,OK,S@146,87,162,13	44.95	SOK,SOK,95=106=127,OK,S@147,44,180,56	38	SOK,SOK,77=95=145,OK,S@120,46,196,54	50.27	SOK,SOK,84=100=94,OK,S@139,75,138,25	-15.84
Casd1	MmuEX0009236	chr6:4619289-4619333	45	chr6:4614711,4619289-4619333,4619761	S	100	OK,OK,24=16=0,OK,S@40,00,0,00	100	OK,OK,25=15=0,OK,S@40,00,0,00	100	LOW,LOW,16=16=0,OK,S@32,00,0,00	100	LOW,LOW,25=12=0,B1,S@37,00,0,00	100	LOW,LOW,25=13=0,OK,S@38,00,0,00	100	LOW,LOW,14=19=0,OK,S@33,00,0,00	86.96	OK,OK,22=18=3,OK,S@37,39,5,61	94.29	OK,OK,39=27=2,OK,S@64,12,3,88	82.05	OK,OK,37=27=7,OK,C1@58,26,12,74	79.66	OK,OK,28=19=6,OK,C1@42,22,10,78	81.13	LOW,LOW,29=14=5,B1,C1@38,94,9,06	-15.18
Clpx	MmuEX0011782	chr9:65312098-65312139	42	chr9:65310311,65312098-65312139,65316644	S	73.91	SOK,SOK,81=72=27,OK,S@133,04,46,96	73.55	SOK,SOK,86=92=32,OK,S@154,45,55,55	88.29	SOK,SOK,109=72=12,OK,S@170,40,22,60	78.3	SOK,SOK,94=72=23,OK,S@147,99,41,01	80.62	SOK,SOK,106=77=22,OK,S@165,27,39,73	79.31	SOK,SOK,95=89=24,OK,S@164,96,43,04	65.38	SOK,SOK,61=41=27,OK,S@84,34,44,66	61.83	SOK,SOK,83=66=46,OK,S@120,57,74,43	60.16	SOK,SOK,80=74=51,OK,S@123,33,81,67	60.43	SOK,SOK,105=63=55,OK,S@134,76,88,24	49.64	SOK,SOK,71=65=69,OK,S@101,76,103,24	-19.51
Tmpo	MmuEX0048160	chr10:91153278-91153342	65	chr10:91158748,91153239+91153278-91153342+91153384+91153397,91153180	C1	82.45	SOK,SOK,369=396=80,OK,S@696,70,148,30	85.73	SOK,SOK,431=522=78,OK,S@883,88,147,12	89.82	SOK,SOK,289=359=36,OK,S@614,37,69,63	89.4	SOK,SOK,365=424=46,OK,S@746,49,88,51	88.22	SOK,SOK,326=359=45,OK,S@644,01,85,99	90.98	SOK,SOK,355=385=36,OK,S@706,00,70,00	69.16	SOK,SOK,309=320=138,OK,C1@530,46,236,54	73.68	SOK,SOK,440=504=166,OK,C1@817,85,292,15	72.15	SOK,SOK,457=521=186,OK,C1@839,83,324,17	68.68	SOK,SOK,278=331=137,OK,C1@512,35,233,65	68.02	SOK,SOK,338=345=158,OK,C1@572,05,268,95	-17.43
Abcd4	MmuEX0003174	chr12:84615326-84615444	119	chr12:84617283,84615326-84615444,84614044	C3	54.55	OK,OK,17=31=20,OK,C3@37,09,30,91	73.74	OK,OK,26=47=13,OK,C3@63,42,22,58	75.26	OK,OK,32=41=12,OK,C3@63,97,21,03	74.5	SOK,SOK,34=77=19,B1,C3@96,85,33,15	71.43	OK,OK,23=37=12,OK,C3@51,43,20,57	66.13	SOK,SOK,29=53=21,OK,C3@68,11,34,89	82.35	LOW,LOW,13=15=3,OK,C3@25,53,5,47	84.27	OK,OK,30=45=7,OK,C3@69,10,12,90	88.24	OK,OK,31=29=4,OK,C3@56,47,7,53	93.44	OK,OK,25=32=2,OK,C3@55,13,3,87	95.45	LOW,LOW,12=30=1,B1,C3@41,04,1,96	19.48
Wdyhv1	MmuEX0052124	chr15:58152597-58152745	149	chr15:58150656,58152597-58152745,58153580	C1	80.85	OK,OK,32=44=9,OK,C1@68,72,16,28	78.49	OK,OK,25=48=10,OK,S@65,15,17,85	68.52	OK,OK,40=34=17,OK,C1@62,35,28,65	74.76	OK,OK,34=43=13,OK,S@67,28,22,72	71.43	OK,OK,30=35=13,OK,S@55,72,22,28	51.65	OK,OK,18=29=22,OK,C2@35,64,33,36	90.7	OK,OK,40=38=4,OK,S@74,37,7,63	95.92	OK,OK,42=52=2,OK,S@92,08,3,92	94.23	SOK,SOK,44=54=3,OK,C1@95,17,5,83	87.88	OK,OK,34=53=6,OK,S@81,73,11,27	93.5	SOK,SOK,50=65=4,OK,S@111,27,7,73	21.5
Cdc14b	MmuEX0010334	chr13:64201332-64201448	117	chr13:64209107,64201332-64201448,64196670+64196675	C2	43.82	SOK,SOK,46=37=53,OK,C3@59,60,76,40	45.7	SOK,SOK,52=46=58,OK,C2@71,29,84,71	28.11	OK,OK,19=21=51,OK,C3@25,58,65,42	42.72	SOK,SOK,29=34=42,OK,C2@44,86,60,14	45.56	OK,OK,22=32=32,OK,C2@39,18,46,82	38.93	SOK,SOK,28=31=46,OK,C2@40,88,64,12	71.21	SOK,SOK,43=51=19,OK,C2@80,47,32,53	66.3	SOK,SOK,58=53=28,OK,C2@92,16,46,84	52.47	SOK,SOK,43=48=41,OK,C2@69,26,62,74	68.95	SOK,SOK,48=42=20,OK,C2@75,84,34,16	68.66	OK,OK,36=30=15,OK,C2@55,61,25,39	24.71
Map2k4	MmuEX0027678	chr11:65775733-65775765	33	chr11:65788136,65775733-65775765,65756371	S	29.99	OK,SOK,24=14=58,OK,S@28,79,67,21	40.64	OK,SOK,20=27=45,OK,S@37,39,54,61	36.06	OK,OK,16=15=36,OK,S@24,16,42,84	40.16	OK,OK,24=15=38,OK,S@30,92,46,08	38.95	OK,OK,23=14=38,OK,S@29,21,45,79	41.43	OK,OK,19=21=37,OK,S@31,90,45,10	14.58	OK,OK,4=10=54,B1,S@9,91,58,09	18.16	OK,OK,14=7=62,B1,S@15,07,67,93	15.5	OK,OK,9=8=61,OK,C1@12,09,65,91	11.78	OK,OK,7=4=54,OK,C1@7,66,57,34	9.36	OK,OK,2=4=38,OK,S@4,12,39,88	-23.99
Senp6	MmuEX0041679	chr9:80098886-80098906	21	chr9:80093641,80098886-80098906,80103694	S	32.03	OK,OK,9=6=41,OK,S@17,94,38,06	38.21	OK,OK,14=4=37,B1,S@21,02,33,98	35.93	LOW,LOW,7=1=18,B2,S@9,34,16,66	37.68	OK,OK,10=6=34,OK,S@18,84,31,16	50.51	VLOW,VLOW,2=8=13,B1,S@11,62,11,38	40.02	LOW,LOW,8=1=17,B2,S@10,41,15,59	22.8	OK,SOK,9=7=70,OK,C1@19,61,66,39	15.92	OK,OK,8=2=67,B1,C1@12,26,64,74	18.27	OK,SOK,10=3=74,B1,S@15,89,71,11	15.31	OK,OK,5=1=42,B1,S@7,35,40,65	18.25	OK,OK,5=0=28,Bl,C1@6,02,26,98	-20.95
Dcun1d2	MmuEX0013965	chr8:13261385-13261461	77	chr8:13271586+13271590,13261385-13261461+13261467,13257973+13257976	C2	11.21	OK,OK,3=5=31,OK,C1@4,37,34,63	25.05	OK,OK,11=5=23,B1,C1@9,77,29,23	19.42	LOW,LOW,5=3=16,OK,C1@4,66,19,34	11.76	OK,OK,7=3=36,B1,C1@5,41,40,59	22.52	LOW,LOW,2=8=17,B1,C2@6,08,20,92	20.18	OK,OK,6=8=27,OK,C2@8,27,32,73	30.82	OK,OK,7=13=22,OK,C2@12,94,29,06	37.24	OK,OK,18=21=32,OK,C2@26,44,44,56	32.25	OK,OK,16=23=40,OK,C2@25,48,53,52	36.71	OK,OK,21=15=30,OK,C2@24,23,41,77	41.5	OK,OK,24=10=23,B1,C2@23,65,33,34	17.34
Rnf146	MmuEX0040051	chr10:29361285-29361345	61	chr10:29361964+29361984,29361285-29361345,29354442+29354447	S	21.05	OK,OK,6=10=30,OK,S@9,68,36,32	27.66	OK,OK,2=24=34,B2,S@16,60,43,40	18.45	OK,OK,2=17=42,B2,S@11,25,49,75	32.5	OK,OK,3=23=27,B2,S@17,23,35,78	20.93	LOW,LOW,4=5=17,OK,S@5,44,20,56	17.39	LOW,LOW,2=6=19,B1,C1@4,70,22,30	59.04	LOW,LOW,7=42=17,B2,S@38,97,27,03	42.86	OK,OK,11=37=32,B1,S@34,29,45,71	55.36	OK,OK,14=48=25,B1,S@48,16,38,84	54.93	SOK,SOK,17=61=32,B1,S@60,42,49,58	52.46	OK,OK,15=49=29,B1,S@48,79,44,21	29.93
2410002F23Rik	MmuEX0000986	chr7:44247251-44247416	166	chr7:44246808+44246823,44247238+44247251-44247416,44248252	C1	34.23	OK,OK,9=26=42,B1,C1@26,36,50,64	20.68	OK,OK,0=20=47,B3,C1@13,86,53,14	14.42	OK,OK,6=8=46,OK,C1@8,65,51,35	21.32	OK,OK,7=16=56,B1,C1@16,84,62,16	9.75	SOK,SOK,2=12=88,B2,C1@9,95,92,05	8.97	OK,OK,4=7=79,OK,C1@8,07,81,93	66.4	LOW,OK,13=38=16,B1,C2@44,49,22,51	49.95	OK,OK,7=45=33,B2,C2@42,46,42,54	49.43	OK,OK,10=31=26,B1,C2@33,12,33,88	55.88	LOW,LOW,9=20=15,B1,C2@24,59,19,41	42.34	OK,OK,4=34=32,B2,C2@29,64,40,36	34.57
Lsm14a	MmuEX0027200	chr7:34347926-34347982	57	chr7:34351286,34347926-34347982,34345954+34345958	S	56.51	SOK,SOK,96=125=88,OK,S@174,62,134,38	58.8	SOK,SOK,100=121=80,OK,S@176,99,124,01	40.54	SOK,SOK,49=49=74,OK,S@69,73,102,27	50.4	SOK,SOK,62=89=77,OK,S@114,91,113,09	54.2	SOK,SOK,57=69=55,OK,S@98,10,82,90	54.85	SOK,SOK,73=69=60,OK,S@110,80,91,20	70.29	SOK,SOK,80=103=40,OK,S@156,75,66,25	76.28	SOK,SOK,139=154=47,OK,S@259,35,80,65	68.19	SOK,SOK,164=185=84,OK,S@295,26,137,74	67.87	SOK,SOK,66=93=39,OK,S@134,38,63,62	68.41	SOK,SOK,76=108=44,OK,S@155,97,72,03	17.66
Phf20l1	MmuEX0034749	chr15:66597677-66597754	78	chr15:66597447,66597665+66597677-66597754,66604027	S	51.65	OK,OK,27=20=22,OK,S@35,64,33,36	61.54	OK,OK,32=16=15,OK,S@38,77,24,23	50	OK,OK,29=15=22,OK,S@33,00,33,00	58.06	LOW,LOW,17=19=13,OK,S@28,45,20,55	53.33	LOW,LOW,17=15=14,OK,S@24,53,21,47	41.46	VLOW,VLOW,7=10=12,OK,S@12,02,16,98	68.42	OK,OK,15=24=9,OK,S@32,84,15,16	78.18	OK,OK,20=23=6,OK,S@38,31,10,69	68.29	OK,OK,34=22=13,OK,S@47,12,21,88	93.44	OK,OK,35=22=2,OK,S@55,13,3,87	75.61	LOW,LOW,13=18=5,OK,S@27,22,8,78	24.12
Amn1	MmuEX0004800	chr6:149184992-149185124	133	chr6:149188606,149184992-149185124,149183538	C2	46.98	OK,OK,26=31=34,OK,C2@42,75,48,25	46.59	OK,OK,19=31=30,OK,C2@37,27,42,73	50.98	SOK,SOK,33=46=40,OK,C2@60,67,58,33	53.58	OK,SOK,36=31=31,OK,C2@52,51,45,49	52.37	OK,OK,23=40=30,OK,C2@48,70,44,30	43.32	OK,OK,24=31=38,OK,C2@40,29,52,71	68.12	OK,OK,34=30=16,OK,C2@54,50,25,50	72.78	OK,SOK,43=37=16,OK,C2@69,87,26,13	71.01	OK,OK,35=39=16,OK,C2@63,91,26,09	69.81	SOK,SOK,59=49=25,OK,C2@92,85,40,15	66.11	SOK,SOK,36=61=26,OK,C2@81,32,41,68	20.6
Tia1	MmuEX0047285	chr6:86419101-86419133	33	chr6:86418932,86419101-86419133,86420324	S	84.44	SOK,SOK,58=63=13,OK,S@113,15,20,85	84.85	SOK,SOK,56=59=12,OK,S@107,76,19,24	84.38	SOK,SOK,43=61=11,OK,S@97,04,17,96	91.03	OK,SOK,36=53=5,OK,S@85,57,8,43	80.77	SOK,SOK,37=51=12,OK,S@80,77,19,23	91.62	OK,SOK,47=46=5,OK,S@89,79,8,21	66.25	OK,OK,23=24=14,OK,S@40,41,20,59	67.5	SOK,SOK,28=62=24,OK,S@76,95,37,05	60.79	SOK,SOK,37=68=38,OK,S@86,93,56,07	68.86	SOK,SOK,72=49=33,OK,S@106,04,47,96	70.08	SOK,SOK,62=43=27,OK,S@92,51,39,49	-19.48
Rbm18	MmuALTD0011637-5/5	chr2:36127125-36127251	90	chr2:36127215+36127181+36127156+36127129+36127125-36127251,36122938	Alt5	73.69	OK,OK,80,13,65=88=20,S@64,85,23,15	75.48	OK,OK,87,20,45=59=8,S@44,53,14,47	74.24	OK,OK,86,79,48=63=9,S@46,77,16,23	75.26	OK,OK,80,98,42=55=12,S@41,39,13,61	66.04	LOW,LOW,88,84,23=34=4,S@22,45,11,55	60.14	OK,OK,89,02,32=53=6,C1@31,87,21,13	92.6	OK,OK,85,39,65=70=11,S@64,82,5,18	85.26	OK,OK,86,37,65=75=11,S@63,95,11,05	95.85	OK,OK,87,60,74=77=10,S@73,80,3,20	91.05	OK,OK,90,42,47=51=5,S@46,44,4,56	100	OK,OK,85,27,57=57=9,S@57,00,0,00	22.14
Acin1	MmuEX0003479	chr14:54653214-54653278	65	chr14:54662168,54653214-54653278,54651858	ANN	19.43	OK,OK,5=11=36,B1,C2@10,10,41,90	17.4	OK,OK,9=10=48,OK,C3@11,66,55,34	16.6	OK,OK,4=6=27,OK,C3@6,14,30,86	19.12	OK,OK,0=16=38,B3,C2@10,32,43,68	25.54	LOW,LOW,4=8=19,B1,C3@7,92,23,08	22.86	OK,OK,4=7=20,OK,C3@7,09,23,91	33.59	OK,OK,9=30=42,B1,C2@27,21,53,79	31.39	OK,OK,16=25=48,OK,C2@27,94,61,06	30.98	OK,OK,9=28=45,B1,C2@25,40,56,60	31.87	VLOW,VLOW,2=9=13,B2,C2@7,65,16,35	55.45	VLOW,VLOW,9=12=9,OK,C3@16,63,13,37	16.5
Ubtf	MmuINT1034380	chr11:102316474-102318847	2374	chr11:102318848-102319096=102316349-102316473:-	IR	41.77	OK,OK,10,7=151,0=33=23,1,51e-05@23,39,32,61	37.5	OK,OK,10,0=151,0=24=20,0,000311@16,5,27,5	28.57	LOW,LOW,3,9=151,0=12=15,0,0176@7,71,19,29	27.78	OK,OK,6,3=151,0=20=26,0,0012@12,78,33,22	40.54	VLOW,VLOW,4,2=151,0=15=11,0,00643@10,54,15,46	50	VLOW,VLOW,6,3=151,0=26=13,0,000159@19,5,19,5	13.04	OK,OK,6,7=151,0=9=30,0,0484@5,09,33,91	17.39	OK,OK,14,6=151,0=16=38,0,00459@9,39,44,61	17.19	OK,OK,15,5=151,1=18=46,0,0144@11,19,53,9	13.79	OK,OK,5,6=151,0=8=25,0,0678@4,55,28,45	16.28	LOW,LOW,4,2=151,0=7=18,0,0949@4,07,20,93	-22.15
Shc1	MmuINT1031136	chr3:89418710-89422177	3468	chr3:89418443-89418709=89422178-89422345:+	IR	36.67	OK,OK,1,6=66,1=43=38,6,92e-06@30,07,51,93	54.64	OK,OK,0,0=66,0=53=22,1,8e-08@40,98,34,02	35.71	OK,OK,0,0=66,0=50=45,4,94e-08@33,92,61,08	38.98	OK,OK,0,5=66,2=44=36,5,05e-06@31,96,50,04	55.34	OK,OK,0,0=66,0=57=23,4,68e-09@44,27,35,73	32.04	OK,OK,0,5=66,0=33=35,1,51e-05@21,79,46,21	14.29	LOW,LOW,0,0=66,0=6=18,0,133@3,43,20,57	12.5	OK,OK,0,0=66,0=14=49,0,009@7,88,55,12	22.45	OK,OK,0,0=66,0=22=38,0,00061@13,47,46,53	20.78	OK,OK,0,0=66,0=32=61,2,11e-05@19,33,73,67	18.64	OK,OK,1,1=66,0=22=48,0,00061@13,05,56,95	-24.5

## Sheet: majiq
	gene_name	gene_id	lsv_id	mean_dpsi_per_lsv_junction	probability_changing	probability_non_changing	etoh_mean_psi	control_mean_psi	lsv_type	num_junctions	num_exons	de_novo_junctions	seqid	strand	junctions_coords	exons_coords	ir_coords
0	Ttc3	ENSMUSG00000040785.18	ENSMUSG00000040785.18:t:94410872-94410956	-0.0000;0.0000	2.247e-21;2.043e-21	1.000e+00;1.000e+00	0.0016;0.9984	0.0016;0.9984	t|1e1.1o1|i	2	2	0;0	chr16	+	94409729-94410872;94410841-94410871	94409684-94409729;94410872-94410956	94410841-94410871
1	Tmem41b	ENSMUSG00000047554.14	ENSMUSG00000047554.14:s:109986210-109986287	0.0000;-0.0000	2.247e-21;2.043e-21	1.000e+00;1.000e+00	0.0010;0.9990	0.0011;0.9989	s|1e1.1o1|i	2	2	0;0	chr7	-	109986024-109986210;109986163-109986209	109985404-109986162;109986210-109986287	109986163-109986209
2	Zbtb48	ENSMUSG00000028952.12	ENSMUSG00000028952.12:s:152019916-152020120	0.0000;-0.0000	1.571e-11;1.665e-11	9.984e-01;9.984e-01	0.0035;0.9965	0.0056;0.9944	s|1e1.1o1|i	2	2	0;0	chr4	-	152019838-152019916;152019839-152019915	152019774-152019838;152019916-152020120	152019839-152019915
3	Lrrc47	ENSMUSG00000029028.14	ENSMUSG00000029028.14:s:154019631-154019885	0.0000;0.0000;0.0000	2.247e-21;2.247e-21;2.043e-21	1.000e+00;1.000e+00;1.000e+00	0.0005;0.0005;0.9990	0.0006;0.0006;0.9989	s|1e1.1o1|2e1.1o1|i	3	2	0;0;0	chr4	+	154019813-154020437;154019885-154020437;154019886-154020436	154019631-154019885;154020437-154021513	154019886-154020436
4	Ndufa4	ENSMUSG00000029632.7	ENSMUSG00000029632.7:s:11907473-11907497	0.0000;-0.0000	2.247e-21;2.043e-21	1.000e+00;1.000e+00	0.0008;0.9992	0.0011;0.9989	s|1e1.1o1|i	2	2	0;0	chr6	-	11907384-11907473;11907451-11907472	11907324-11907450;11907473-11907497	11907451-11907472
5	H2afj	ENSMUSG00000060032.6	ENSMUSG00000060032.6:s:136808244-136808714	-0.0000;0.0000	2.247e-21;2.120e-21	1.000e+00;1.000e+00	0.0026;0.9974	0.0022;0.9978	s|1e1.1o1|i	2	2	0;0	chr6	+	136808714-136809599;136808715-136809598	136808244-136808714;136809599-136810074	136808715-136809598
6	Rps17	ENSMUSG00000061787.15	ENSMUSG00000061787.15:s:81345202-81345254	0.0000;-0.0000	2.247e-21;2.043e-21	1.000e+00;1.000e+00	0.0013;0.9987	0.0013;0.9987	s|1e1.1o1|i	2	2	0;0	chr7	-	81345008-81345202;81345009-81345201	81344704-81345008;81345202-81345254	81345009-81345201
7	Snhg5	ENSMUSG00000097195.9	ENSMUSG00000097195.9:s:88522851-88522929	0.0000;-0.0000	2.247e-21;1.135e-16	9.999e-01;9.999e-01	0.0032;0.9968	0.0036;0.9964	s|1e1.1o1|i	2	2	0;0	chr9	-	88522586-88522851;88522587-88522850	88522484-88522586;88522851-88522929	88522587-88522850
8	Llgl1	ENSMUSG00000020536.12	ENSMUSG00000020536.12:s:60712921-60713041	0.0000;-0.0000	2.247e-21;2.043e-21	1.000e+00;1.000e+00	0.0009;0.9991	0.0012;0.9988	s|1e1.1o1|i	2	2	0;0	chr11	+	60713041-60713129;60713042-60713128	60712921-60713041;60713129-60714186	60713042-60713128
9	Brd7	ENSMUSG00000031660.13	ENSMUSG00000031660.13:s:88332479-88332543	0.0000;-0.0000	2.107e-09;2.146e-09	9.940e-01;9.940e-01	0.0060;0.9940	0.0065;0.9935	s|1e1.1o1|i	2	2	0;0	chr8	-	88331442-88332479;88331443-88332478	88331039-88331442;88332479-88332543	88331443-88332478
10	Ifi30	ENSMUSG00000031838.8	ENSMUSG00000031838.8:s:70764765-70764794	0.0000;-0.0000	2.247e-21;2.043e-21	1.000e+00;1.000e+00	0.0007;0.9993	0.0010;0.9990	s|1e1.1o1|i	2	2	0;0	chr8	-	70764763-70764765;70764764-70764764	70764719-70764763;70764765-70764794	70764764-70764764
11	Cbx7	ENSMUSG00000053411.16	ENSMUSG00000053411.16:s:79918110-79918476	0.0000;-0.0000	2.247e-21;2.043e-21	1.000e+00;1.000e+00	0.0017;0.9983	0.0021;0.9979	s|1e1.1o1|i	2	2	0;0	chr15	-	79918050-79918277;79918051-79918109	79915807-79918050;79918110-79918476	79918051-79918109
12	Cbx7	ENSMUSG00000053411.16	ENSMUSG00000053411.16:t:79918753-79918825	0.0000;-0.0000	2.253e-21;1.891e-11	9.981e-01;9.981e-01	0.0034;0.9966	0.0061;0.9939	t|1e1.1o1|i	2	2	0;0	chr15	-	79918825-79921372;79918826-79918920	79918753-79918825;79921372-79921438	79918826-79918920
13	Id2	ENSMUSG00000020644.9	ENSMUSG00000020644.9:s:25095663-25096253	-0.0000;0.0000	6.036e-10;6.619e-10	9.937e-01;9.937e-01	0.0066;0.9934	0.0063;0.9937	s|1e1.1o1|i	2	2	0;0	chr12	-	25095374-25095663;25095375-25095662	25095130-25095374;25095663-25096253	25095375-25095662
14	Dnmt3a	ENSMUSG00000020661.15	ENSMUSG00000020661.15:s:3907606-3907887	0.0000;0.0000;-0.0000	2.247e-21;2.247e-21;2.043e-21	1.000e+00;1.000e+00;1.000e+00	0.0008;0.0008;0.9984	0.0012;0.0012;0.9976	s|1e1.1o1|2e2.1o1|i	3	3	0;0;0	chr12	+	3907743-3908253;3907786-3911276;3907888-3908252	3907606-3907887;3908253-3908547;3911276-3914443	3907888-3908252
15	Timm22	ENSMUSG00000020843.15	ENSMUSG00000020843.15:s:76406952-76407143	0.0000;-0.0000	2.252e-21;1.626e-11	9.984e-01;9.984e-01	0.0038;0.9962	0.0055;0.9945	s|1e1.1o1|i	2	2	0;0	chr11	+	76407143-76409642;76407144-76407190	76406952-76407143;76409642-76409838	76407144-76407190
16	Plk4	ENSMUSG00000025758.10	ENSMUSG00000025758.10:s:40816315-40816751	-0.0000;0.0000	2.248e-21;6.653e-15	9.997e-01;9.997e-01	0.0038;0.9962	0.0036;0.9964	s|1e1.1o1|i	2	2	0;0	chr3	+	40816469-40816816;40816752-40816815	40816315-40816751;40816816-40816883	40816752-40816815
17	Gabarapl1	ENSMUSG00000030161.8	ENSMUSG00000030161.8:s:129541102-129541237	0.0000;-0.0000	2.247e-21;2.043e-21	1.000e+00;1.000e+00	0.0007;0.9993	0.0012;0.9988	s|1e1.1o1|i	2	2	0;0	chr6	+	129541205-129541359;129541238-129541358	129541102-129541237;129541359-129542346	129541238-129541358
18	Zmym3	ENSMUSG00000031310.16	ENSMUSG00000031310.16:s:101415188-101415406	0.0000;-0.0000	2.248e-21;2.843e-14	9.998e-01;9.998e-01	0.0026;0.9974	0.0040;0.9960	s|1e1.1o1|i	2	2	0;0	chrX	-	101414898-101415188;101415167-101415187	101414748-101414919;101415188-101415406	101415167-101415187
19	Adam9	ENSMUSG00000031555.15	ENSMUSG00000031555.15:s:24962914-24963088	0.0000;0.0000;-0.0001	6.449e-10;6.449e-10;3.331e-09	9.970e-01;9.970e-01;9.904e-01	0.0032;0.0032;0.9936	0.0049;0.0049;0.9902	s|1e1.1o1|2e2.1o1|i	3	3	0;0;0	chr8	-	24962885-24962939;24955999-24962914;24962886-24962913	24955932-24955999;24962860-24962885;24962914-24963088	24962886-24962913
20	Ing1	ENSMUSG00000045969.8	ENSMUSG00000045969.8:s:11556111-11556200	0.0000;0.0000;-0.0000	2.247e-21;2.247e-21;8.188e-21	1.000e+00;1.000e+00;1.000e+00	0.0013;0.0013;0.9973	0.0017;0.0017;0.9966	s|1e1.1o1|1e2.1o1|i	3	3	0;0;0	chr8	+	11556200-11557003;11556200-11561418;11556201-11557002	11556111-11556200;11557003-11557045;11561418-11563251	11556201-11557002
21	Zic3	ENSMUSG00000067860.11	ENSMUSG00000067860.11:s:58030643-58031448	0.0000;0.0000	2.247e-21;2.043e-21	1.000e+00;1.000e+00	0.0007;0.9993	0.0009;0.9991	s|1e1.1o1|i	2	2	0;0	chrX	+	58031209-58031823;58031449-58031822	58030643-58031448;58031823-58032237	58031449-58031822
22	Mettl3	ENSMUSG00000022160.18	ENSMUSG00000022160.18:s:52300034-52300105	0.0000;0.0000	2.247e-21;2.043e-21	1.000e+00;1.000e+00	0.0013;0.9987	0.0013;0.9987	s|1e1.1o1|i	2	2	0;0	chr14	-	52299819-52300034;52299820-52300033	52299701-52299819;52300034-52300105	52299820-52300033
23	R3hcc1l	ENSMUSG00000025184.10	ENSMUSG00000025184.10:s:42562552-42563075	0.0000;-0.0000	2.247e-21;1.879e-19	1.000e+00;1.000e+00	0.0020;0.9980	0.0027;0.9973	s|1e1.1o1|i	2	2	0;0	chr19	+	42563075-42576026;42563076-42564240	42562552-42563075;42576026-42576665	42563076-42564240
24	Cdk16	ENSMUSG00000031065.14	ENSMUSG00000031065.14:s:20698609-20699308	0.0000;0.0000	2.247e-21;2.043e-21	1.000e+00;1.000e+00	0.0007;0.9993	0.0008;0.9992	s|1e1.1o1|i	2	2	0;0	chrX	+	20699308-20699519;20699309-20699518	20698609-20699308;20699519-20699880	20699309-20699518
25	Otud5	ENSMUSG00000031154.15	ENSMUSG00000031154.15:s:7842056-7842468	0.0000;-0.0000	2.247e-21;3.064e-21	1.000e+00;1.000e+00	0.0018;0.9982	0.0026;0.9974	s|1e1.1o1|i	2	2	0;0	chrX	+	7842468-7842598;7842469-7842597	7842056-7842468;7842598-7842710	7842469-7842597
26	Mmp2	ENSMUSG00000031740.8	ENSMUSG00000031740.8:s:92852562-92853002	0.0000;-0.0000	2.247e-21;2.043e-21	1.000e+00;1.000e+00	0.0013;0.9987	0.0015;0.9985	s|1e1.1o1|i	2	2	0;0	chr8	+	92852713-92853175;92853003-92853174	92852562-92853002;92853175-92853420	92853003-92853174
27	Znrf1	ENSMUSG00000033545.14	ENSMUSG00000033545.14:t:111622799-111626030	0.0000;-0.0000	2.247e-21;2.043e-21	1.000e+00;1.000e+00	0.0015;0.9985	0.0017;0.9983	t|1e1.1o1|i	2	2	0;0	chr8	+	111621687-111622799;111622603-111622798	111621596-111621936;111622799-111626030	111622603-111622798
28	Bricd5	ENSMUSG00000045744.10	ENSMUSG00000045744.10:s:24473884-24473987	-0.0000;0.0000	3.157e-10;3.962e-10	9.965e-01;9.965e-01	0.0067;0.9933	0.0038;0.9962	s|1e1.1o1|i	2	2	0;0	chr17	+	24473987-24474119;24473988-24474118	24473884-24473987;24474119-24474238	24473988-24474118
29	Sprr2h	ENSMUSG00000046259.2	ENSMUSG00000046259.2:s:92386613-92386679	0.0001;-0.0001	3.408e-08;3.413e-08	9.893e-01;9.893e-01	0.0046;0.9954	0.0090;0.9910	s|1e1.1o1|i	2	2	0;0	chr3	+	92386679-92386896;92386680-92386895	92386613-92386679;92386896-92387324	92386680-92386895
30	Zfp426	ENSMUSG00000059475.13	ENSMUSG00000059475.13:s:20492698-20492746	0.0001;-0.0001	2.426e-08;2.427e-08	9.834e-01;9.834e-01	0.0076;0.9924	0.0093;0.9907	s|1e1.1o1|i	2	2	0;0	chr9	-	20492451-20492698;20492452-20492697	20492386-20492451;20492698-20492746	20492452-20492697
31	Sec62	ENSMUSG00000027706.8	ENSMUSG00000027706.8:s:30818500-30818936	0.0000;-0.0000	2.247e-21;2.043e-21	1.000e+00;1.000e+00	0.0011;0.9989	0.0012;0.9988	s|1e1.1o1|i	2	2	0;0	chr3	+	30818936-30819561;30818937-30819560	30818500-30818936;30819561-30821263	30818937-30819560
32	Slc7a11	ENSMUSG00000027737.10	ENSMUSG00000027737.10:s:50370530-50372366	0.0000;0.0000	2.247e-21;2.043e-21	1.000e+00;1.000e+00	0.0005;0.9995	0.0006;0.9994	s|1e1.1o1|i	2	2	0;0	chr3	-	50370059-50370530;50370060-50370529	50364938-50370059;50370530-50372366	50370060-50370529
33	Kcnk1	ENSMUSG00000033998.9	ENSMUSG00000033998.9:s:126029492-126029692	0.0000;0.0000	2.247e-21;2.043e-21	1.000e+00;1.000e+00	0.0006;0.9994	0.0009;0.9991	s|1e1.1o1|i	2	2	0;0	chr8	+	126029692-126030351;126029693-126030350	126029492-126029692;126030351-126030685	126029693-126030350
34	Serinc4	ENSMUSG00000046110.15	ENSMUSG00000046110.15:s:121452355-121452505	-0.0000;-0.0000;0.0000	2.247e-21;2.247e-21;2.573e-21	1.000e+00;1.000e+00;1.000e+00	0.0016;0.0016;0.9969	0.0015;0.0015;0.9969	s|1e1.1o1|1e2.1o1|i	3	3	0;0;0	chr2	-	121452174-121452355;121442181-121452355;121452175-121452354	121442146-121442181;121451177-121452174;121452355-121452505	121452175-121452354
35	Hmga1	ENSMUSG00000046711.15	ENSMUSG00000046711.15:s:27556620-27556749	0.0000;0.0000;0.0000;0.0000	2.247e-21;2.247e-21;2.247e-21;2.043e-21	1.000e+00;1.000e+00;1.000e+00;1.000e+00	0.0005;0.0005;0.0005;0.9984	0.0005;0.0005;0.0005;0.9985	s|1e1.1o1|1e2.1o1|2e2.1o1|i	4	3	0;0;0;0	chr17	+	27556711-27556952;27556711-27559533;27556749-27559533;27556750-27556951	27556620-27556749;27556952-27557066;27559533-27559703	27556750-27556951
36	Brox	ENSMUSG00000046836.13	ENSMUSG00000046836.13:s:183297182-183297269	0.0000;-0.0000	1.458e-09;1.514e-09	9.912e-01;9.912e-01	0.0069;0.9931	0.0073;0.9927	s|1e1.1o1|i	2	2	0;0	chr1	-	183294864-183297182;183296993-183297181	183294777-183294864;183297182-183297269	183296993-183297181
37	Btbd9	ENSMUSG00000062202.13	ENSMUSG00000062202.13:s:30220345-30220570	0.0000;-0.0000	2.247e-21;2.734e-21	1.000e+00;1.000e+00	0.0021;0.9979	0.0025;0.9975	s|1e1.1o1|i	2	2	0;0	chr17	-	30220144-30220345;30220145-30220344	30215524-30220144;30220345-30220570	30220145-30220344
38	Thap6	ENSMUSG00000102644.5	ENSMUSG00000102644.5:s:91962389-91962978	-0.0000;-0.0000;0.0001	1.061e-08;1.061e-08;4.963e-08	9.936e-01;9.936e-01;9.802e-01	0.0056;0.0056;0.9889	0.0042;0.0042;0.9916	s|1e1.1o1|1e2.1o1|i	3	3	0;0;0	chr5	+	91962978-91963235;91962978-91963683;91962979-91963234	91962389-91962978;91963235-91963522;91963683-91963785	91962979-91963234
39	St13	ENSMUSG00000022403.14	ENSMUSG00000022403.14:s:81399789-81400077	0.0000;0.0000;-0.0000	2.247e-21;2.247e-21;2.043e-21	1.000e+00;1.000e+00;1.000e+00	0.0012;0.0012;0.9976	0.0013;0.0013;0.9975	s|1e1.1o1|1e2.1o1|i	3	3	0;0;0	chr15	-	81399687-81399789;81392322-81399789;81399688-81399788	81392265-81392322;81399485-81399687;81399789-81400077	81399688-81399788
40	Idh3b	ENSMUSG00000027406.12	ENSMUSG00000027406.12:s:130279556-130279726	0.0000;0.0000	2.247e-21;2.043e-21	1.000e+00;1.000e+00	0.0004;0.9996	0.0004;0.9996	s|1e1.1o1|i	2	2	0;0	chr2	-	130279437-130279556;130279438-130279555	130279309-130279437;130279556-130279726	130279438-130279555
41	Mad2l2	ENSMUSG00000029003.11	ENSMUSG00000029003.11:t:148145126-148145196	0.0000;-0.0000	2.247e-21;2.043e-21	1.000e+00;1.000e+00	0.0006;0.9994	0.0011;0.9989	t|1e1.1o1|i	2	2	0;0	chr4	+	148144727-148145126;148145122-148145125	148144654-148144727;148145126-148145196	148145122-148145125
42	Uri1	ENSMUSG00000030421.9	ENSMUSG00000030421.9:s:38019426-38019522	0.0000;0.0000	2.247e-21;2.043e-21	1.000e+00;1.000e+00	0.0005;0.9995	0.0009;0.9991	s|1e1.1o1|i	2	2	0;0	chr7	-	37996721-38019426;38019166-38019425	37996687-37996721;38019426-38019522	38019166-38019425
43	Uri1	ENSMUSG00000030421.9	ENSMUSG00000030421.9:t:38019110-38019165	0.0000;0.0000	2.247e-21;2.043e-21	1.000e+00;1.000e+00	0.0005;0.9995	0.0009;0.9991	t|1e1.1o1|i	2	2	0;0	chr7	-	38019165-38019528;38019166-38019425	38019110-38019165;38019528-38019566	38019166-38019425
44	Crnde	ENSMUSG00000031736.11	ENSMUSG00000031736.11:s:92326387-92326462	-0.0000;0.0000	2.248e-21;1.261e-15	9.998e-01;9.998e-01	0.0037;0.9963	0.0034;0.9966	s|1e1.1o1|i	2	2	0;0	chr8	-	92326266-92326387;92326267-92326386	92326033-92326266;92326387-92326462	92326267-92326386
45	Herpud1	ENSMUSG00000031770.16	ENSMUSG00000031770.16:t:94395046-94395377	0.0000;0.0000	2.247e-21;2.043e-21	1.000e+00;1.000e+00	0.0006;0.9994	0.0006;0.9994	t|1e1.1o2|i	2	2	0;0	chr8	+	94392495-94395046;94394910-94395045	94392174-94392524;94395046-94395377	94394910-94395045
46	Sirt6	ENSMUSG00000034748.16	ENSMUSG00000034748.16:s:81622408-81622679	0.0000;-0.0000	1.668e-09;1.736e-09	9.918e-01;9.918e-01	0.0065;0.9935	0.0076;0.9924	s|1e1.1o1|i	2	2	0;0	chr10	-	81622078-81622408;81622079-81622407	81621785-81622078;81622408-81622679	81622079-81622407
47	R3hdm4	ENSMUSG00000035781.14	ENSMUSG00000035781.14:s:79910702-79911139	0.0000;0.0000	2.247e-21;2.043e-21	1.000e+00;1.000e+00	0.0004;0.9996	0.0006;0.9994	s|1e1.1o1|i	2	2	0;0	chr10	-	79910532-79910702;79910533-79910701	79910052-79910532;79910702-79911139	79910533-79910701
48	Abhd14a	ENSMUSG00000042210.17	ENSMUSG00000042210.17:s:106445771-106445834	0.0000;0.0000;-0.0000	2.247e-21;2.247e-21;5.030e-21	1.000e+00;1.000e+00;1.000e+00	0.0011;0.0011;0.9978	0.0017;0.0017;0.9965	s|1e1.1o2|1e1.2o2|i	3	2	0;0;0	chr9	-	106445656-106445771;106445651-106445771;106445657-106445770	106445526-106445656;106445771-106445834	106445657-106445770
49	Rpl36a	ENSMUSG00000079435.9	ENSMUSG00000079435.9:s:134585654-134585719	-0.0000;0.0000	2.247e-21;2.043e-21	1.000e+00;1.000e+00	0.0017;0.9983	0.0012;0.9988	s|1e1.1o1|i	2	2	0;0	chrX	+	134585719-134586078;134585720-134586077	134585654-134585719;134586078-134586183	134585720-134586077
50	Nt5c	ENSMUSG00000020736.12	ENSMUSG00000020736.12:s:115490771-115490967	0.0000;0.0000;-0.0000	2.247e-21;2.247e-21;2.043e-21	1.000e+00;1.000e+00;1.000e+00	0.0012;0.0012;0.9976	0.0013;0.0013;0.9974	s|1e1.1o2|1e1.2o2|i	3	2	0;0;0	chr11	-	115490769-115490853;115490744-115490853;115490770-115490770	115490420-115490769;115490771-115490967	115490770-115490770
51	Nt5c	ENSMUSG00000020736.12	ENSMUSG00000020736.12:s:115491138-115491202	0.0000;-0.0000	2.247e-21;3.920e-21	1.000e+00;1.000e+00	0.0024;0.9976	0.0026;0.9974	s|1e1.1o1|i	2	2	0;0	chr11	-	115490967-115491138;115490968-115491137	115490771-115490967;115491138-115491202	115490968-115491137
52	Fst	ENSMUSG00000021765.8	ENSMUSG00000021765.8:s:114454280-114454551	-0.0000;-0.0000;0.0000	2.247e-21;2.247e-21;2.096e-21	1.000e+00;1.000e+00;1.000e+00	0.0016;0.0016;0.9968	0.0015;0.0015;0.9970	s|1e1.1o1|1e2.1o1|i	3	3	0;0;0	chr13	-	114453805-114454280;114453505-114454280;114453806-114454279	114452262-114453505;114453709-114453805;114454280-114454551	114453806-114454279
53	Fst	ENSMUSG00000021765.8	ENSMUSG00000021765.8:t:114452262-114453505	0.0000;-0.0000	2.247e-21;2.043e-21	1.000e+00;1.000e+00	0.0010;0.9990	0.0012;0.9988	t|1e1.1o1|i	2	2	0;0	chr13	-	114453505-114454280;114453506-114453708	114452262-114453505;114454280-114454551	114453506-114453708
54	Vdac2	ENSMUSG00000021771.14	ENSMUSG00000021771.14:s:21831269-21831444	0.0000;-0.0000	2.247e-21;2.043e-21	1.000e+00;1.000e+00	0.0007;0.9993	0.0009;0.9991	s|1e1.1o1|i	2	2	0;0	chr14	+	21831444-21831578;21831445-21831565	21831269-21831444;21831566-21831667	21831445-21831565
55	Sucla2	ENSMUSG00000022110.13	ENSMUSG00000022110.13:s:73595374-73595473	0.0000;0.0000;0.0000	2.247e-21;2.247e-21;2.043e-21	1.000e+00;1.000e+00;1.000e+00	0.0002;0.0002;0.9997	0.0002;0.0002;0.9996	s|1e1.1o2|1e1.2o2|i	3	2	0;0;0	chr14	+	73595473-73595673;73595473-73595698;73595474-73595672	73595374-73595473;73595673-73596142	73595474-73595672
56	Apex2	ENSMUSG00000025269.16	ENSMUSG00000025269.16:t:150568862-150571763	-0.0000;0.0000	2.247e-21;2.043e-21	1.000e+00;1.000e+00	0.0017;0.9983	0.0012;0.9988	t|1e1.1o1|i	2	2	0;0	chrX	-	150571763-150589762;150571764-150572458	150568862-150571763;150589762-150589868	150571764-150572458
57	Ppp1r11	ENSMUSG00000036398.13	ENSMUSG00000036398.13:s:36951682-36951741	0.0000;0.0000	2.247e-21;2.043e-21	1.000e+00;1.000e+00	0.0002;0.9998	0.0003;0.9997	s|1e1.1o1|i	2	2	0;0	chr17	-	36951508-36951682;36951509-36951681	36951423-36951508;36951682-36951741	36951509-36951681
58	Snrk	ENSMUSG00000038145.17	ENSMUSG00000038145.17:s:122166744-122166948	0.0000;-0.0000	2.249e-21;5.237e-13	9.993e-01;9.993e-01	0.0033;0.9967	0.0047;0.9953	s|1e1.1o1|i	2	2	0;0	chr9	+	122166948-122167066;122166949-122167065	122166744-122166948;122167066-122169702	122166949-122167065
59	Mfsd14b	ENSMUSG00000038212.16	ENSMUSG00000038212.16:s:65112754-65112975	0.0000;0.0000;-0.0000	2.247e-21;2.247e-21;2.043e-21	1.000e+00;1.000e+00;1.000e+00	0.0010;0.0010;0.9981	0.0012;0.0012;0.9975	s|1e1.1o1|2e1.1o1|i	3	2	0;0;0	chr13	-	65112658-65112756;65112658-65112754;65112659-65112753	65110891-65112658;65112754-65112975	65112659-65112753
60	Trim6	ENSMUSG00000072244.11	ENSMUSG00000072244.11:s:104225507-104225806	0.0000;-0.0000	2.247e-21;2.151e-21	1.000e+00;1.000e+00	0.0013;0.9987	0.0024;0.9976	s|1e1.1o1|i	2	2	0;0	chr7	+	104225806-104225885;104225807-104225884	104225507-104225806;104225885-104225980	104225807-104225884
61	Maea	ENSMUSG00000079562.6	ENSMUSG00000079562.6:t:33360370-33360555	0.0000;0.0000	2.247e-21;2.043e-21	1.000e+00;1.000e+00	0.0006;0.9994	0.0007;0.9993	t|1e1.1o1|i	2	2	0;0	chr5	+	33358622-33360370;33360353-33360369	33358440-33358622;33360370-33360555	33360353-33360369
62	Sf3b1	ENSMUSG00000025982.13	ENSMUSG00000025982.13:t:55014483-55014562	0.0004;0.0004;-0.0012	5.721e-04;5.721e-04;2.286e-03	7.461e-01;7.461e-01;5.245e-01	0.0222;0.0222;0.9556	0.0333;0.0333;0.9333	t|1e1.1o1|1e2.1o1|i	3	3	0;0;0	chr1	-	55014562-55016376;55014562-55014869;55014563-55014868	55014483-55014562;55014869-55015193;55016376-55016490	55014563-55014868
63	Aste1	ENSMUSG00000032567.15	ENSMUSG00000032567.15:s:105396545-105396705	-0.0000;-0.0000;-0.0000;0.0001	3.470e-11;3.470e-11;3.470e-11;6.426e-10	9.986e-01;9.986e-01;9.986e-01;9.908e-01	0.0032;0.0032;0.0032;0.9904	0.0026;0.0026;0.0026;0.9923	s|1e1.1o1|1e2.1o1|1e3.1o1|i	4	4	0;0;0;0	chr9	+	105396705-105396798;105396705-105397625;105396705-105401476;105396706-105396797	105396545-105396705;105396798-105397526;105397625-105397858;105401475-105402143	105396706-105396797
64	Aste1	ENSMUSG00000032567.15	ENSMUSG00000032567.15:s:105396798-105397526	-0.0000;0.0000	2.248e-21;1.289e-14	9.996e-01;9.996e-01	0.0042;0.9958	0.0038;0.9962	s|1e1.1o1|i	2	2	0;0	chr9	+	105397526-105405053;105397527-105397624	105396798-105397526;105405053-105405758	105397527-105397624
65	Aste1	ENSMUSG00000032567.15	ENSMUSG00000032567.15:t:105397625-105397858	-0.0000;0.0000	2.248e-21;1.289e-14	9.996e-01;9.996e-01	0.0042;0.9958	0.0038;0.9962	t|1e1.1o1|i	2	2	0;0	chr9	+	105396705-105397625;105397527-105397624	105396545-105396705;105397625-105397858	105397527-105397624
66	Aste1	ENSMUSG00000032567.15	ENSMUSG00000032567.15:t:105405053-105405758	0.0000;-0.0000	2.251e-21;2.095e-12	9.987e-01;9.987e-01	0.0043;0.9957	0.0050;0.9950	t|1e1.1o1|i	2	2	0;0	chr9	+	105397526-105405053;105405001-105405052	105396798-105397526;105405053-105405758	105405001-105405052
67	Stau1	ENSMUSG00000039536.16	ENSMUSG00000039536.16:s:166950940-166951231	0.0000;-0.0000	2.247e-21;2.043e-21	1.000e+00;1.000e+00	0.0007;0.9993	0.0010;0.9990	s|1e1.1o1|i	2	2	0;0	chr2	-	166950854-166950940;166950855-166950939	166950781-166950854;166950940-166951231	166950855-166950939
68	Msantd2	ENSMUSG00000042138.8	ENSMUSG00000042138.8:s:37489319-37489386	0.0000;-0.0000	2.247e-21;2.556e-15	9.998e-01;9.998e-01	0.0029;0.9971	0.0038;0.9962	s|1e1.2o2|i	2	2	0;0	chr9	+	37489386-37517373;37489387-37489599	37489319-37489386;37517109-37517472	37489387-37489599
69	Rpl37a	ENSMUSG00000046330.10	ENSMUSG00000046330.10:s:72711290-72711323	0.0000;-0.0000	2.247e-21;2.043e-21	1.000e+00;1.000e+00	0.0010;0.9990	0.0010;0.9990	s|1e1.1o1|i	2	2	0;0	chr1	+	72711323-72711672;72711324-72711671	72711290-72711323;72711672-72711800	72711324-72711671
70	Atp6v1a	ENSMUSG00000052459.13	ENSMUSG00000052459.13:s:44138992-44139305	0.0000;-0.0000	2.247e-21;2.043e-21	1.000e+00;1.000e+00	0.0012;0.9988	0.0019;0.9981	s|1e1.1o1|i	2	2	0;0	chr16	-	44116882-44138992;44138981-44138991	44116787-44116882;44138992-44139305	44138981-44138991
71	Rpl30	ENSMUSG00000058600.13	ENSMUSG00000058600.13:s:34443185-34443640	0.0000;0.0000	2.247e-21;2.043e-21	1.000e+00;1.000e+00	0.0005;0.9995	0.0005;0.9995	s|1e1.1o1|i	2	2	0;0	chr15	-	34443077-34443185;34443161-34443184	34443025-34443160;34443185-34443640	34443161-34443184
72	Nek6	ENSMUSG00000026749.11	ENSMUSG00000026749.11:t:38557856-38557956	0.0000;-0.0000	2.247e-21;2.043e-21	1.000e+00;1.000e+00	0.0009;0.9991	0.0019;0.9981	t|1e1.1o1|i	2	2	0;0	chr2	+	38550671-38557856;38557850-38557855	38550553-38550671;38557856-38557956	38557850-38557855
73	Timm17b	ENSMUSG00000031158.11	ENSMUSG00000031158.11:s:7906071-7906199	0.0000;-0.0000	2.252e-21;9.508e-12	9.984e-01;9.984e-01	0.0043;0.9957	0.0053;0.9947	s|1e1.1o1|i	2	2	0;0	chrX	+	7906199-7906281;7906200-7906280	7906071-7906199;7906281-7906391	7906200-7906280
74	Adgrg1	ENSMUSG00000031785.16	ENSMUSG00000031785.16:s:95012857-95013135	0.0000;-0.0000	2.376e-10;2.890e-10	9.971e-01;9.971e-01	0.0043;0.9957	0.0063;0.9937	s|1e1.1o1|i	2	2	0;0	chr8	+	95013135-95013718;95013136-95013717	95012857-95013135;95013718-95014217	95013136-95013717
75	Qars	ENSMUSG00000032604.16	ENSMUSG00000032604.16:s:108509441-108509473	0.0000;0.0000	2.247e-21;2.043e-21	1.000e+00;1.000e+00	0.0005;0.9995	0.0008;0.9992	s|1e1.1o1|i	2	2	0;0	chr9	+	108509473-108511139;108509474-108509478	108509441-108509473;108511139-108511210	108509474-108509478
76	Slc35a4	ENSMUSG00000033272.12	ENSMUSG00000033272.12:s:36681528-36681765	0.0000;0.0000	2.247e-21;2.043e-21	1.000e+00;1.000e+00	0.0004;0.9996	0.0004;0.9996	s|1e1.1o1|i	2	2	0;0	chr18	+	36681765-36681874;36681766-36681873	36681528-36681765;36681874-36683861	36681766-36681873
77	B3galnt2	ENSMUSG00000039242.10	ENSMUSG00000039242.10:s:13996893-13997501	-0.0000;-0.0000;-0.0000;0.0000	2.247e-21;2.247e-21;2.247e-21;2.043e-21	1.000e+00;1.000e+00;1.000e+00;1.000e+00	0.0010;0.0010;0.0010;0.9969	0.0010;0.0010;0.0010;0.9970	s|1e1.2o2|2e1.1o2|2e1.2o2|i	4	2	0;0;0;0	chr13	+	13997024-13998379;13997052-13998355;13997052-13998379;13997502-13998354	13996893-13997501;13998355-13999103	13997502-13998354
78	Ermp1	ENSMUSG00000046324.12	ENSMUSG00000046324.12:s:29612148-29612235	0.0000;-0.0000	8.652e-10;8.706e-10	9.950e-01;9.950e-01	0.0050;0.9950	0.0071;0.9929	s|1e1.1o1|i	2	2	0;0	chr19	-	29611299-29612148;29611300-29612147	29610202-29611299;29612148-29612235	29611300-29612147
79	Lgals3	ENSMUSG00000050335.17	ENSMUSG00000050335.17:s:47373813-47373952	0.0000;0.0000;-0.0000	2.250e-21;2.250e-21;7.732e-11	9.991e-01;9.991e-01;9.970e-01	0.0012;0.0012;0.9976	0.0038;0.0038;0.9923	s|1e1.1o2|1e1.2o2|i	3	2	0;0;0	chr14	+	47373952-47379479;47373952-47379523;47373953-47373963	47373813-47373952;47379479-47379544	47373953-47373963
80	Rinl	ENSMUSG00000051735.7	ENSMUSG00000051735.7:t:28798512-28798963	0.0000;0.0000;-0.0001	9.409e-11;9.409e-11;6.308e-10	9.981e-01;9.981e-01;9.939e-01	0.0020;0.0020;0.9961	0.0046;0.0046;0.9907	t|1e1.1o1|1e2.1o1|i	3	3	0;0;0	chr7	+	28797723-28798512;28798118-28798512;28798119-28798511	28797560-28797723;28797810-28798118;28798512-28798963	28798119-28798511
81	Trim26	ENSMUSG00000024457.16	ENSMUSG00000024457.16:s:36857400-36857627	0.0000;-0.0000	2.247e-21;2.068e-21	1.000e+00;1.000e+00	0.0014;0.9986	0.0023;0.9977	s|1e1.1o1|i	2	2	0;0	chr17	+	36857563-36857742;36857628-36857741	36857400-36857627;36857742-36857939	36857628-36857741
82	Eif2b4	ENSMUSG00000029145.12	ENSMUSG00000029145.12:s:31189977-31190008	0.0000;0.0000	2.247e-21;2.043e-21	1.000e+00;1.000e+00	0.0003;0.9997	0.0004;0.9996	s|1e1.1o2|i	2	2	0;0	chr5	-	31189746-31189977;31189917-31189976	31189402-31189746;31189977-31190008	31189917-31189976
83	Eif2b4	ENSMUSG00000029145.12	ENSMUSG00000029145.12:s:31192820-31193430	0.0000;0.0000;0.0000;-0.0000	2.249e-21;2.249e-21;2.249e-21;2.456e-11	9.993e-01;9.993e-01;9.993e-01;9.952e-01	0.0025;0.0025;0.0025;0.9926	0.0028;0.0028;0.0028;0.9915	s|1e1.1o2|1e1.2o2|2e1.2o2|i	4	2	0;0;0;0	chr5	-	31192770-31192993;31192625-31192993;31192625-31192820;31192771-31192819	31192582-31192770;31192820-31193430	31192771-31192819
84	Rnf149	ENSMUSG00000048234.13	ENSMUSG00000048234.13:s:39577332-39577405	0.0000;-0.0000	2.247e-21;2.043e-21	1.000e+00;1.000e+00	0.0013;0.9987	0.0018;0.9982	s|1e1.1o1|i	2	2	0;0	chr1	-	39565332-39577332;39577304-39577331	39565082-39565332;39577332-39577405	39577304-39577331
85	Tdrp	ENSMUSG00000050052.12	ENSMUSG00000050052.12:s:13952752-13952841	0.0000;-0.0000	2.247e-21;2.043e-21	1.000e+00;1.000e+00	0.0013;0.9987	0.0019;0.9981	s|1e1.1o1|i	2	2	0;0	chr8	-	13952399-13952752;13952400-13952751	13952008-13952399;13952752-13952841	13952400-13952751
86	Tdrp	ENSMUSG00000050052.12	ENSMUSG00000050052.12:s:13953293-13953387	0.0000;-0.0000	2.247e-21;4.085e-18	1.000e+00;1.000e+00	0.0016;0.9984	0.0026;0.9974	s|1e1.1o1|i	2	2	0;0	chr8	-	13952841-13953293;13952842-13953292	13952752-13952841;13953293-13953387	13952842-13953292
87	Tor4a	ENSMUSG00000059555.6	ENSMUSG00000059555.6:t:25192966-25195662	0.0000;-0.0000	1.570e-11;4.784e-11	9.965e-01;9.965e-01	0.0056;0.9944	0.0059;0.9941	t|1e1.1o2|i	2	2	0;0	chr2	-	25195662-25196592;25195663-25195791	25192966-25195662;25196546-25196886	25195663-25195791
88	Zfp874a	ENSMUSG00000069206.14	ENSMUSG00000069206.14:s:67443221-67443334	0.0000;0.0000;-0.0000	2.251e-21;2.251e-21;1.498e-10	9.987e-01;9.987e-01;9.956e-01	0.0027;0.0027;0.9947	0.0040;0.0040;0.9919	s|1e1.1o1|1e2.1o1|i	3	3	0;0;0	chr13	-	67442937-67443221;67431545-67443221;67442938-67443220	67431450-67431564;67440336-67442937;67443221-67443334	67442938-67443220
89	Ube2d3	ENSMUSG00000078578.9	ENSMUSG00000078578.9:s:135438480-135438562	-0.0000;0.0000	2.247e-21;2.043e-21	1.000e+00;1.000e+00	0.0018;0.9982	0.0011;0.9989	s|1e1.1o2|i	2	2	0;0	chr3	+	135438562-135439644;135438563-135438564	135438480-135438562;135439137-135439798	135438563-135438564
90	Ube2d3	ENSMUSG00000078578.9	ENSMUSG00000078578.9:s:135438565-135438698	-0.0000;-0.0000;0.0000	2.247e-21;2.247e-21;2.063e-21	1.000e+00;1.000e+00;1.000e+00	0.0019;0.0019;0.9963	0.0015;0.0015;0.9971	s|1e1.1o2|1e1.2o2|i	3	2	0;0;0	chr3	+	135438698-135439644;135438698-135439661;135438699-135438746	135438565-135438698;135439137-135439798	135438699-135438746
91	Ube2d2a	ENSMUSG00000091896.7	ENSMUSG00000091896.7:s:35805518-35805821	0.0000;0.0000	2.247e-21;2.043e-21	1.000e+00;1.000e+00	0.0003;0.9997	0.0004;0.9996	s|1e1.1o1|i	2	2	0;0	chr18	+	35805821-35805860;35805822-35805859	35805518-35805821;35805860-35807172	35805822-35805859
92	Gm10138	ENSMUSG00000100954.4	ENSMUSG00000100954.4:s:151344548-151345231	0.0000;-0.0000	2.247e-21;2.043e-21	1.000e+00;1.000e+00	0.0015;0.9985	0.0017;0.9983	s|1e1.1o1|i	2	2	0;0	chr1	-	151344545-151344548;151344546-151344547	151344369-151344545;151344548-151345231	151344546-151344547
93	Yipf2	ENSMUSG00000032182.15	ENSMUSG00000032182.15:s:21589635-21589760	-0.0000;0.0000	2.251e-21;2.791e-12	9.987e-01;9.987e-01	0.0053;0.9947	0.0040;0.9960	s|1e1.1o1|i	2	2	0;0	chr9	-	21589558-21589635;21589559-21589634	21588682-21589558;21589635-21589760	21589559-21589634
94	Yipf2	ENSMUSG00000032182.15	ENSMUSG00000032182.15:s:21592727-21592828	0.0000;0.0000;0.0000;-0.0000	1.271e-10;1.271e-10;1.271e-10;1.934e-09	9.979e-01;9.979e-01;9.979e-01;9.869e-01	0.0031;0.0031;0.0031;0.9906	0.0033;0.0033;0.0033;0.9902	s|1e1.1o1|2e1.1o1|2e2.1o1|i	4	3	0;0;0;0	chr9	-	21592588-21592737;21592588-21592727;21592218-21592727;21592589-21592726	21592061-21592218;21592528-21592588;21592727-21592828	21592589-21592726
95	Gucd1	ENSMUSG00000033416.15	ENSMUSG00000033416.15:t:75509592-75509666	0.0000;-0.0000	2.247e-21;2.044e-21	1.000e+00;1.000e+00	0.0015;0.9985	0.0022;0.9978	t|1e1.1o2|i	2	2	0;0	chr10	-	75509666-75510064;75509667-75509696	75509592-75509666;75510032-75510123	75509667-75509696
96	Gucd1	ENSMUSG00000033416.15	ENSMUSG00000033416.15:t:75509697-75509704	0.0000;-0.0000	2.247e-21;2.071e-21	1.000e+00;1.000e+00	0.0015;0.9985	0.0022;0.9978	t|1e1.2o2|i	2	2	0;0	chr10	-	75509704-75510032;75509705-75509716	75509697-75509704;75510032-75510123	75509705-75509716
97	Tomm6	ENSMUSG00000033475.15	ENSMUSG00000033475.15:s:47687188-47687288	0.0000;0.0000;-0.0000	1.138e-09;1.138e-09;5.956e-09	9.955e-01;9.955e-01;9.856e-01	0.0044;0.0044;0.9913	0.0048;0.0048;0.9903	s|1e1.1o2|1e1.2o2|i	3	2	0;0;0	chr17	-	47687062-47687188;47687008-47687188;47687063-47687187	47686646-47687062;47687188-47687288	47687063-47687187
98	Pja1	ENSMUSG00000034403.16	ENSMUSG00000034403.16:s:99468123-99468600	0.0000;0.0000;0.0000	2.247e-21;2.247e-21;2.043e-21	1.000e+00;1.000e+00;1.000e+00	0.0002;0.0002;0.9997	0.0003;0.0003;0.9995	s|1e1.1o2|1e1.2o2|i	3	2	0;0;0	chrX	-	99467582-99468123;99467573-99468123;99467583-99468122	99465734-99467582;99468123-99468600	99467583-99468122
99	Atoh8	ENSMUSG00000037621.8	ENSMUSG00000037621.8:s:72234900-72235577	0.0000;-0.0000	3.543e-09;3.604e-09	9.900e-01;9.900e-01	0.0066;0.9934	0.0079;0.9921	s|1e1.1o1|i	2	2	0;0	chr6	-	72234529-72234900;72234538-72234899	72234394-72234537;72234900-72235577	72234538-72234899
100	Mat2a	ENSMUSG00000053907.10	ENSMUSG00000053907.10:s:72433900-72434395	0.0000;0.0000	2.247e-21;2.043e-21	1.000e+00;1.000e+00	0.0001;0.9999	0.0002;0.9998	s|1e1.1o1|i	2	2	0;0	chr6	-	72433322-72434340;72433323-72433899	72432799-72433322;72433900-72434395	72433323-72433899
101	Scp2-ps2	ENSMUSG00000058492.5	ENSMUSG00000058492.5:s:123307803-123307989	0.0000;0.0000	2.247e-21;2.043e-21	1.000e+00;1.000e+00	0.0002;0.9998	0.0003;0.9997	s|1e1.1o1|i	2	2	0;0	chr9	-	123307590-123307803;123307591-123307802	123306600-123307590;123307803-123307989	123307591-123307802
102	Oxnad1	ENSMUSG00000021906.14	ENSMUSG00000021906.14:s:32085374-32085566	0.0000;0.0000;-0.0000	2.247e-21;2.247e-21;2.047e-21	1.000e+00;1.000e+00;1.000e+00	0.0012;0.0012;0.9976	0.0012;0.0012;0.9977	s|1e1.1o1|1e2.2o2|i	3	3	0;0;0	chr14	+	32085566-32085849;32085566-32091636;32085567-32085784	32085374-32085566;32085785-32086053;32091621-32091759	32085567-32085784
103	Oxnad1	ENSMUSG00000021906.14	ENSMUSG00000021906.14:t:32099534-32100042	0.0000;-0.0000	2.247e-21;2.043e-21	1.000e+00;1.000e+00	0.0017;0.9983	0.0021;0.9979	t|1e1.1o1|i	2	2	0;0	chr14	+	32096628-32099534;32099501-32099533	32096487-32096628;32099534-32100042	32099501-32099533
104	Tm7sf2	ENSMUSG00000024799.14	ENSMUSG00000024799.14:t:6066499-6066563	0.0000;0.0000;-0.0000	2.247e-21;2.247e-21;1.137e-14	9.999e-01;9.999e-01;9.997e-01	0.0015;0.0015;0.9970	0.0025;0.0025;0.9950	t|1e2.1o1|2e1.1o1|i	3	3	0;0;0	chr19	-	6066563-6066968;6066544-6067123;6066564-6066578	6066499-6066563;6066968-6067092;6067123-6067561	6066564-6066578
105	Slc10a3	ENSMUSG00000032806.13	ENSMUSG00000032806.13:s:74370528-74371011	0.0000;-0.0000	2.247e-21;5.427e-20	1.000e+00;1.000e+00	0.0019;0.9981	0.0028;0.9972	s|1e1.1o1|i	2	2	0;0	chrX	-	74370440-74370528;74370441-74370527	74369217-74370440;74370528-74371011	74370441-74370527
106	Rab24	ENSMUSG00000034789.8	ENSMUSG00000034789.8:s:55320745-55320844	-0.0001;0.0001	3.809e-09;3.934e-09	9.897e-01;9.897e-01	0.0080;0.9920	0.0066;0.9934	s|1e1.1o1|i	2	2	0;0	chr13	-	55320553-55320745;55320554-55320744	55320503-55320553;55320745-55320844	55320554-55320744
107	Skiv2l	ENSMUSG00000040356.16	ENSMUSG00000040356.16:t:34845104-34845237	0.0000;-0.0000	2.247e-21;2.261e-21	1.000e+00;1.000e+00	0.0014;0.9986	0.0021;0.9979	t|1e1.1o1|i	2	2	0;0	chr17	-	34845237-34845828;34845238-34845239	34845104-34845237;34845828-34845912	34845238-34845239
108	Igf2	ENSMUSG00000048583.16	ENSMUSG00000048583.16:t:142650766-142651624	0.0000;0.0000;-0.0000	1.099e-10;1.099e-10;5.933e-10	9.981e-01;9.981e-01;9.935e-01	0.0036;0.0036;0.9929	0.0040;0.0040;0.9919	t|1e1.1o1|1e2.1o1|i	3	3	0;0;0	chr7	-	142651624-142652855;142651624-142651684;142651625-142651683	142650766-142651624;142651684-142652447;142652855-142653030	142651625-142651683
109	Retreg2	ENSMUSG00000049339.16	ENSMUSG00000049339.16:s:75146430-75146719	0.0000;-0.0000	2.247e-21;2.096e-21	1.000e+00;1.000e+00	0.0019;0.9981	0.0024;0.9976	s|1e1.1o1|i	2	2	0;0	chr1	+	75146719-75146831;75146720-75146830	75146430-75146719;75146831-75147913	75146720-75146830
110	Retreg2	ENSMUSG00000049339.16	ENSMUSG00000049339.16:t:75144392-75144439	0.0000;-0.0000	2.247e-21;2.044e-21	1.000e+00;1.000e+00	0.0016;0.9984	0.0020;0.9980	t|1e1.1o1|i	2	2	0;0	chr1	+	75143953-75144392;75144378-75144391	75143923-75144109;75144392-75144439	75144378-75144391
111	Orai1	ENSMUSG00000049686.14	ENSMUSG00000049686.14:s:123029075-123030024	0.0000;-0.0000	2.247e-21;2.043e-21	1.000e+00;1.000e+00	0.0008;0.9992	0.0012;0.9988	s|1e1.1o1|i	2	2	0;0	chr5	+	123030024-123030118;123030025-123030117	123029075-123030024;123030118-123030456	123030025-123030117
112	Slc35c1	ENSMUSG00000049922.8	ENSMUSG00000049922.8:t:92458667-92459190	-0.0000;-0.0000;0.0000	2.250e-21;2.250e-21;1.352e-11	9.990e-01;9.990e-01;9.965e-01	0.0035;0.0035;0.9929	0.0034;0.0034;0.9932	t|1e1.1o1|1e2.1o1|i	3	3	0;0;0	chr2	-	92459190-92460403;92459190-92459609;92459191-92459608	92458667-92459190;92459609-92459794;92460403-92460538	92459191-92459608
113	Hopx	ENSMUSG00000059325.14	ENSMUSG00000059325.14:t:77094866-77095022	0.0000;0.0000;-0.0000	2.247e-21;2.247e-21;6.405e-14	9.999e-01;9.999e-01;9.995e-01	0.0010;0.0010;0.9980	0.0028;0.0028;0.9944	t|1e1.1o1|1e2.1o1|i	3	3	0;0;0	chr5	-	77095022-77114847;77095022-77095151;77095023-77095150	77094866-77095022;77095151-77095277;77114847-77115121	77095023-77095150
114	Trmt61a	ENSMUSG00000060950.12	ENSMUSG00000060950.12:s:111678105-111678300	-0.0000;-0.0000;0.0000	2.247e-21;2.247e-21;2.043e-21	1.000e+00;1.000e+00;1.000e+00	0.0019;0.0019;0.9961	0.0011;0.0011;0.9977	s|1e1.1o1|2e1.1o1|i	3	2	0;0;0	chr12	+	111678161-111678603;111678300-111678603;111678301-111678602	111678105-111678300;111678603-111678962	111678301-111678602
115	Stx17	ENSMUSG00000061455.13	ENSMUSG00000061455.13:s:48181499-48181535	0.0001;-0.0001	1.106e-08;1.110e-08	9.906e-01;9.906e-01	0.0048;0.9952	0.0085;0.9915	s|1e1.1o1|i	2	2	0;0	chr4	+	48181535-48182058;48181536-48182057	48181499-48181535;48182058-48182231	48181536-48182057
116	Fubp3	ENSMUSG00000026843.15	ENSMUSG00000026843.15:s:31615179-31615932	0.0000;-0.0000	2.248e-21;8.925e-15	9.996e-01;9.996e-01	0.0035;0.9965	0.0042;0.9958	s|1e1.1o1|i	2	2	0;0	chr2	+	31615625-31616179;31615933-31616178	31615179-31615932;31616179-31616716	31615933-31616178
117	Fubp3	ENSMUSG00000026843.15	ENSMUSG00000026843.15:s:31616179-31616716	0.0000;-0.0000	2.247e-21;2.043e-21	1.000e+00;1.000e+00	0.0010;0.9990	0.0014;0.9986	s|1e1.1o1|i	2	2	0;0	chr2	+	31616222-31617276;31616717-31617275	31616179-31616716;31617276-31617526	31616717-31617275
118	Gapvd1	ENSMUSG00000026867.18	ENSMUSG00000026867.18:t:34704166-34704452	0.0000;0.0000;-0.0000	2.247e-21;2.247e-21;2.043e-21	1.000e+00;1.000e+00;1.000e+00	0.0010;0.0010;0.9980	0.0014;0.0014;0.9973	t|1e1.3o3|2e2.1o1|i	3	3	0;0;0	chr2	-	34704452-34706690;34704392-34704517;34704453-34704516	34704166-34704452;34704517-34704530;34706690-34706832	34704453-34704516
119	Casp9	ENSMUSG00000028914.13	ENSMUSG00000028914.13:s:141814758-141815224	0.0000;-0.0000	1.571e-11;3.269e-11	9.981e-01;9.981e-01	0.0041;0.9959	0.0055;0.9945	s|1e1.1o1|i	2	2	0;0	chr4	+	141815224-141815315;141815225-141815314	141814758-141815224;141815315-141815493	141815225-141815314
120	Casp9	ENSMUSG00000028914.13	ENSMUSG00000028914.13:s:141815315-141815493	0.0000;-0.0000	2.247e-21;1.229e-16	9.999e-01;9.999e-01	0.0020;0.9980	0.0034;0.9966	s|1e1.1o1|i	2	2	0;0	chr4	+	141815493-141815769;141815494-141815768	141815315-141815493;141815769-141815976	141815494-141815768
121	Ccnd3	ENSMUSG00000034165.16	ENSMUSG00000034165.16:t:47598754-47599691	0.0000;0.0000	2.247e-21;2.043e-21	1.000e+00;1.000e+00	0.0002;0.9998	0.0003;0.9997	t|1e1.1o1|i	2	2	0;0	chr17	+	47597579-47598754;47598713-47598753	47597420-47597579;47598754-47599691	47598713-47598753
122	Mrps17	ENSMUSG00000034211.14	ENSMUSG00000034211.14:s:129715577-129715941	0.0000;0.0000;0.0000;0.0000;0.0000;0.0000;-0.0005	1.968e-08;1.968e-08;1.968e-08;1.968e-08;1.968e-08;1.968e-08;6.911e-07	9.964e-01;9.964e-01;9.964e-01;9.964e-01;9.964e-01;9.964e-01;9.499e-01	0.0016;0.0016;0.0016;0.0016;0.0016;0.0016;0.9901	0.0031;0.0031;0.0031;0.0031;0.0031;0.0031;0.9814	s|1e1.1o1|2e1.1o1|3e1.1o1|4e1.1o1|5e1.1o1|6e1.1o1|i	7	2	0;0;0;0;0;0;0	chr5	+	129715763-129716727;129715858-129716727;129715894-129716727;129715910-129716727;129715912-129716727;129715941-129716727;129715942-129716726	129715577-129715941;129716727-129717345	129715942-129716726
123	Xpot	ENSMUSG00000034667.8	ENSMUSG00000034667.8:s:121611674-121611712	0.0000;-0.0000	2.249e-21;2.143e-13	9.994e-01;9.994e-01	0.0035;0.9965	0.0045;0.9955	s|1e1.1o1|i	2	2	0;0	chr10	-	121611553-121611674;121611554-121611673	121611476-121611553;121611674-121611712	121611554-121611673
124	Hirip3	ENSMUSG00000042606.9	ENSMUSG00000042606.9:t:126863582-126863725	0.0000;-0.0000	2.249e-21;1.455e-13	9.994e-01;9.994e-01	0.0041;0.9959	0.0043;0.9957	t|1e1.1o2|i	2	2	0;0	chr7	+	126862867-126863582;126863432-126863581	126862818-126862926;126863582-126863725	126863432-126863581
125	Pdp1	ENSMUSG00000049225.14	ENSMUSG00000049225.14:s:11960494-11962233	0.0000;-0.0000	2.840e-10;3.016e-10	9.971e-01;9.971e-01	0.0029;0.9971	0.0063;0.9937	s|1e1.1o1|i	2	2	0;0	chr4	-	11959832-11960494;11959833-11960493	11958184-11959832;11960494-11962233	11959833-11960493
126	Thoc7	ENSMUSG00000053453.9	ENSMUSG00000053453.9:s:13957554-13957631	0.0000;-0.0000	2.247e-21;2.043e-21	1.000e+00;1.000e+00	0.0017;0.9983	0.0019;0.9981	s|1e1.1o1|i	2	2	0;0	chr14	-	13954656-13957554;13957544-13957553	13954539-13955698;13957554-13957631	13957544-13957553
127	Msto1	ENSMUSG00000068922.14	ENSMUSG00000068922.14:s:88910130-88910239	0.0000;-0.0000	2.251e-21;5.557e-12	9.987e-01;9.987e-01	0.0040;0.9960	0.0050;0.9950	s|1e1.1o1|i	2	2	0;0	chr3	-	88909910-88910130;88909911-88910129	88908627-88909910;88910130-88910239	88909911-88910129
128	Selenoh	ENSMUSG00000076437.10	ENSMUSG00000076437.10:s:84670483-84670770	-0.0001;0.0001	1.220e-07;1.220e-07	9.732e-01;9.732e-01	0.0103;0.9897	0.0090;0.9910	s|1e1.1o1|i	2	2	0;0	chr2	-	84670390-84670483;84670391-84670482	84670245-84670390;84670483-84670770	84670391-84670482
129	Slc35a5	ENSMUSG00000022664.11	ENSMUSG00000022664.11:t:45143621-45143847	-0.0000;0.0000	2.252e-21;5.699e-12	9.986e-01;9.986e-01	0.0052;0.9948	0.0037;0.9963	t|1e1.1o1|i	2	2	0;0	chr16	-	45143847-45157461;45143848-45144026	45143621-45143847;45154674-45157678	45143848-45144026
130	Mtch1	ENSMUSG00000024012.17	ENSMUSG00000024012.17:s:29332661-29332778	0.0000;0.0000	2.247e-21;2.043e-21	1.000e+00;1.000e+00	0.0002;0.9998	0.0002;0.9998	s|1e1.1o1|i	2	2	0;0	chr17	-	29332238-29332661;29332239-29332660	29332072-29332238;29332661-29332778	29332239-29332660
131	Psmd13	ENSMUSG00000025487.15	ENSMUSG00000025487.15:s:140897608-140897912	0.0010;0.0010;-0.0027	7.108e-04;7.108e-04;2.899e-03	7.429e-01;7.429e-01;5.121e-01	0.0159;0.0159;0.9683	0.0417;0.0417;0.9167	s|1e2.1o1|2e1.1o1|i	3	3	0;0;0	chr7	+	140897667-140898526;140897724-140898193;140897913-140898192	140897608-140897912;140898193-140898395;140898526-140898643	140897913-140898192
132	Psmd13	ENSMUSG00000025487.15	ENSMUSG00000025487.15:t:140898526-140898643	0.0000;0.0000	2.247e-21;2.043e-21	1.000e+00;1.000e+00	0.0001;0.9999	0.0001;0.9999	t|1e1.1o2|i	2	2	0;0	chr7	+	140897667-140898526;140898396-140898525	140897608-140897912;140898526-140898643	140898396-140898525
133	Sdf4	ENSMUSG00000029076.14	ENSMUSG00000029076.14:s:155992872-155993006	0.0000;-0.0000	2.247e-21;2.043e-21	1.000e+00;1.000e+00	0.0010;0.9990	0.0013;0.9987	s|1e1.1o1|i	2	2	0;0	chr4	+	155993006-155993153;155993007-155993152	155992872-155993006;155993153-155993334	155993007-155993152
134	Ephb4	ENSMUSG00000029710.15	ENSMUSG00000029710.15:s:137350109-137350492	0.0000;-0.0000	2.247e-21;2.056e-21	1.000e+00;1.000e+00	0.0019;0.9981	0.0022;0.9978	s|1e1.1o1|i	2	2	0;0	chr5	+	137350492-137350553;137350493-137350512	137350109-137350492;137350513-137350649	137350493-137350512
135	Smarca1	ENSMUSG00000031099.16	ENSMUSG00000031099.16:s:47811127-47811268	-0.0000;-0.0000;0.0000	1.148e-09;1.148e-09;5.897e-09	9.951e-01;9.951e-01;9.842e-01	0.0049;0.0049;0.9903	0.0048;0.0048;0.9905	s|1e1.1o1|2e1.1o1|i	3	2	0;0;0	chrX	-	47810120-47811158;47810120-47811127;47810121-47811126	47809368-47810120;47811127-47811268	47810121-47811126
136	Fam3a	ENSMUSG00000031399.15	ENSMUSG00000031399.15:s:74393099-74393272	-0.0000;0.0000	2.253e-21;4.498e-12	9.982e-01;9.982e-01	0.0051;0.9949	0.0048;0.9952	s|1e1.1o2|i	2	2	0;0	chrX	-	74392747-74393099;74393004-74393098	74392675-74392750;74393099-74393272	74393004-74393098
137	Fam3a	ENSMUSG00000031399.15	ENSMUSG00000031399.15:t:74392675-74392750	-0.0000;-0.0000;-0.0000;0.0000	2.247e-21;2.247e-21;2.247e-21;2.823e-14	9.999e-01;9.999e-01;9.999e-01;9.990e-01	0.0020;0.0020;0.0020;0.9940	0.0019;0.0019;0.0019;0.9943	t|1e1.1o1|2e2.1o2|2e2.2o2|i	4	3	0;0;0;0	chrX	-	74392747-74393099;74392727-74392889;74392727-74392830;74392751-74392829	74392675-74392750;74392830-74393003;74393099-74393272	74392751-74392829
138	Slc7a6	ENSMUSG00000031904.5	ENSMUSG00000031904.5:s:106179102-106179287	0.0000;0.0000;0.0000	2.247e-21;2.247e-21;2.043e-21	1.000e+00;1.000e+00;1.000e+00	0.0005;0.0005;0.9989	0.0005;0.0005;0.9990	s|1e1.1o1|1e2.1o1|i	3	3	0;0;0	chr8	+	106179287-106179487;106179287-106189617;106179288-106179486	106179102-106179287;106179487-106179660;106189617-106189742	106179288-106179486
139	Tfdp1	ENSMUSG00000038482.11	ENSMUSG00000038482.11:s:13338751-13338806	0.0000;-0.0000	2.247e-21;4.486e-19	1.000e+00;1.000e+00	0.0023;0.9977	0.0029;0.9971	s|1e1.1o1|i	2	2	0;0	chr8	+	13338806-13339665;13338807-13338820	13338751-13338806;13339661-13339739	13338807-13338820
140	Fanci	ENSMUSG00000039187.16	ENSMUSG00000039187.16:s:79448820-79448915	-0.0000;0.0000	2.248e-21;2.380e-14	9.995e-01;9.995e-01	0.0043;0.9957	0.0039;0.9961	s|1e1.1o1|i	2	2	0;0	chr7	+	79448915-79449073;79448916-79449072	79448820-79448915;79449073-79449180	79448916-79449072
141	Xntrpc	ENSMUSG00000070425.12	ENSMUSG00000070425.12:s:102082041-102082441	-0.0000;-0.0000;0.0000	1.738e-10;1.738e-10;9.730e-10	9.972e-01;9.972e-01;9.908e-01	0.0044;0.0044;0.9912	0.0038;0.0038;0.9924	s|1e1.1o1|2e2.1o1|i	3	3	0;0;0	chr7	+	102082146-102082973;102082441-102083861;102082442-102082972	102082041-102082441;102082973-102083018;102083861-102084580	102082442-102082972
142	5430405H02Rik	ENSMUSG00000085741.8	ENSMUSG00000085741.8:t:156853431-156854018	0.0000;-0.0000	2.247e-21;2.043e-21	1.000e+00;1.000e+00	0.0010;0.9990	0.0012;0.9988	t|1e1.1o1|i	2	2	0;0	chr2	-	156854018-156862599;156854019-156854115	156853431-156854018;156862599-156862963	156854019-156854115
143	Acy1	ENSMUSG00000023262.13	ENSMUSG00000023262.13:t:106432981-106433073	0.0000;0.0000	2.247e-21;2.043e-21	1.000e+00;1.000e+00	0.0004;0.9996	0.0007;0.9993	t|1e1.1o2|i	2	2	0;0	chr9	-	106433073-106433600;106433074-106433076	106432981-106433073;106433567-106433646	106433074-106433076
144	Hcfc1r1	ENSMUSG00000023904.10	ENSMUSG00000023904.10:s:23673596-23673703	0.0000;-0.0000	2.247e-21;2.043e-21	1.000e+00;1.000e+00	0.0014;0.9986	0.0016;0.9984	s|1e1.1o1|i	2	2	0;0	chr17	+	23673703-23673969;23673704-23673968	23673596-23673703;23673969-23674068	23673704-23673968
145	Gm8615	ENSMUSG00000024437.6	ENSMUSG00000024437.6:s:149155722-149156209	0.0000;0.0000	2.247e-21;2.043e-21	1.000e+00;1.000e+00	0.0003;0.9997	0.0004;0.9996	s|1e1.1o1|i	2	2	0;0	chr5	-	149155546-149155722;149155547-149155721	149155108-149155546;149155722-149156209	149155547-149155721
146	Gtpbp6	ENSMUSG00000033434.15	ENSMUSG00000033434.15:t:110106649-110106697	0.0000;-0.0000	2.247e-21;2.043e-21	1.000e+00;1.000e+00	0.0011;0.9989	0.0011;0.9989	t|1e1.1o1|i	2	2	0;0	chr5	-	110106697-110107060;110106698-110106700	110106649-110106697;110107036-110107202	110106698-110106700
147	Acbd6	ENSMUSG00000033701.13	ENSMUSG00000033701.13:s:155686949-155687194	0.0000;-0.0000	3.152e-10;3.533e-10	9.958e-01;9.958e-01	0.0047;0.9953	0.0067;0.9933	s|1e1.1o1|i	2	2	0;0	chr1	+	155687194-155687510;155687195-155687509	155686949-155687194;155687510-155687618	155687195-155687509
148	Rcbtb1	ENSMUSG00000035469.17	ENSMUSG00000035469.17:s:59201209-59201304	-0.0000;0.0000	2.247e-21;1.413e-16	9.999e-01;9.999e-01	0.0033;0.9967	0.0033;0.9967	s|1e1.1o2|i	2	2	0;0	chr14	+	59201304-59209925;59201305-59201475	59201209-59201304;59209925-59209971	59201305-59201475
149	Rcbtb1	ENSMUSG00000035469.17	ENSMUSG00000035469.17:t:59210017-59210094	0.0000;-0.0000	2.247e-21;2.043e-21	1.000e+00;1.000e+00	0.0013;0.9987	0.0013;0.9987	t|1e1.1o1|i	2	2	0;0	chr14	+	59205722-59210017;59209972-59210016	59205613-59205722;59210017-59210094	59209972-59210016
150	Rcbtb1	ENSMUSG00000035469.17	ENSMUSG00000035469.17:t:59236674-59237265	-0.0000;0.0000	2.247e-21;2.043e-21	1.000e+00;1.000e+00	0.0017;0.9983	0.0016;0.9984	t|1e1.1o1|i	2	2	0;0	chr14	+	59223300-59236674;59235526-59236673	59222588-59223300;59236674-59237265	59235526-59236673
151	Cited2	ENSMUSG00000039910.10	ENSMUSG00000039910.10:s:17723218-17723581	0.0000;0.0000;-0.0000	1.636e-09;1.636e-09;8.142e-09	9.953e-01;9.953e-01;9.851e-01	0.0043;0.0043;0.9913	0.0049;0.0049;0.9902	s|1e1.1o1|2e1.1o1|i	3	2	0;0;0	chr10	+	17723459-17723938;17723581-17723938;17723582-17723937	17723218-17723581;17723938-17725674	17723582-17723937
152	Swi5	ENSMUSG00000044627.11	ENSMUSG00000044627.11:s:32288031-32288075	0.0000;0.0000	2.247e-21;2.043e-21	1.000e+00;1.000e+00	0.0005;0.9995	0.0007;0.9993	s|1e1.1o1|i	2	2	0;0	chr2	-	32287645-32288031;32288006-32288030	32283281-32287645;32288031-32288075	32288006-32288030
153	Gdi2	ENSMUSG00000021218.10	ENSMUSG00000021218.10:t:3554442-3554546	0.0000;0.0000	2.247e-21;2.043e-21	1.000e+00;1.000e+00	0.0005;0.9995	0.0005;0.9995	t|1e1.1o1|i	2	2	0;0	chr13	+	3551088-3554442;3554433-3554441	3550989-3551088;3554442-3554546	3554433-3554441
154	Tle3	ENSMUSG00000032280.16	ENSMUSG00000032280.16:t:61418190-61418497	0.0000;-0.0000	2.247e-21;1.113e-18	1.000e+00;1.000e+00	0.0021;0.9979	0.0029;0.9971	t|1e1.1o2|i	2	2	0;0	chr9	+	61412391-61418190;61418081-61418189	61412265-61412514;61418190-61418497	61418081-61418189
155	Kctd17	ENSMUSG00000033287.15	ENSMUSG00000033287.15:s:78436901-78437099	0.0001;0.0001;0.0001;0.0001;-0.0004	1.520e-08;1.520e-08;1.520e-08;1.520e-08;2.760e-07	9.955e-01;9.955e-01;9.955e-01;9.955e-01;9.632e-01	0.0021;0.0021;0.0021;0.0021;0.9916	0.0043;0.0043;0.0043;0.0043;0.9830	s|1e1.1o1|1e2.1o1|1e3.1o1|2e3.1o1|i	5	4	0;0;0;0;0	chr15	+	78436994-78437158;78436994-78437584;78436994-78438487;78437099-78438487;78437100-78437157	78436901-78437099;78437158-78437579;78437584-78437734;78438487-78438909	78437100-78437157
156	Kctd17	ENSMUSG00000033287.15	ENSMUSG00000033287.15:t:78437158-78437579	0.0001;0.0001;-0.0003	3.647e-08;3.647e-08;1.682e-07	9.910e-01;9.910e-01;9.732e-01	0.0035;0.0035;0.9930	0.0071;0.0071;0.9858	t|1e1.1o1|1e2.1o2|i	3	3	0;0;0	chr15	+	78435710-78437158;78436994-78437158;78437100-78437157	78435585-78435860;78436901-78437099;78437158-78437579	78437100-78437157
157	Usp48	ENSMUSG00000043411.15	ENSMUSG00000043411.15:s:137657395-137657480	0.0000;-0.0000	1.106e-10;1.209e-10	9.981e-01;9.981e-01	0.0044;0.9956	0.0054;0.9946	s|1e1.1o1|i	2	2	0;0	chr4	+	137657480-137658077;137657481-137658076	137657395-137657480;137658077-137658537	137657481-137658076
158	Plpp7	ENSMUSG00000051373.5	ENSMUSG00000051373.5:s:32095528-32095680	0.0001;-0.0001	5.256e-09;5.271e-09	9.916e-01;9.916e-01	0.0049;0.9951	0.0085;0.9915	s|1e1.1o1|i	2	2	0;0	chr2	+	32095680-32109609;32095681-32096154	32095528-32095680;32109609-32110820	32095681-32096154
159	Atxn7l3b	ENSMUSG00000074748.3	ENSMUSG00000074748.3:s:112928767-112929001	0.0000;0.0000	2.247e-21;2.043e-21	1.000e+00;1.000e+00	0.0002;0.9998	0.0002;0.9998	s|1e1.1o1|i	2	2	0;0	chr10	-	112928011-112928767;112928012-112928766	112925430-112928011;112928767-112929001	112928012-112928766
160	Chst14	ENSMUSG00000074916.5	ENSMUSG00000074916.5:s:118926496-118927077	0.0000;-0.0000	2.248e-21;4.284e-14	9.995e-01;9.995e-01	0.0039;0.9961	0.0042;0.9958	s|1e1.1o1|i	2	2	0;0	chr2	+	118927077-118927153;118927078-118927152	118926496-118927077;118927153-118928585	118927078-118927152
161	Ubl5	ENSMUSG00000084786.9	ENSMUSG00000084786.9:s:20645041-20645259	0.0000;-0.0000	3.150e-11;5.903e-11	9.977e-01;9.977e-01	0.0042;0.9958	0.0058;0.9942	s|1e1.1o1|i	2	2	0;0	chr9	+	20645259-20645406;20645260-20645405	20645041-20645259;20645406-20645493	20645260-20645405
162	Ubl5	ENSMUSG00000084786.9	ENSMUSG00000084786.9:t:20644821-20644976	0.0000;0.0000;-0.0001	5.502e-10;5.502e-10;2.730e-09	9.975e-01;9.975e-01;9.919e-01	0.0023;0.0023;0.9954	0.0048;0.0048;0.9903	t|1e1.1o1|1e2.1o1|i	3	3	0;0;0	chr9	+	20644138-20644824;20644388-20644824;20644389-20644820	20642878-20644138;20644340-20644388;20644821-20644976	20644389-20644820
163	Gpank1	ENSMUSG00000092417.3	ENSMUSG00000092417.3:s:35121455-35121550	0.0000;0.0000;-0.0000	2.247e-21;2.247e-21;3.446e-19	1.000e+00;1.000e+00;1.000e+00	0.0011;0.0011;0.9978	0.0019;0.0019;0.9961	s|1e1.1o1|1e2.1o1|i	3	3	0;0;0	chr17	+	35121550-35122229;35121550-35123053;35121551-35121660	35121455-35121550;35122229-35122460;35122952-35123659	35121551-35121660
164	Rpl41	ENSMUSG00000093674.7	ENSMUSG00000093674.7:s:128548949-128548973	0.0000;-0.0000	2.247e-21;1.233e-19	1.000e+00;1.000e+00	0.0022;0.9978	0.0029;0.9971	s|1e1.1o1|i	2	2	0;0	chr10	-	128548680-128548949;128548681-128548948	128548476-128548680;128548949-128548973	128548681-128548948
165	Rpl41	ENSMUSG00000093674.7	ENSMUSG00000093674.7:s:128549088-128549305	0.0000;0.0000;0.0000	2.247e-21;2.247e-21;2.043e-21	1.000e+00;1.000e+00;1.000e+00	0.0001;0.0001;0.9997	0.0001;0.0001;0.9997	s|1e1.1o2|1e1.2o2|i	3	2	0;0;0	chr10	-	128548973-128549088;128548971-128549088;128548974-128549087	128548949-128548973;128549088-128549305	128548974-128549087
166	Sf1	ENSMUSG00000024949.17	ENSMUSG00000024949.17:t:6376296-6378030	0.0000;0.0000;0.0000	2.247e-21;2.247e-21;2.043e-21	1.000e+00;1.000e+00;1.000e+00	0.0007;0.0007;0.9986	0.0006;0.0006;0.9988	t|1e1.1o1|1e2.1o1|i	3	3	0;0;0	chr19	+	6374898-6376296;6375862-6376296;6375863-6376295	6374719-6374898;6375658-6375862;6376296-6378030	6375863-6376295
167	Tspan17	ENSMUSG00000025875.14	ENSMUSG00000025875.14:s:54796157-54796222	0.0000;0.0000;-0.0000	2.249e-21;2.249e-21;1.071e-11	9.994e-01;9.994e-01;9.980e-01	0.0018;0.0018;0.9963	0.0035;0.0035;0.9929	s|1e1.1o2|1e1.2o2|i	3	2	0;0;0	chr13	+	54796218-54796598;54796218-54796722;54796223-54796597	54796157-54796222;54796598-54796776	54796223-54796597
168	Tmub2	ENSMUSG00000034757.15	ENSMUSG00000034757.15:t:102287580-102287871	0.0000;-0.0000	2.247e-21;2.044e-21	1.000e+00;1.000e+00	0.0015;0.9985	0.0022;0.9978	t|1e1.1o1|i	2	2	0;0	chr11	+	102285088-102287580;102287392-102287579	102284931-102285088;102287580-102287871	102287392-102287579
169	Anapc13	ENSMUSG00000035048.13	ENSMUSG00000035048.13:s:102626296-102626346	-0.0000;0.0000	2.249e-21;7.253e-14	9.994e-01;9.994e-01	0.0043;0.9957	0.0040;0.9960	s|1e1.1o1|i	2	2	0;0	chr9	+	102626346-102629763;102626347-102626662	102626296-102626346;102629763-102629888	102626347-102626662
170	Abraxas1	ENSMUSG00000035234.18	ENSMUSG00000035234.18:s:100805898-100806489	0.0000;-0.0000	5.639e-10;5.945e-10	9.939e-01;9.939e-01	0.0060;0.9940	0.0069;0.9931	s|1e1.1o1|i	2	2	0;0	chr5	-	100805451-100805898;100805452-100805897	100805192-100805451;100805898-100806489	100805452-100805897
171	Mboat7	ENSMUSG00000035596.14	ENSMUSG00000035596.14:s:3692807-3693523	0.0000;-0.0000	2.247e-21;2.043e-21	1.000e+00;1.000e+00	0.0011;0.9989	0.0013;0.9987	s|1e1.1o1|i	2	2	0;0	chr7	-	3685935-3692807;3692781-3692806	3685674-3685935;3692807-3693523	3692781-3692806
172	Mboat7	ENSMUSG00000035596.14	ENSMUSG00000035596.14:t:3685674-3685935	0.0000;-0.0000	2.247e-21;2.043e-21	1.000e+00;1.000e+00	0.0008;0.9992	0.0012;0.9988	t|1e1.1o1|i	2	2	0;0	chr7	-	3685935-3692807;3685936-3685958	3685674-3685935;3692807-3693523	3685936-3685958
173	Rpl10a	ENSMUSG00000037805.14	ENSMUSG00000037805.14:s:28328967-28329047	0.0000;-0.0000	2.254e-21;1.216e-11	9.978e-01;9.978e-01	0.0050;0.9950	0.0054;0.9946	s|1e1.1o1|i	2	2	0;0	chr17	+	28329047-28329374;28329048-28329277	28328967-28329047;28329374-28329638	28329048-28329277
174	Wdr36	ENSMUSG00000038299.15	ENSMUSG00000038299.15:s:32865853-32865918	0.0000;-0.0000	2.247e-21;2.043e-21	1.000e+00;1.000e+00	0.0011;0.9989	0.0013;0.9987	s|1e1.1o1|i	2	2	0;0	chr18	+	32865918-32866188;32865919-32866187	32865853-32865918;32866188-32866420	32865919-32866187
175	Tmem140	ENSMUSG00000057137.9	ENSMUSG00000057137.9:s:34872714-34872963	0.0000;-0.0000	4.509e-09;4.619e-09	9.909e-01;9.909e-01	0.0065;0.9935	0.0076;0.9924	s|1e1.1o1|i	2	2	0;0	chr6	+	34872963-34873380;34872964-34873379	34872714-34872963;34873380-34874946	34872964-34873379
176	Spop	ENSMUSG00000057522.15	ENSMUSG00000057522.15:s:95414080-95414141	0.0000;0.0000;-0.0000	2.247e-21;2.247e-21;2.043e-21	1.000e+00;1.000e+00;1.000e+00	0.0008;0.0008;0.9984	0.0010;0.0010;0.9980	s|1e1.1o1|2e1.1o1|i	3	2	0;0;0	chr11	+	95414131-95414332;95414141-95414332;95414142-95414242	95414080-95414141;95414243-95414404	95414142-95414242
177	Nme3	ENSMUSG00000073435.10	ENSMUSG00000073435.10:s:24896500-24896559	-0.0000;-0.0000;0.0000	2.247e-21;2.247e-21;2.338e-21	1.000e+00;1.000e+00;1.000e+00	0.0017;0.0017;0.9967	0.0015;0.0015;0.9969	s|1e1.1o2|1e1.2o2|i	3	2	0;0;0	chr17	+	24896559-24896628;24896559-24896635;24896560-24896627	24896500-24896559;24896628-24896758	24896560-24896627
178	Fstl1	ENSMUSG00000022816.11	ENSMUSG00000022816.11:t:37834890-37836514	0.0000;-0.0000	2.247e-21;2.043e-21	1.000e+00;1.000e+00	0.0009;0.9991	0.0016;0.9984	t|1e1.1o1|i	2	2	0;0	chr16	+	37826844-37834890;37834427-37834889	37826726-37826844;37834890-37836514	37834427-37834889
179	Maged2	ENSMUSG00000025268.15	ENSMUSG00000025268.15:s:150812156-150812314	0.0000;0.0000	2.247e-21;2.043e-21	1.000e+00;1.000e+00	0.0004;0.9996	0.0007;0.9993	s|1e1.1o1|i	2	2	0;0	chrX	-	150811948-150812156;150811949-150812155	150811823-150811948;150812156-150812314	150811949-150812155
180	Maged2	ENSMUSG00000025268.15	ENSMUSG00000025268.15:t:150812671-150812737	0.0000;0.0000;0.0000;0.0000;0.0000;-0.0000	2.247e-21;2.247e-21;2.247e-21;2.247e-21;2.247e-21;8.220e-12	9.998e-01;9.998e-01;9.998e-01;9.998e-01;9.998e-01;9.974e-01	0.0009;0.0009;0.0009;0.0009;0.0009;0.9955	0.0017;0.0017;0.0017;0.0017;0.0017;0.9917	t|1e1.1o2|1e1.2o2|1e2.1o1|1e3.1o1|1e4.1o1|i	6	5	0;0;0;0;0;0	chrX	-	150812737-150814229;150812737-150814202;150812737-150813616;150812737-150813073;150812737-150812821;150812738-150812820	150812671-150812737;150812821-150812968;150813073-150813154;150813616-150813707;150814202-150814345	150812738-150812820
181	R3hdm2	ENSMUSG00000025404.15	ENSMUSG00000025404.15:t:127498758-127499384	0.0001;-0.0001	3.004e-09;3.016e-09	9.923e-01;9.923e-01	0.0057;0.9943	0.0076;0.9924	t|1e1.1o1|i	2	2	0;0	chr10	+	127497259-127498758;127498710-127498757	127497162-127497259;127498758-127499384	127498710-127498757
182	Tceanc2	ENSMUSG00000028619.15	ENSMUSG00000028619.15:t:107134155-107139448	0.0000;-0.0000	2.247e-21;2.061e-21	1.000e+00;1.000e+00	0.0020;0.9980	0.0024;0.9976	t|1e1.1o2|i	2	2	0;0	chr4	-	107139448-107165611;107139449-107139532	107134155-107139448;107165548-107165689	107139449-107139532
183	Slc15a4	ENSMUSG00000029416.17	ENSMUSG00000029416.17:t:127603693-127603798	-0.0000;0.0000	2.247e-21;2.043e-21	1.000e+00;1.000e+00	0.0024;0.9976	0.0016;0.9984	t|1e1.1o1|i	2	2	0;0	chr5	-	127603798-127604111;127603799-127603806	127603693-127603798;127604111-127604188	127603799-127603806
184	Cfap20	ENSMUSG00000031796.7	ENSMUSG00000031796.7:s:95434694-95434869	0.0000;0.0000	2.247e-21;2.043e-21	1.000e+00;1.000e+00	0.0004;0.9996	0.0005;0.9995	s|1e1.1o1|i	2	2	0;0	chr8	-	95434601-95434694;95434602-95434693	95434488-95434601;95434694-95434869	95434602-95434693
185	Carm1	ENSMUSG00000032185.15	ENSMUSG00000032185.15:t:21588049-21589487	0.0000;0.0000;-0.0000	1.568e-11;1.568e-11;1.756e-10	9.988e-01;9.988e-01;9.960e-01	0.0030;0.0030;0.9941	0.0038;0.0038;0.9924	t|1e1.1o1|1e2.1o1|i	3	3	0;0;0	chr9	+	21587585-21588049;21587919-21588049;21587920-21588048	21587508-21587585;21587851-21587919;21588049-21589487	21587920-21588048
186	Bbs9	ENSMUSG00000035919.16	ENSMUSG00000035919.16:t:22888098-22888280	0.0001;0.0001;-0.0003	3.676e-08;3.676e-08;1.684e-07	9.918e-01;9.918e-01;9.755e-01	0.0035;0.0035;0.9930	0.0063;0.0063;0.9874	t|1e1.1o2|2e2.1o1|i	3	3	0;0;0	chr9	+	22659078-22888098;22887996-22888227;22887997-22888097	22658280-22659145;22887862-22887996;22888098-22888280	22887997-22888097
187	Cnn3	ENSMUSG00000053931.11	ENSMUSG00000053931.11:s:121457082-121457354	0.0000;0.0000;0.0000	2.247e-21;2.247e-21;2.043e-21	1.000e+00;1.000e+00;1.000e+00	0.0001;0.0001;0.9999	0.0001;0.0001;0.9999	s|1e1.1o2|1e1.2o2|i	3	2	0;0;0	chr3	+	121457212-121457596;121457212-121457789;121457355-121457595	121457082-121457354;121457596-121458207	121457355-121457595
188	Med12	ENSMUSG00000079487.11	ENSMUSG00000079487.11:s:101293937-101294012	0.0000;-0.0000	1.219e-08;1.228e-08	9.833e-01;9.833e-01	0.0084;0.9916	0.0088;0.9912	s|1e1.1o1|i	2	2	0;0	chrX	+	101294012-101294088;101294013-101294087	101293937-101294012;101294088-101294175	101294013-101294087
189	Sec14l1	ENSMUSG00000020823.16	ENSMUSG00000020823.16:s:117156801-117156902	0.0000;0.0000;-0.0000	2.248e-21;2.248e-21;1.258e-12	9.997e-01;9.997e-01;9.989e-01	0.0022;0.0022;0.9957	0.0031;0.0031;0.9939	s|1e1.1o1|1e2.1o1|i	3	3	0;0;0	chr11	+	117156902-117157259;117156902-117158754;117156903-117157258	117156801-117156902;117157259-117157559;117158754-117159268	117156903-117157258
190	Krt7	ENSMUSG00000023039.16	ENSMUSG00000023039.16:s:101412402-101412402	0.0000;-0.0000	2.249e-21;2.796e-13	9.994e-01;9.994e-01	0.0015;0.9985	0.0047;0.9953	s|1e1.1o1|i	2	2	0;0	chr15	+	101412402-101427089;101412403-101412448	101412402-101412402;101427089-101427123	101412403-101412448
191	Krt7	ENSMUSG00000023039.16	ENSMUSG00000023039.16:t:101412449-101412779	0.0000;-0.0000	2.249e-21;2.796e-13	9.994e-01;9.994e-01	0.0015;0.9985	0.0047;0.9953	t|1e1.1o1|i	2	2	0;0	chr15	+	101411488-101412711;101412403-101412448	101411429-101411983;101412449-101412779	101412403-101412448
192	Glo1	ENSMUSG00000024026.12	ENSMUSG00000024026.12:s:30594115-30594226	0.0000;0.0000	2.247e-21;2.043e-21	1.000e+00;1.000e+00	0.0003;0.9997	0.0004;0.9996	s|1e1.1o1|i	2	2	0;0	chr17	-	30593074-30594115;30593075-30594114	30592866-30593074;30594115-30594226	30593075-30594114
193	Ncdn	ENSMUSG00000028833.13	ENSMUSG00000028833.13:s:126753325-126753438	0.0000;0.0000;-0.0000	2.247e-21;2.247e-21;6.250e-20	1.000e+00;1.000e+00;1.000e+00	0.0012;0.0012;0.9976	0.0018;0.0018;0.9963	s|1e1.1o1|1e2.1o1|i	3	3	0;0;0	chr4	-	126753040-126753325;126752081-126753325;126753041-126753324	126751941-126752081;126752971-126753040;126753325-126753438	126753041-126753324
194	Morc4	ENSMUSG00000031434.15	ENSMUSG00000031434.15:s:139823130-139823413	0.0000;0.0000;-0.0001	4.716e-10;4.716e-10;2.520e-09	9.970e-01;9.970e-01;9.902e-01	0.0036;0.0036;0.9928	0.0048;0.0048;0.9904	s|1e1.1o1|2e1.1o1|i	3	2	0;0;0	chrX	-	139822828-139823168;139822828-139823130;139822829-139823129	139821632-139822828;139823130-139823413	139822829-139823129
195	Slc35b2	ENSMUSG00000037089.10	ENSMUSG00000037089.10:t:45564580-45564819	0.0000;0.0000;-0.0001	2.059e-09;2.059e-09;1.012e-08	9.948e-01;9.948e-01;9.835e-01	0.0043;0.0043;0.9915	0.0053;0.0053;0.9894	t|1e1.1o1|1e2.1o1|i	3	3	0;0;0	chr17	+	45564068-45564580;45564258-45564580;45564259-45564579	45563874-45564068;45564205-45564258;45564580-45564819	45564259-45564579
196	Slc16a13	ENSMUSG00000044367.7	ENSMUSG00000044367.7:t:70218593-70218767	0.0000;0.0000	2.247e-21;2.043e-21	1.000e+00;1.000e+00	0.0006;0.9994	0.0006;0.9994	t|1e1.2o2|i	2	2	0;0	chr11	-	70218767-70220479;70218768-70219175	70218593-70218767;70220479-70221064	70218768-70219175
197	Rnf208	ENSMUSG00000044628.4	ENSMUSG00000044628.4:s:25242782-25243011	0.0001;-0.0001	2.213e-08;2.220e-08	9.888e-01;9.888e-01	0.0046;0.9954	0.0089;0.9911	s|1e1.1o1|i	2	2	0;0	chr2	+	25243011-25243200;25243012-25243199	25242782-25243011;25243200-25244262	25243012-25243199
198	2310022A10Rik	ENSMUSG00000049643.15	ENSMUSG00000049643.15:s:27580337-27580691	0.0000;-0.0000	2.247e-21;2.043e-21	1.000e+00;1.000e+00	0.0013;0.9987	0.0018;0.9982	s|1e1.1o1|i	2	2	0;0	chr7	+	27580691-27581351;27580692-27581350	27580337-27580691;27581351-27582099	27580692-27581350
199	Ccdc137	ENSMUSG00000049957.14	ENSMUSG00000049957.14:s:120463831-120464005	0.0000;-0.0000	2.249e-21;5.175e-13	9.992e-01;9.992e-01	0.0042;0.9958	0.0046;0.9954	s|1e1.1o1|i	2	2	0;0	chr11	+	120464005-120464200;120464006-120464199	120463831-120464005;120464200-120464358	120464006-120464199
200	Coa6	ENSMUSG00000051671.7	ENSMUSG00000051671.7:s:126422515-126422550	0.0000;0.0000	2.247e-21;2.043e-21	1.000e+00;1.000e+00	0.0004;0.9996	0.0006;0.9994	s|1e1.1o1|i	2	2	0;0	chr8	+	126422550-126422633;126422551-126422632	126422515-126422550;126422633-126422830	126422551-126422632
201	Arih1	ENSMUSG00000025234.11	ENSMUSG00000025234.11:s:59486216-59486618	0.0000;-0.0000	3.359e-08;3.361e-08	9.837e-01;9.837e-01	0.0075;0.9925	0.0088;0.9912	s|1e1.1o1|i	2	2	0;0	chr9	-	59454469-59486216;59486084-59486215	59454402-59454469;59486216-59486618	59486084-59486215
202	Pigq	ENSMUSG00000025728.15	ENSMUSG00000025728.15:t:25926421-25926515	0.0000;-0.0000	2.247e-21;2.043e-21	1.000e+00;1.000e+00	0.0008;0.9992	0.0011;0.9989	t|1e1.1o1|i	2	2	0;0	chr17	-	25926515-25928791;25926516-25927437	25926421-25926515;25928791-25928852	25926516-25927437
203	Hypk	ENSMUSG00000027245.11	ENSMUSG00000027245.11:s:121456963-121457291	0.0000;0.0000;-0.0000	1.254e-07;1.254e-07;5.552e-07	9.888e-01;9.888e-01;9.668e-01	0.0053;0.0053;0.9894	0.0055;0.0055;0.9890	s|1e1.1o1|1e2.1o1|i	3	3	0;0;0	chr2	+	121457291-121457646;121457291-121457992;121457292-121457645	121456963-121457291;121457646-121457701;121457992-121458043	121457292-121457645
204	Slc23a2	ENSMUSG00000027340.15	ENSMUSG00000027340.15:s:132056635-132056901	0.0000;-0.0000	2.842e-10;3.270e-10	9.962e-01;9.962e-01	0.0048;0.9952	0.0063;0.9937	s|1e1.1o1|i	2	2	0;0	chr2	-	132055762-132056635;132055763-132056634	132052496-132055762;132056635-132056901	132055763-132056634
205	Eif6	ENSMUSG00000027613.15	ENSMUSG00000027613.15:s:155826646-155826925	0.0000;0.0000	2.247e-21;2.043e-21	1.000e+00;1.000e+00	0.0001;0.9999	0.0001;0.9999	s|1e1.1o1|i	2	2	0;0	chr2	-	155826210-155826646;155826437-155826645	155825166-155826210;155826646-155826925	155826437-155826645
206	Mlf2	ENSMUSG00000030120.14	ENSMUSG00000030120.14:s:124935233-124935445	0.0000;0.0000;-0.0000	2.247e-21;2.247e-21;2.177e-19	1.000e+00;1.000e+00;1.000e+00	0.0012;0.0012;0.9976	0.0019;0.0019;0.9963	s|1e1.1o2|1e1.2o2|i	3	2	0;0;0	chr6	+	124935445-124935602;124935445-124935623;124935446-124935601	124935233-124935445;124935602-124937238	124935446-124935601
207	Gnai2	ENSMUSG00000032562.13	ENSMUSG00000032562.13:s:107635286-107635367	0.0000;0.0000	2.247e-21;2.043e-21	1.000e+00;1.000e+00	0.0003;0.9997	0.0005;0.9995	s|1e1.1o1|i	2	2	0;0	chr9	-	107635238-107635286;107635239-107635285	107635100-107635238;107635286-107635367	107635239-107635285
208	Gnai2	ENSMUSG00000032562.13	ENSMUSG00000032562.13:t:107614125-107614715	0.0000;0.0000	2.247e-21;2.043e-21	1.000e+00;1.000e+00	0.0001;0.9999	0.0001;0.9999	t|1e1.1o1|i	2	2	0;0	chr9	-	107614715-107615612;107614716-107614939	107614125-107614715;107615612-107616047	107614716-107614939
209	Hook2	ENSMUSG00000052566.8	ENSMUSG00000052566.8:s:84995736-84995766	0.0000;-0.0000	2.247e-21;2.045e-21	1.000e+00;1.000e+00	0.0014;0.9986	0.0021;0.9979	s|1e1.1o1|i	2	2	0;0	chr8	+	84995766-84995839;84995767-84995838	84995736-84995766;84995839-84995937	84995767-84995838
210	Rnaseh2a	ENSMUSG00000052926.16	ENSMUSG00000052926.16:s:84957966-84958116	0.0000;0.0000;-0.0001	2.202e-10;2.202e-10;1.241e-09	9.981e-01;9.981e-01;9.937e-01	0.0028;0.0028;0.9945	0.0044;0.0044;0.9911	s|1e1.1o2|1e1.2o2|i	3	2	0;0;0	chr8	-	84957864-84957966;84957853-84957966;84957865-84957965	84956610-84957864;84957966-84958116	84957865-84957965
211	Rnaseh2a	ENSMUSG00000052926.16	ENSMUSG00000052926.16:s:84966086-84966287	0.0000;-0.0000	2.247e-21;1.474e-16	9.999e-01;9.999e-01	0.0019;0.9981	0.0035;0.9965	s|1e1.1o1|i	2	2	0;0	chr8	-	84965993-84966086;84966065-84966085	84965860-84966064;84966086-84966287	84966065-84966085
212	Rnaseh2a	ENSMUSG00000052926.16	ENSMUSG00000052926.16:s:84969722-84969767	0.0000;0.0000	2.247e-21;2.043e-21	1.000e+00;1.000e+00	0.0005;0.9995	0.0006;0.9994	s|1e1.1o1|i	2	2	0;0	chr8	-	84967868-84969722;84969582-84969721	84967663-84967868;84969722-84969767	84969582-84969721
213	Serpinh1	ENSMUSG00000070436.12	ENSMUSG00000070436.12:s:99353053-99353239	0.0000;0.0000;0.0000;-0.0000	2.247e-21;2.247e-21;2.247e-21;3.615e-13	9.999e-01;9.999e-01;9.999e-01;9.990e-01	0.0010;0.0010;0.0010;0.9971	0.0023;0.0023;0.0023;0.9932	s|1e1.1o1|1e2.1o1|1e3.1o1|i	4	4	0;0;0;0	chr7	-	99352965-99353053;99351867-99353053;99349464-99353053;99352998-99353052	99348803-99349464;99351824-99351867;99352882-99352997;99353053-99353239	99352998-99353052
214	9130221H12Rik	ENSMUSG00000090330.2	ENSMUSG00000090330.2:s:25228687-25228773	0.0000;0.0000	2.247e-21;2.043e-21	1.000e+00;1.000e+00	0.0005;0.9995	0.0007;0.9993	s|1e1.1o1|i	2	2	0;0	chr7	+	25228773-25228880;25228774-25228879	25228687-25228773;25228880-25230263	25228774-25228879
215	Mum1	ENSMUSG00000020156.16	ENSMUSG00000020156.16:s:80226434-80226704	0.0000;0.0000;-0.0000	2.251e-21;2.251e-21;5.367e-11	9.988e-01;9.988e-01;9.958e-01	0.0031;0.0031;0.9938	0.0039;0.0039;0.9921	s|1e1.1o2|1e1.2o2|i	3	2	0;0;0	chr10	+	80226704-80228321;80226704-80228322;80226705-80226750	80226434-80226704;80228321-80228438	80226705-80226750
216	Pabpn1	ENSMUSG00000022194.15	ENSMUSG00000022194.15:s:54894148-54894307	0.0000;0.0000	2.247e-21;2.043e-21	1.000e+00;1.000e+00	0.0003;0.9997	0.0003;0.9997	s|1e1.1o1|i	2	2	0;0	chr14	+	54894307-54894391;54894308-54894390	54894148-54894307;54894391-54894494	54894308-54894390
217	Pabpn1	ENSMUSG00000022194.15	ENSMUSG00000022194.15:s:54896952-54897039	0.0000;-0.0000	2.247e-21;4.055e-17	1.000e+00;1.000e+00	0.0025;0.9975	0.0031;0.9969	s|1e1.1o1|i	2	2	0;0	chr14	+	54897039-54897121;54897040-54897120	54896952-54897039;54897121-54897557	54897040-54897120
218	Pabpn1	ENSMUSG00000022194.15	ENSMUSG00000022194.15:s:54897121-54897557	0.0000;-0.0000	4.194e-09;4.237e-09	9.891e-01;9.891e-01	0.0074;0.9926	0.0076;0.9924	s|1e1.1o1|i	2	2	0;0	chr14	+	54897272-54898017;54897558-54898016	54897121-54897557;54898017-54898169	54897558-54898016
219	Zrsr2	ENSMUSG00000031370.12	ENSMUSG00000031370.12:s:163958588-163958661	-0.0000;0.0000	2.247e-21;2.043e-21	1.000e+00;1.000e+00	0.0015;0.9985	0.0015;0.9985	s|1e1.1o1|i	2	2	0;0	chrX	-	163958419-163958588;163958553-163958587	163958274-163958419;163958588-163958661	163958553-163958587
220	Zrsr2	ENSMUSG00000031370.12	ENSMUSG00000031370.12:t:163958274-163958419	0.0000;0.0000;-0.0000	2.247e-21;2.247e-21;2.043e-21	1.000e+00;1.000e+00;1.000e+00	0.0008;0.0008;0.9984	0.0008;0.0008;0.9984	t|1e1.1o1|1e2.1o1|i	3	3	0;0;0	chrX	-	163958419-163958588;163958419-163958527;163958420-163958526	163958274-163958419;163958527-163958552;163958588-163958661	163958420-163958526
221	Mthfsd	ENSMUSG00000031816.15	ENSMUSG00000031816.15:s:121098999-121099152	0.0000;-0.0000	2.247e-21;2.222e-21	1.000e+00;1.000e+00	0.0017;0.9983	0.0024;0.9976	s|1e1.1o1|i	2	2	0;0	chr8	-	121098771-121098999;121098772-121098998	121097937-121098771;121098999-121099152	121098772-121098998
222	Commd4	ENSMUSG00000032299.10	ENSMUSG00000032299.10:t:57155902-57155982	0.0000;0.0000;-0.0000	2.247e-21;2.247e-21;4.488e-16	1.000e+00;1.000e+00;9.999e-01	0.0014;0.0014;0.9972	0.0022;0.0022;0.9957	t|1e1.1o1|1e2.1o1|i	3	3	0;0;0	chr9	-	57155982-57156516;57155982-57156172;57155983-57155993	57155902-57155982;57156172-57156291;57156516-57156555	57155983-57155993
223	Nme5	ENSMUSG00000035984.14	ENSMUSG00000035984.14:s:34579077-34579115	-0.0000;0.0000	9.953e-10;1.060e-09	9.924e-01;9.924e-01	0.0067;0.9933	0.0068;0.9932	s|1e1.1o1|i	2	2	0;0	chr18	-	34578767-34579077;34578768-34579076	34578558-34578767;34579077-34579115	34578768-34579076
224	Cyb561d2	ENSMUSG00000037190.12	ENSMUSG00000037190.12:s:107539877-107540385	0.0000;0.0000	2.247e-21;2.043e-21	1.000e+00;1.000e+00	0.0007;0.9993	0.0007;0.9993	s|1e1.1o1|i	2	2	0;0	chr9	-	107539830-107540290;107539831-107539876	107539007-107539830;107539877-107540385	107539831-107539876
225	Tssc4	ENSMUSG00000045752.13	ENSMUSG00000045752.13:s:143069249-143069513	-0.0000;0.0000	2.247e-21;3.523e-16	9.999e-01;9.999e-01	0.0033;0.9967	0.0030;0.9970	s|1e1.1o1|i	2	2	0;0	chr7	+	143069513-143069755;143069514-143069543	143069249-143069513;143069544-143069850	143069514-143069543
226	Tssc4	ENSMUSG00000045752.13	ENSMUSG00000045752.13:s:143069544-143069850	-0.0000;-0.0000;0.0000	2.249e-21;2.249e-21;1.743e-11	9.992e-01;9.992e-01;9.972e-01	0.0034;0.0034;0.9931	0.0030;0.0030;0.9939	s|1e1.1o1|2e1.1o1|i	3	2	0;0;0	chr7	+	143069820-143069936;143069850-143069936;143069851-143069935	143069544-143069850;143069936-143070609	143069851-143069935
227	Tssc4	ENSMUSG00000045752.13	ENSMUSG00000045752.13:s:143069936-143070609	0.0000;0.0000	2.247e-21;2.043e-21	1.000e+00;1.000e+00	0.0005;0.9995	0.0006;0.9994	s|1e1.1o1|i	2	2	0;0	chr7	+	143070292-143070792;143070610-143070791	143069936-143070609;143070792-143071093	143070610-143070791
228	Hras	ENSMUSG00000025499.18	ENSMUSG00000025499.18:s:141191342-141191467	0.0000;0.0000;0.0000	2.247e-21;2.247e-21;2.043e-21	1.000e+00;1.000e+00;1.000e+00	0.0002;0.0002;0.9997	0.0002;0.0002;0.9997	s|1e1.1o2|1e1.2o2|i	3	2	0;0;0	chr7	-	141191227-141191342;141191194-141191342;141191228-141191341	141189105-141191227;141191342-141191467	141191228-141191341
229	Mad2l1	ENSMUSG00000029910.14	ENSMUSG00000029910.14:s:66539771-66539950	0.0000;0.0000	2.247e-21;2.043e-21	1.000e+00;1.000e+00	0.0010;0.9990	0.0009;0.9991	s|1e1.1o1|i	2	2	0;0	chr6	+	66539950-66540426;66539951-66540425	66539771-66539950;66540426-66547220	66539951-66540425
230	Lrig1	ENSMUSG00000030029.14	ENSMUSG00000030029.14:s:94604910-94605008	-0.0000;0.0000	1.813e-09;1.931e-09	9.917e-01;9.917e-01	0.0071;0.9929	0.0065;0.9935	s|1e1.1o1|i	2	2	0;0	chr6	-	94604779-94604910;94604780-94604909	94604529-94604779;94604910-94605008	94604780-94604909
231	Lrig1	ENSMUSG00000030029.14	ENSMUSG00000030029.14:s:94605285-94606003	0.0000;-0.0000	1.206e-08;1.210e-08	9.860e-01;9.860e-01	0.0076;0.9924	0.0081;0.9919	s|1e1.1o1|i	2	2	0;0	chr6	-	94605008-94605285;94605009-94605284	94604910-94605008;94605285-94606003	94605009-94605284
232	Cops7a	ENSMUSG00000030127.15	ENSMUSG00000030127.15:s:124959799-124959950	-0.0000;-0.0000;0.0000	2.247e-21;2.247e-21;2.043e-21	1.000e+00;1.000e+00;1.000e+00	0.0013;0.0013;0.9973	0.0011;0.0011;0.9979	s|1e1.1o1|1e2.1o1|i	3	3	0;0;0	chr6	-	124959637-124959799;124958772-124959799;124959638-124959798	124958413-124958772;124958816-124959637;124959799-124959950	124959638-124959798
233	Cops7a	ENSMUSG00000030127.15	ENSMUSG00000030127.15:s:124965374-124965538	0.0000;0.0000;-0.0000	2.248e-21;2.248e-21;1.516e-12	9.996e-01;9.996e-01;9.985e-01	0.0027;0.0027;0.9946	0.0031;0.0031;0.9938	s|1e1.1o1|2e1.1o1|i	3	2	0;0;0	chr6	-	124964928-124965402;124964928-124965374;124965291-124965373	124964554-124964928;124965374-124965538	124965291-124965373
234	Recql	ENSMUSG00000030243.16	ENSMUSG00000030243.16:s:142362758-142362869	0.0000;0.0000;0.0000;0.0000;0.0000;-0.0000	2.247e-21;2.247e-21;2.247e-21;2.247e-21;2.247e-21;2.043e-21	1.000e+00;1.000e+00;1.000e+00;1.000e+00;1.000e+00;1.000e+00	0.0004;0.0004;0.0004;0.0004;0.0004;0.9982	0.0005;0.0005;0.0005;0.0005;0.0005;0.9976	s|1e1.1o1|1e2.1o3|1e2.2o3|1e2.3o3|1e3.1o1|i	6	4	0;0;0;0;0;0	chr6	-	142362352-142362806;142359992-142362806;142358326-142362806;142358054-142362806;142350545-142362806;142362353-142362757	142350342-142350545;142356947-142359992;142361376-142362352;142362758-142362869	142362353-142362757
235	Nptn	ENSMUSG00000032336.17	ENSMUSG00000032336.17:s:58651976-58652057	0.0000;0.0000;-0.0000	2.247e-21;2.247e-21;2.043e-21	1.000e+00;1.000e+00;1.000e+00	0.0005;0.0005;0.9989	0.0008;0.0008;0.9984	s|1e1.1o1|1e2.1o1|i	3	3	0;0;0	chr9	+	58652009-58652367;58652009-58654029;58652058-58652366	58651976-58652057;58652367-58652878;58654029-58655208	58652058-58652366
236	Spr	ENSMUSG00000033735.9	ENSMUSG00000033735.9:t:85136823-85136931	0.0000;0.0000;0.0000	2.247e-21;2.247e-21;2.043e-21	1.000e+00;1.000e+00;1.000e+00	0.0002;0.0002;0.9996	0.0002;0.0002;0.9995	t|1e1.1o1|1e2.1o1|i	3	3	0;0;0	chr6	-	85136931-85137439;85136931-85137061;85136932-85137060	85136823-85136931;85137061-85137113;85137439-85137766	85136932-85137060
237	Srsf2	ENSMUSG00000034120.18	ENSMUSG00000034120.18:s:116850856-116850961	0.0000;0.0000	2.247e-21;2.043e-21	1.000e+00;1.000e+00	0.0001;0.9999	0.0001;0.9999	s|1e1.1o1|i	2	2	0;0	chr11	-	116850353-116850856;116850354-116850855	116849901-116850353;116850856-116850961	116850354-116850855
238	Slc38a10	ENSMUSG00000061306.15	ENSMUSG00000061306.15:t:120138986-120139092	0.0000;-0.0000	2.247e-21;2.043e-21	1.000e+00;1.000e+00	0.0007;0.9993	0.0011;0.9989	t|1e1.1o1|i	2	2	0;0	chr11	-	120139092-120140593;120139093-120139108	120138986-120139092;120140593-120140686	120139093-120139108
239	Aspscr1	ENSMUSG00000025142.17	ENSMUSG00000025142.17:s:120688912-120689171	0.0000;0.0000	2.247e-21;2.043e-21	1.000e+00;1.000e+00	0.0003;0.9997	0.0003;0.9997	s|1e1.2o2|i	2	2	0;0	chr11	+	120689153-120709361;120689172-120689273	120688912-120689171;120709344-120709447	120689172-120689273
240	Aspscr1	ENSMUSG00000025142.17	ENSMUSG00000025142.17:t:120709112-120709246	0.0000;0.0000	2.247e-21;2.043e-21	1.000e+00;1.000e+00	0.0005;0.9995	0.0007;0.9993	t|1e1.1o1|i	2	2	0;0	chr11	+	120708999-120709112;120709073-120709111	120708760-120708999;120709112-120709246	120709073-120709111
241	Fuom	ENSMUSG00000025466.19	ENSMUSG00000025466.19:t:140098511-140099622	0.0000;0.0000;-0.0000	2.247e-21;2.247e-21;3.638e-21	1.000e+00;1.000e+00;1.000e+00	0.0010;0.0010;0.9980	0.0017;0.0017;0.9967	t|1e2.1o2|2e1.1o1|i	3	3	0;0;0	chr7	-	140099622-140099879;140099615-140101601;140099623-140099657	140098511-140099622;140099803-140100160;140101601-140101669	140099623-140099657
242	Jade1	ENSMUSG00000025764.14	ENSMUSG00000025764.14:t:41593803-41593954	0.0000;-0.0000	2.247e-21;2.335e-21	1.000e+00;1.000e+00	0.0023;0.9977	0.0024;0.9976	t|1e1.1o1|i	2	2	0;0	chr3	+	41591840-41593803;41593782-41593802	41591673-41591840;41593803-41593954	41593782-41593802
243	Nop16	ENSMUSG00000025869.11	ENSMUSG00000025869.11:s:54585239-54585424	0.0000;0.0000	2.247e-21;2.043e-21	1.000e+00;1.000e+00	0.0002;0.9998	0.0002;0.9998	s|1e1.1o1|i	2	2	0;0	chr13	-	54584720-54585304;54584721-54585238	54584185-54584720;54585239-54585424	54584721-54585238
244	Smad7	ENSMUSG00000025880.11	ENSMUSG00000025880.11:s:75393827-75394451	0.0000;-0.0000	2.220e-10;2.580e-10	9.956e-01;9.956e-01	0.0049;0.9951	0.0069;0.9931	s|1e1.1o1|i	2	2	0;0	chr18	+	75394451-75395038;75394452-75395037	75393827-75394451;75395038-75395935	75394452-75395037
245	Hspa5	ENSMUSG00000026864.13	ENSMUSG00000026864.13:s:34771970-34772146	0.0000;0.0000	2.247e-21;2.043e-21	1.000e+00;1.000e+00	0.0003;0.9997	0.0004;0.9996	s|1e1.1o1|i	2	2	0;0	chr2	+	34772146-34772229;34772147-34772228	34771970-34772146;34772229-34772453	34772147-34772228
246	Rtel1	ENSMUSG00000038685.18	ENSMUSG00000038685.18:s:181356158-181356258	0.0000;0.0000;-0.0000	2.247e-21;2.247e-21;3.377e-17	1.000e+00;1.000e+00;9.999e-01	0.0014;0.0014;0.9972	0.0020;0.0020;0.9960	s|1e1.1o2|1e1.2o2|i	3	2	0;0;0	chr2	+	181356258-181356346;181356258-181356358;181356259-181356345	181356158-181356258;181356346-181356616	181356259-181356345
247	Rtel1	ENSMUSG00000038685.18	ENSMUSG00000038685.18:t:181356158-181356258	0.0000;0.0000;-0.0000	2.247e-21;2.247e-21;1.464e-19	1.000e+00;1.000e+00;1.000e+00	0.0013;0.0013;0.9974	0.0019;0.0019;0.9962	t|1e1.1o1|1e2.1o1|i	3	3	0;0;0	chr2	+	181355959-181356158;181356079-181356158;181356080-181356157	181355924-181355959;181355970-181356079;181356158-181356258	181356080-181356157
248	Rps2	ENSMUSG00000044533.15	ENSMUSG00000044533.15:s:24719952-24720132	0.0000;0.0000	2.247e-21;2.043e-21	1.000e+00;1.000e+00	0.0007;0.9993	0.0006;0.9994	s|1e1.1o1|i	2	2	0;0	chr17	+	24720132-24720273;24720133-24720250	24719952-24720132;24720251-24720452	24720133-24720250
249	Mex3d	ENSMUSG00000048696.11	ENSMUSG00000048696.11:s:80381239-80382621	0.0000;-0.0000	2.247e-21;2.081e-21	1.000e+00;1.000e+00	0.0019;0.9981	0.0024;0.9976	s|1e1.1o1|i	2	2	0;0	chr10	-	80381062-80381239;80381063-80381238	80380355-80381062;80381239-80382621	80381063-80381238
250	Tceal8	ENSMUSG00000051579.10	ENSMUSG00000051579.10:s:136171636-136171705	0.0001;0.0001;-0.0002	3.820e-09;3.820e-09;1.843e-08	9.954e-01;9.954e-01;9.856e-01	0.0031;0.0031;0.9939	0.0056;0.0056;0.9888	s|1e1.1o1|1e2.1o1|i	3	3	0;0;0	chrX	-	136171521-136171636;136171049-136171636;136171522-136171635	136168984-136171049;136171420-136171521;136171636-136171705	136171522-136171635
251	Rpp21	ENSMUSG00000024446.13	ENSMUSG00000024446.13:s:36257783-36258069	-0.0000;-0.0000;0.0000	2.247e-21;2.247e-21;5.430e-20	1.000e+00;1.000e+00;1.000e+00	0.0019;0.0019;0.9963	0.0016;0.0016;0.9968	s|1e1.1o1|1e2.1o1|i	3	3	0;0;0	chr17	-	36257706-36257783;36257524-36257783;36257707-36257782	36257413-36257524;36257606-36257706;36257783-36258069	36257707-36257782
252	Smad4	ENSMUSG00000024515.13	ENSMUSG00000024515.13:s:73649863-73649909	0.0000;0.0000	2.247e-21;2.043e-21	1.000e+00;1.000e+00	0.0003;0.9997	0.0004;0.9996	s|1e1.2o2|i	2	2	0;0	chr18	-	73648962-73649863;73649820-73649862	73648885-73649053;73649863-73649909	73649820-73649862
253	Rps20	ENSMUSG00000028234.6	ENSMUSG00000028234.6:s:3835484-3835665	0.0000;-0.0000	1.258e-10;1.939e-10	9.951e-01;9.951e-01	0.0058;0.9942	0.0066;0.9934	s|1e1.1o1|i	2	2	0;0	chr4	-	3835291-3835484;3835292-3835483	3835192-3835291;3835484-3835665	3835292-3835483
254	Stoml2	ENSMUSG00000028455.15	ENSMUSG00000028455.15:t:43029493-43029553	0.0000;0.0000	2.247e-21;2.043e-21	1.000e+00;1.000e+00	0.0003;0.9997	0.0004;0.9996	t|1e1.1o1|i	2	2	0;0	chr4	-	43029553-43029770;43029554-43029563	43029493-43029553;43029770-43029914	43029554-43029563
255	Mtf2	ENSMUSG00000029267.17	ENSMUSG00000029267.17:t:108080922-108081027	0.0000;0.0000;0.0000	2.247e-21;2.247e-21;2.043e-21	1.000e+00;1.000e+00;1.000e+00	0.0004;0.0004;0.9993	0.0004;0.0004;0.9992	t|1e1.1o1|1e2.1o1|i	3	3	0;0;0	chr5	+	108065965-108080922;108080841-108080922;108080842-108080921	108065674-108065965;108080825-108080841;108080922-108081027	108080842-108080921
256	Hnrnpdl	ENSMUSG00000029328.15	ENSMUSG00000029328.15:t:100033577-100034984	-0.0000;-0.0000;0.0000	4.130e-10;4.130e-10;2.466e-09	9.961e-01;9.961e-01;9.872e-01	0.0045;0.0045;0.9911	0.0046;0.0046;0.9908	t|1e1.1o1|1e2.1o1|i	3	3	0;0;0	chr5	-	100034984-100036104;100034984-100035635;100034985-100035425	100033577-100034984;100035426-100035739;100036104-100036195	100034985-100035425
257	Taf1c	ENSMUSG00000031832.15	ENSMUSG00000031832.15:s:119599322-119599503	0.0000;-0.0000	2.248e-21;9.801e-15	9.997e-01;9.997e-01	0.0031;0.9969	0.0041;0.9959	s|1e1.1o1|i	2	2	0;0	chr8	-	119598909-119599322;119598910-119599321	119597871-119598909;119599322-119599503	119598910-119599321
258	Polg	ENSMUSG00000039176.17	ENSMUSG00000039176.17:s:79459513-79459585	0.0000;-0.0000	2.247e-21;2.043e-21	1.000e+00;1.000e+00	0.0010;0.9990	0.0013;0.9987	s|1e1.1o1|i	2	2	0;0	chr7	-	79459300-79459513;79459442-79459512	79459174-79459300;79459513-79459585	79459442-79459512
259	Polg	ENSMUSG00000039176.17	ENSMUSG00000039176.17:t:79446231-79449534	0.0000;0.0000;-0.0000	2.247e-21;2.247e-21;2.043e-21	1.000e+00;1.000e+00;1.000e+00	0.0006;0.0006;0.9988	0.0008;0.0008;0.9985	t|1e1.1o1|1e2.1o1|i	3	3	0;0;0	chr7	-	79449534-79450485;79449534-79449949;79449535-79449562	79446231-79449534;79449563-79450037;79450166-79450645	79449535-79449562
260	Nap1l1	ENSMUSG00000058799.15	ENSMUSG00000058799.15:s:111496040-111496119	0.0000;0.0000	2.247e-21;2.043e-21	1.000e+00;1.000e+00	0.0002;0.9998	0.0002;0.9998	s|1e1.1o1|i	2	2	0;0	chr10	+	111496105-111496754;111496120-111496753	111496040-111496119;111496754-111498150	111496120-111496753
261	Tmem256	ENSMUSG00000070394.10	ENSMUSG00000070394.10:s:69838514-69838573	0.0000;0.0000	2.247e-21;2.043e-21	1.000e+00;1.000e+00	0.0003;0.9997	0.0004;0.9996	s|1e1.1o1|i	2	2	0;0	chr11	+	69838573-69838920;69838574-69838637	69838514-69838573;69838920-69838951	69838574-69838637
262	Tmem256	ENSMUSG00000070394.10	ENSMUSG00000070394.10:s:69839188-69839268	0.0001;-0.0001	7.305e-08;7.317e-08	9.873e-01;9.873e-01	0.0070;0.9930	0.0077;0.9923	s|1e1.1o1|i	2	2	0;0	chr11	+	69839268-69839366;69839269-69839365	69839188-69839268;69839366-69839618	69839269-69839365
263	9930014A18Rik	ENSMUSG00000097493.3	ENSMUSG00000097493.3:s:60822271-60823684	-0.0000;0.0000	1.675e-09;1.744e-09	9.925e-01;9.925e-01	0.0069;0.9931	0.0065;0.9935	s|1e1.1o1|i	2	2	0;0	chr15	+	60823684-60823737;60823685-60823736	60822271-60823684;60823737-60823939	60823685-60823736
264	1110008L16Rik	ENSMUSG00000021023.14	ENSMUSG00000021023.14:s:55302637-55303337	0.0000;0.0000;-0.0000	2.247e-21;2.247e-21;3.880e-21	1.000e+00;1.000e+00;1.000e+00	0.0013;0.0013;0.9973	0.0016;0.0016;0.9968	s|1e1.1o1|2e2.1o1|i	3	3	0;0;0	chr12	+	55303332-55303616;55303337-55306339;55303338-55303615	55302637-55303337;55303616-55304884;55306339-55307589	55303338-55303615
265	Net1	ENSMUSG00000021215.15	ENSMUSG00000021215.15:t:3882018-3882995	-0.0000;0.0000	2.247e-21;2.043e-21	1.000e+00;1.000e+00	0.0016;0.9984	0.0015;0.9985	t|1e1.1o1|i	2	2	0;0	chr13	-	3882995-3893293;3882996-3883332	3882018-3882995;3892975-3893578	3882996-3883332
266	Ddx46	ENSMUSG00000021500.16	ENSMUSG00000021500.16:s:55635027-55635118	0.0000;0.0000	2.247e-21;2.043e-21	1.000e+00;1.000e+00	0.0005;0.9995	0.0007;0.9993	s|1e1.1o1|i	2	2	0;0	chr13	+	55635118-55635159;55635119-55635158	55635027-55635118;55635159-55635195	55635119-55635158
267	Hnrnpk	ENSMUSG00000021546.18	ENSMUSG00000021546.18:t:58393120-58393241	0.0000;0.0000	2.247e-21;2.043e-21	1.000e+00;1.000e+00	0.0001;0.9999	0.0001;0.9999	t|1e1.1o1|i	2	2	0;0	chr13	-	58393241-58393692;58393242-58393278	58393120-58393241;58393691-58393774	58393242-58393278
268	Fn1	ENSMUSG00000026193.15	ENSMUSG00000026193.15:t:71597281-71597387	0.0000;0.0000;-0.0000	2.247e-21;2.247e-21;2.043e-21	1.000e+00;1.000e+00;1.000e+00	0.0007;0.0007;0.9986	0.0008;0.0008;0.9985	t|1e1.1o1|1e2.1o1|i	3	3	0;0;0	chr1	-	71597387-71598374;71597387-71597642;71597388-71597641	71597281-71597387;71597642-71597747;71598360-71598463	71597388-71597641
269	Zyx	ENSMUSG00000029860.16	ENSMUSG00000029860.16:s:42357852-42357985	0.0000;0.0000;0.0000	2.247e-21;2.247e-21;2.043e-21	1.000e+00;1.000e+00;1.000e+00	0.0001;0.0001;0.9997	0.0002;0.0002;0.9996	s|1e1.1o1|1e2.1o1|i	3	3	0;0;0	chr6	+	42357985-42358169;42357985-42358843;42357986-42358168	42357852-42357985;42358169-42358562;42358843-42360213	42357986-42358168
270	Zyx	ENSMUSG00000029860.16	ENSMUSG00000029860.16:t:42350257-42350476	0.0000;0.0000;0.0000;-0.0002	3.100e-09;3.100e-09;3.100e-09;3.442e-08	9.957e-01;9.957e-01;9.957e-01;9.747e-01	0.0032;0.0032;0.0032;0.9903	0.0045;0.0045;0.0045;0.9864	t|1e1.1o1|1e2.1o1|1e3.1o1|i	4	4	0;0;0;0	chr6	+	42349705-42350257;42349825-42350257;42350119-42350257;42350120-42350256	42349630-42349705;42349780-42349825;42349828-42350119;42350257-42350476	42350120-42350256
271	Anapc15	ENSMUSG00000030649.18	ENSMUSG00000030649.18:s:101898900-101899042	-0.0000;-0.0000;-0.0000;0.0000	2.247e-21;2.247e-21;2.247e-21;2.060e-21	1.000e+00;1.000e+00;1.000e+00;1.000e+00	0.0011;0.0011;0.0011;0.9966	0.0011;0.0011;0.0011;0.9967	s|1e1.1o1|2e1.1o1|2e2.1o1|i	4	3	0;0;0;0	chr7	+	101899028-101899194;101899037-101899194;101899037-101900932;101899043-101899193	101898900-101899042;101899194-101899544;101900932-101901849	101899043-101899193
272	Dhx30	ENSMUSG00000032480.17	ENSMUSG00000032480.17:t:110112971-110113025	0.0000;0.0000;-0.0000	2.248e-21;2.248e-21;6.263e-12	9.995e-01;9.995e-01;9.982e-01	0.0023;0.0023;0.9953	0.0033;0.0033;0.9933	t|1e1.1o1|1e2.1o1|i	3	3	0;0;0	chr9	-	110113025-110115491;110113025-110115036;110113026-110113077	110112971-110113025;110114176-110115077;110115422-110115582	110113026-110113077
273	Ss18l2	ENSMUSG00000032526.11	ENSMUSG00000032526.11:s:121710329-121710447	0.0000;-0.0000	2.247e-21;2.043e-21	1.000e+00;1.000e+00	0.0010;0.9990	0.0012;0.9988	s|1e1.1o1|i	2	2	0;0	chr9	+	121710447-121710639;121710448-121710466	121710329-121710447;121710639-121710715	121710448-121710466
274	Ss18l2	ENSMUSG00000032526.11	ENSMUSG00000032526.11:t:121710639-121710715	0.0000;0.0000;-0.0000	2.247e-21;2.247e-21;5.492e-18	1.000e+00;1.000e+00;9.999e-01	0.0016;0.0016;0.9967	0.0021;0.0021;0.9958	t|1e1.1o1|1e2.1o1|i	3	3	0;0;0	chr9	+	121710447-121710639;121710471-121710639;121710472-121710638	121710329-121710447;121710467-121710471;121710639-121710715	121710472-121710638
275	Fam53a	ENSMUSG00000037339.17	ENSMUSG00000037339.17:s:33629337-33629635	-0.0000;-0.0000;0.0000	2.247e-21;2.247e-21;3.649e-14	9.998e-01;9.998e-01;9.992e-01	0.0027;0.0027;0.9947	0.0027;0.0027;0.9946	s|1e1.1o1|1e2.1o1|i	3	3	0;0;0	chr5	-	33628977-33629337;33614834-33629337;33629063-33629336	33614603-33614834;33628849-33629062;33629337-33629635	33629063-33629336
276	Rgl2	ENSMUSG00000041354.15	ENSMUSG00000041354.15:t:33932561-33932751	0.0000;-0.0000	2.247e-21;2.132e-21	1.000e+00;1.000e+00	0.0013;0.9987	0.0023;0.9977	t|1e1.1o1|i	2	2	0;0	chr17	+	33932371-33932561;33932514-33932560	33932321-33932371;33932561-33932751	33932514-33932560
277	Naa25	ENSMUSG00000042719.17	ENSMUSG00000042719.17:s:121440003-121440378	-0.0000;-0.0000;0.0000	2.249e-21;2.249e-21;6.365e-12	9.993e-01;9.993e-01;9.976e-01	0.0034;0.0034;0.9932	0.0028;0.0028;0.9944	s|1e2.1o1|2e1.1o1|i	3	3	0;0;0	chr5	+	121440303-121444162;121440378-121440441;121440379-121440440	121440003-121440378;121440441-121442409;121444162-121444378	121440379-121440440
278	Drosha	ENSMUSG00000022191.16	ENSMUSG00000022191.16:t:12834010-12834662	0.0000;0.0000;0.0000;-0.0000	2.247e-21;2.247e-21;2.247e-21;2.043e-21	1.000e+00;1.000e+00;1.000e+00;1.000e+00	0.0006;0.0006;0.0006;0.9981	0.0009;0.0009;0.0009;0.9972	t|1e1.1o1|1e2.1o1|2e3.1o1|i	4	4	0;0;0;0	chr15	+	12830353-12834010;12832489-12834010;12833898-12834018;12833899-12834009	12830303-12830353;12832439-12832489;12833829-12833898;12834010-12834662	12833899-12834009
279	Nme4	ENSMUSG00000024177.8	ENSMUSG00000024177.8:s:26093859-26093960	0.0000;-0.0000	2.247e-21;1.252e-16	9.999e-01;9.999e-01	0.0021;0.9979	0.0033;0.9967	s|1e1.1o1|i	2	2	0;0	chr17	-	26093729-26093859;26093730-26093858	26093416-26093729;26093859-26093960	26093730-26093858
280	Snx24	ENSMUSG00000024535.15	ENSMUSG00000024535.15:s:53389517-53389612	0.0000;-0.0000	2.247e-21;2.043e-21	1.000e+00;1.000e+00	0.0012;0.9988	0.0018;0.9982	s|1e1.1o1|i	2	2	0;0	chr18	+	53389612-53390392;53389613-53390391	53389517-53389612;53390392-53390823	53389613-53390391
281	Gm16286	ENSMUSG00000024571.14	ENSMUSG00000024571.14:s:80206765-80206901	0.0000;0.0000;-0.0000	2.247e-21;2.247e-21;2.043e-21	1.000e+00;1.000e+00;1.000e+00	0.0006;0.0006;0.9988	0.0007;0.0007;0.9986	s|1e1.1o2|1e1.2o2|i	3	2	0;0;0	chr18	+	80206901-80207154;80206901-80207230;80206902-80206912	80206765-80206901;80207154-80207776	80206902-80206912
282	Ube3a	ENSMUSG00000025326.12	ENSMUSG00000025326.12:t:59272143-59272236	0.0000;0.0000	2.247e-21;2.043e-21	1.000e+00;1.000e+00	0.0005;0.9995	0.0006;0.9994	t|1e1.1o2|i	2	2	0;0	chr7	+	59247217-59272143;59272118-59272142	59247173-59247237;59272143-59272236	59272118-59272142
283	Inpp5e	ENSMUSG00000026925.16	ENSMUSG00000026925.16:t:26396249-26396897	0.0000;0.0000	2.247e-21;2.043e-21	1.000e+00;1.000e+00	0.0005;0.9995	0.0007;0.9993	t|1e1.1o1|i	2	2	0;0	chr2	-	26396897-26398556;26396898-26397053	26396249-26396897;26398556-26398692	26396898-26397053
284	Rpl28	ENSMUSG00000030432.12	ENSMUSG00000030432.12:s:4792874-4792998	0.0000;0.0000	2.247e-21;2.043e-21	1.000e+00;1.000e+00	0.0004;0.9996	0.0005;0.9995	s|1e1.1o1|i	2	2	0;0	chr7	+	4792998-4793321;4792999-4793320	4792874-4792998;4793321-4793409	4792999-4793320
285	Rexo2	ENSMUSG00000032026.7	ENSMUSG00000032026.7:t:48473486-48473621	0.0000;-0.0000	3.947e-10;4.780e-10	9.943e-01;9.943e-01	0.0063;0.9937	0.0068;0.9932	t|1e1.2o2|i	2	2	0;0	chr9	-	48473621-48474402;48473622-48474160	48473486-48473621;48474402-48474899	48473622-48474160
286	Hmbs	ENSMUSG00000032126.16	ENSMUSG00000032126.16:s:44336926-44337012	-0.0000;0.0000	3.491e-11;5.859e-11	9.970e-01;9.970e-01	0.0055;0.9945	0.0055;0.9945	s|1e1.1o1|i	2	2	0;0	chr9	-	44336845-44336926;44336846-44336925	44336339-44336845;44336926-44337012	44336846-44336925
287	Ube2l3	ENSMUSG00000038965.15	ENSMUSG00000038965.15:s:17154184-17154282	0.0000;0.0000;0.0000	2.247e-21;2.247e-21;2.043e-21	1.000e+00;1.000e+00;1.000e+00	0.0001;0.0001;0.9998	0.0001;0.0001;0.9997	s|1e1.1o1|2e2.1o1|i	3	3	0;0;0	chr16	-	17153514-17154260;17152935-17154184;17153515-17154183	17152013-17152935;17153310-17153514;17154184-17154282	17153515-17154183
288	Ube2l3	ENSMUSG00000038965.15	ENSMUSG00000038965.15:t:17152013-17152935	0.0000;0.0000	2.247e-21;2.043e-21	1.000e+00;1.000e+00	0.0003;0.9997	0.0003;0.9997	t|1e1.2o2|i	2	2	0;0	chr16	-	17152935-17154184;17152936-17153309	17152013-17152935;17154184-17154282	17152936-17153309
289	Ckap4	ENSMUSG00000046841.5	ENSMUSG00000046841.5:s:84533998-84534062	0.0000;-0.0000	2.247e-21;2.043e-21	1.000e+00;1.000e+00	0.0011;0.9989	0.0015;0.9985	s|1e1.1o1|i	2	2	0;0	chr10	-	84533871-84533998;84533872-84533997	84533447-84533871;84533998-84534062	84533872-84533997
290	Sox12	ENSMUSG00000051817.8	ENSMUSG00000051817.8:s:152396606-152398063	-0.0000;0.0000	2.248e-21;8.632e-16	9.998e-01;9.998e-01	0.0037;0.9963	0.0035;0.9965	s|1e1.1o1|i	2	2	0;0	chr2	-	152396341-152396606;152396342-152396605	152393611-152396341;152396606-152398063	152396342-152396605
291	Faap20	ENSMUSG00000073684.13	ENSMUSG00000073684.13:s:155249966-155250062	0.0000;0.0000;0.0000;0.0000;-0.0000	2.247e-21;2.247e-21;2.247e-21;2.247e-21;2.277e-13	9.999e-01;9.999e-01;9.999e-01;9.999e-01;9.990e-01	0.0013;0.0013;0.0013;0.0013;0.9949	0.0017;0.0017;0.0017;0.0017;0.9932	s|1e1.1o5|1e1.2o5|1e1.4o5|1e1.5o5|i	5	2	0;0;0;0;0	chr4	+	155250062-155250506;155250062-155250507;155250062-155250545;155250062-155250549;155250063-155250331	155249966-155250062;155250506-155250650	155250063-155250331
292	Faap20	ENSMUSG00000073684.13	ENSMUSG00000073684.13:t:155250506-155250650	0.0000;0.0000;0.0000;0.0000;0.0000;0.0000;0.0000;0.0000;-0.0000	2.247e-21;2.247e-21;2.247e-21;2.247e-21;2.247e-21;2.247e-21;2.247e-21;2.247e-21;2.043e-21	1.000e+00;1.000e+00;1.000e+00;1.000e+00;1.000e+00;1.000e+00;1.000e+00;1.000e+00;1.000e+00	0.0003;0.0003;0.0003;0.0003;0.0003;0.0003;0.0003;0.0003;0.9978	0.0004;0.0004;0.0004;0.0004;0.0004;0.0004;0.0004;0.0004;0.9972	t|1e1.1o1|1e2.1o1|2e2.1o1|3e1.1o1|4e1.1o1|4e2.1o1|4e3.1o1|5e2.1o1|i	9	4	0;0;0;0;0;0;0;0;0	chr4	+	155249963-155250506;155250062-155250506;155250062-155250507;155249963-155250540;155249963-155250545;155250062-155250545;155250352-155250545;155250062-155250549;155250353-155250505	155249802-155249963;155249966-155250062;155250332-155250352;155250506-155250650	155250353-155250505
293	Hnrnph3	ENSMUSG00000020069.16	ENSMUSG00000020069.16:s:63018086-63018225	0.0000;0.0000	2.247e-21;2.043e-21	1.000e+00;1.000e+00	0.0006;0.9994	0.0006;0.9994	s|1e1.1o1|i	2	2	0;0	chr10	-	63017610-63018086;63018085-63018085	63017524-63017610;63018086-63018225	63018085-63018085
294	Xpo1	ENSMUSG00000020290.14	ENSMUSG00000020290.14:s:23256041-23256167	0.0000;0.0000;0.0000;-0.0000	2.247e-21;2.247e-21;2.247e-21;1.208e-18	1.000e+00;1.000e+00;1.000e+00;9.999e-01	0.0013;0.0013;0.0013;0.9960	0.0015;0.0015;0.0015;0.9955	s|1e1.3o3|2e1.2o3|3e1.1o3|i	4	2	0;0;0;0	chr11	+	23256151-23256692;23256162-23256646;23256167-23256412;23256168-23256411	23256041-23256167;23256412-23256717	23256168-23256411
295	Cbll1	ENSMUSG00000020659.16	ENSMUSG00000020659.16:s:31487830-31488314	0.0000;0.0000;0.0000	2.247e-21;2.247e-21;2.043e-21	1.000e+00;1.000e+00;1.000e+00	0.0011;0.0011;0.9977	0.0012;0.0012;0.9977	s|1e2.2o2|2e1.1o1|i	3	3	0;0;0	chr12	-	31487461-31487927;31487640-31487830;31487641-31487829	31484829-31487524;31487561-31487640;31487830-31488314	31487641-31487829
296	Cbll1	ENSMUSG00000020659.16	ENSMUSG00000020659.16:t:31484829-31487524	0.0000;0.0000;-0.0000	2.247e-21;2.247e-21;2.043e-21	1.000e+00;1.000e+00;1.000e+00	0.0011;0.0011;0.9978	0.0012;0.0012;0.9977	t|1e2.1o1|2e1.1o2|i	3	3	0;0;0	chr12	-	31487524-31487561;31487461-31487927;31487525-31487560	31484829-31487524;31487561-31487640;31487830-31488314	31487525-31487560
297	Mfsd11	ENSMUSG00000020818.16	ENSMUSG00000020818.16:t:116854000-116854058	-0.0000;-0.0000;-0.0000;0.0000	2.249e-21;2.249e-21;2.249e-21;9.974e-11	9.993e-01;9.993e-01;9.993e-01;9.952e-01	0.0028;0.0028;0.0028;0.9917	0.0024;0.0024;0.0024;0.9929	t|1e1.1o1|1e2.1o1|1e3.1o1|i	4	4	0;0;0;0	chr11	+	116852855-116854000;116853757-116854000;116853903-116854000;116853904-116853999	116852440-116852855;116853295-116853757;116853762-116853903;116854000-116854058	116853904-116853999
298	Dnajc9	ENSMUSG00000021811.7	ENSMUSG00000021811.7:s:20388300-20388440	-0.0000;0.0000	2.806e-10;3.010e-10	9.971e-01;9.971e-01	0.0059;0.9941	0.0044;0.9956	s|1e1.1o1|i	2	2	0;0	chr14	-	20388211-20388300;20388212-20388299	20387462-20388211;20388300-20388440	20388212-20388299
299	Dnajc9	ENSMUSG00000021811.7	ENSMUSG00000021811.7:s:20388604-20388910	-0.0000;0.0000	2.248e-21;4.432e-14	9.997e-01;9.997e-01	0.0036;0.9964	0.0037;0.9963	s|1e1.1o1|i	2	2	0;0	chr14	-	20388440-20388604;20388441-20388603	20388300-20388440;20388604-20388910	20388441-20388603
300	L3mbtl2	ENSMUSG00000022394.14	ENSMUSG00000022394.14:s:81686940-81686991	0.0000;-0.0000	2.247e-21;2.043e-21	1.000e+00;1.000e+00	0.0006;0.9994	0.0010;0.9990	s|1e1.1o1|i	2	2	0;0	chr15	+	81686991-81687846;81686992-81686991	81686940-81686991;81686992-81687187;81687846-81688315	81686992-81686991
301	L3mbtl2	ENSMUSG00000022394.14	ENSMUSG00000022394.14:t:81686992-81687187	0.0000;-0.0000	2.247e-21;2.043e-21	1.000e+00;1.000e+00	0.0006;0.9994	0.0010;0.9990	t|1e1.1o1|i	2	2	0;0	chr15	+	81686321-81686992;81686992-81686991	81686022-81686321;81686940-81686991;81686992-81687187	81686992-81686991
302	L3mbtl2	ENSMUSG00000022394.14	ENSMUSG00000022394.14:t:81687846-81688315	0.0000;0.0000	2.247e-21;2.043e-21	1.000e+00;1.000e+00	0.0005;0.9995	0.0007;0.9993	t|1e1.1o1|i	2	2	0;0	chr15	+	81686991-81687846;81687188-81687845	81686940-81686991;81687846-81688315	81687188-81687845
303	Cd74	ENSMUSG00000024610.14	ENSMUSG00000024610.14:s:60812152-60812365	0.0000;-0.0000	2.248e-21;3.927e-14	9.996e-01;9.996e-01	0.0034;0.9966	0.0042;0.9958	s|1e1.1o1|i	2	2	0;0	chr18	+	60812365-60812423;60812366-60812422	60812152-60812365;60812423-60812646	60812366-60812422
304	Capn10	ENSMUSG00000026270.11	ENSMUSG00000026270.11:t:92943831-92943941	0.0000;-0.0000	2.247e-21;2.043e-21	1.000e+00;1.000e+00	0.0009;0.9991	0.0014;0.9986	t|1e1.1o1|i	2	2	0;0	chr1	+	92943466-92943831;92943745-92943830	92942704-92943466;92943831-92943941	92943745-92943830
305	Eif4e	ENSMUSG00000028156.12	ENSMUSG00000028156.12:t:138555922-138559696	0.0000;0.0000	2.247e-21;2.043e-21	1.000e+00;1.000e+00	0.0001;0.9999	0.0001;0.9999	t|1e1.1o1|i	2	2	0;0	chr3	+	138547754-138555922;138555675-138555921	138547659-138547754;138555922-138559696	138555675-138555921
306	Cul1	ENSMUSG00000029686.15	ENSMUSG00000029686.15:t:47525848-47526139	0.0000;0.0000	2.247e-21;2.043e-21	1.000e+00;1.000e+00	0.0003;0.9997	0.0003;0.9997	t|1e1.1o2|i	2	2	0;0	chr6	+	47515041-47525848;47525780-47525847	47514979-47515085;47525848-47526139	47525780-47525847
307	Fus	ENSMUSG00000030795.18	ENSMUSG00000030795.18:t:127980195-127980246	0.0000;0.0000;0.0000;-0.0000	2.247e-21;2.247e-21;2.247e-21;2.043e-21	1.000e+00;1.000e+00;1.000e+00;1.000e+00	0.0005;0.0005;0.0005;0.9986	0.0005;0.0005;0.0005;0.9985	t|1e1.1o2|2e2.1o2|3e2.2o2|i	4	3	0;0;0;0	chr7	+	127972283-127980195;127979960-127980204;127979993-127980210;127980187-127980194	127972117-127972304;127979892-127979993;127980195-127980246	127980187-127980194
308	Becn1	ENSMUSG00000035086.13	ENSMUSG00000035086.13:s:101295035-101295164	0.0000;0.0000	2.247e-21;2.043e-21	1.000e+00;1.000e+00	0.0004;0.9996	0.0004;0.9996	s|1e1.1o2|i	2	2	0;0	chr11	-	101294228-101295035;101294999-101295034	101294001-101294228;101295035-101295164	101294999-101295034
309	Becn1	ENSMUSG00000035086.13	ENSMUSG00000035086.13:s:101302132-101302286	0.0002;-0.0002	6.527e-07;6.528e-07	9.711e-01;9.711e-01	0.0070;0.9930	0.0115;0.9885	s|1e1.1o1|i	2	2	0;0	chr11	-	101301856-101302132;101301857-101302131	101301461-101301856;101302132-101302286	101301857-101302131
310	Becn1	ENSMUSG00000035086.13	ENSMUSG00000035086.13:t:101294966-101294998	0.0000;0.0000	2.247e-21;2.043e-21	1.000e+00;1.000e+00	0.0004;0.9996	0.0004;0.9996	t|1e1.1o2|i	2	2	0;0	chr11	-	101294998-101299054;101294999-101295034	101294966-101294998;101299009-101299076	101294999-101295034
311	Atp11b	ENSMUSG00000037400.17	ENSMUSG00000037400.17:s:35855105-35855228	-0.0000;0.0000	1.741e-11;4.571e-11	9.970e-01;9.970e-01	0.0059;0.9941	0.0049;0.9951	s|1e1.1o1|i	2	2	0;0	chr3	+	35855228-35856072;35855229-35856071	35855105-35855228;35856072-35856276	35855229-35856071
312	Kat7	ENSMUSG00000038909.16	ENSMUSG00000038909.16:s:95306187-95306196	0.0000;0.0000	2.247e-21;2.043e-21	1.000e+00;1.000e+00	0.0010;0.9990	0.0011;0.9989	s|1e1.2o2|i	2	2	0;0	chr11	-	95291582-95306187;95306145-95306186	95291520-95291609;95306187-95306196	95306145-95306186
313	Cdc27	ENSMUSG00000020687.13	ENSMUSG00000020687.13:s:104550478-104550620	0.0000;-0.0000	2.247e-21;9.508e-21	1.000e+00;1.000e+00	0.0024;0.9976	0.0025;0.9975	s|1e1.1o1|i	2	2	0;0	chr11	-	104536670-104550478;104550393-104550477	104536595-104536670;104550478-104550620	104550393-104550477
314	Eftud2	ENSMUSG00000020929.14	ENSMUSG00000020929.14:t:102838473-102838794	0.0000;0.0000	2.247e-21;2.043e-21	1.000e+00;1.000e+00	0.0002;0.9998	0.0003;0.9997	t|1e1.1o1|i	2	2	0;0	chr11	-	102838794-102844140;102838795-102838800	102838473-102838794;102844140-102844241	102838795-102838800
315	Homer2	ENSMUSG00000025813.14	ENSMUSG00000025813.14:t:81618576-81618682	0.0000;-0.0000	3.321e-10;3.724e-10	9.970e-01;9.970e-01	0.0019;0.9981	0.0065;0.9935	t|1e1.1o1|i	2	2	0;0	chr7	-	81618682-81624252;81618683-81618707	81618576-81618682;81623567-81624344	81618683-81618707
316	Ssrp1	ENSMUSG00000027067.16	ENSMUSG00000027067.16:t:85037533-85037969	0.0000;0.0000;-0.0000	2.247e-21;2.247e-21;8.806e-17	1.000e+00;1.000e+00;9.999e-01	0.0012;0.0012;0.9975	0.0021;0.0021;0.9958	t|1e1.1o1|1e2.1o1|i	3	3	0;0;0	chr2	+	85037328-85037794;85037530-85037794;85037531-85037532	85037234-85037328;85037451-85037530;85037533-85037969	85037531-85037532
317	Gmppa	ENSMUSG00000033021.16	ENSMUSG00000033021.16:s:75435930-75436011	0.0000;0.0000;0.0000;0.0000;0.0000;-0.0000	2.248e-21;2.248e-21;2.248e-21;2.248e-21;2.248e-21;1.440e-10	9.995e-01;9.995e-01;9.995e-01;9.995e-01;9.995e-01;9.928e-01	0.0017;0.0017;0.0017;0.0017;0.0017;0.9913	0.0018;0.0018;0.0018;0.0018;0.0018;0.9908	s|1e1.1o2|1e1.2o2|1e2.1o2|1e2.2o2|1e3.2o2|i	6	4	0;0;0;0;0;0	chr1	+	75436011-75436115;75436011-75436146;75436011-75436778;75436011-75436784;75436011-75436994;75436012-75436086	75435930-75436011;75436087-75436445;75436778-75436838;75436937-75437034	75436012-75436086
318	Ccpg1	ENSMUSG00000034563.16	ENSMUSG00000034563.16:s:73014973-73015429	0.0000;-0.0000	1.261e-10;1.460e-10	9.965e-01;9.965e-01	0.0051;0.9949	0.0062;0.9938	s|1e1.1o1|i	2	2	0;0	chr9	+	73015429-73015898;73015430-73015897	73014973-73015429;73015898-73016340	73015430-73015897
319	Shc1	ENSMUSG00000042626.13	ENSMUSG00000042626.13:t:89422178-89422345	0.0000;0.0000;-0.0000	2.247e-21;2.247e-21;6.921e-18	1.000e+00;1.000e+00;9.999e-01	0.0008;0.0008;0.9985	0.0021;0.0021;0.9959	t|1e1.1o1|1e2.1o1|i	3	3	0;0;0	chr3	+	89418709-89422178;89421748-89422178;89421749-89422177	89418443-89418709;89420633-89421748;89422178-89422345	89421749-89422177
320	Atxn7l2	ENSMUSG00000048997.17	ENSMUSG00000048997.17:t:108206823-108207013	-0.0001;0.0001	9.126e-09;9.144e-09	9.898e-01;9.898e-01	0.0088;0.9912	0.0050;0.9950	t|1e1.1o1|i	2	2	0;0	chr3	-	108207013-108207394;108207014-108207081	108206823-108207013;108207394-108207604	108207014-108207081
321	Mapk14	ENSMUSG00000053436.14	ENSMUSG00000053436.14:s:28691342-28691573	0.0000;-0.0000	2.247e-21;2.043e-21	1.000e+00;1.000e+00	0.0013;0.9987	0.0015;0.9985	s|1e1.1o1|i	2	2	0;0	chr17	+	28691573-28691690;28691574-28691689	28691342-28691573;28691690-28691855	28691574-28691689
322	Pgpep1	ENSMUSG00000056204.8	ENSMUSG00000056204.8:t:70646435-70650678	0.0000;-0.0000	2.247e-21;2.043e-21	1.000e+00;1.000e+00	0.0013;0.9987	0.0019;0.9981	t|1e1.1o2|i	2	2	0;0	chr8	-	70650678-70652442;70650679-70650749	70646435-70650678;70652405-70652521	70650679-70650749
323	Wdr83os	ENSMUSG00000059355.13	ENSMUSG00000059355.13:s:85080740-85081063	0.0000;-0.0000	2.247e-21;7.388e-20	1.000e+00;1.000e+00	0.0022;0.9978	0.0028;0.9972	s|1e1.1o1|i	2	2	0;0	chr8	+	85081063-85081173;85081064-85081172	85080740-85081063;85081173-85081278	85081064-85081172
324	Pop5	ENSMUSG00000060152.14	ENSMUSG00000060152.14:s:115237824-115238069	0.0000;0.0000;-0.0000	2.247e-21;2.247e-21;3.183e-17	1.000e+00;1.000e+00;9.999e-01	0.0018;0.0018;0.9963	0.0022;0.0022;0.9956	s|1e1.1o1|1e2.1o1|i	3	3	0;0;0	chr5	+	115238069-115238135;115238069-115240162;115238070-115238134	115237824-115238069;115238135-115238277;115240162-115240311	115238070-115238134
325	Pop5	ENSMUSG00000060152.14	ENSMUSG00000060152.14:s:115240473-115240556	0.0000;-0.0000	2.248e-21;2.127e-13	9.996e-01;9.996e-01	0.0031;0.9969	0.0042;0.9958	s|1e1.1o1|i	2	2	0;0	chr5	+	115240556-115240639;115240557-115240638	115240473-115240556;115240639-115240991	115240557-115240638
326	Gm12166	ENSMUSG00000069899.3	ENSMUSG00000069899.3:s:46052232-46052321	0.0000;0.0000	2.247e-21;2.043e-21	1.000e+00;1.000e+00	0.0003;0.9997	0.0005;0.9995	s|1e1.1o1|i	2	2	0;0	chr11	-	46052061-46052232;46052062-46052231	46051354-46052061;46052232-46052321	46052062-46052231
327	Cbx6	ENSMUSG00000089715.11	ENSMUSG00000089715.11:s:79828636-79828978	0.0001;-0.0001	1.056e-09;1.118e-09	9.948e-01;9.948e-01	0.0049;0.9951	0.0069;0.9931	s|1e1.1o1|i	2	2	0;0	chr15	-	79828431-79828839;79828432-79828635	79823896-79828431;79828636-79828978	79828432-79828635
328	Sdr39u1	ENSMUSG00000022223.9	ENSMUSG00000022223.9:s:55898243-55898477	0.0000;0.0000;0.0000;-0.0001	9.398e-11;9.398e-11;9.398e-11;1.674e-09	9.983e-01;9.983e-01;9.983e-01;9.894e-01	0.0023;0.0023;0.0023;0.9930	0.0035;0.0035;0.0035;0.9894	s|1e1.1o2|1e1.2o2|1e2.1o1|i	4	3	0;0;0;0	chr14	-	55898012-55898243;55897946-55898243;55897434-55898243;55898013-55898242	55897283-55897434;55897559-55898012;55898243-55898477	55898013-55898242
329	Sdr39u1	ENSMUSG00000022223.9	ENSMUSG00000022223.9:t:55897283-55897434	0.0000;-0.0000	2.247e-21;2.043e-21	1.000e+00;1.000e+00	0.0009;0.9991	0.0018;0.9982	t|1e1.1o1|i	2	2	0;0	chr14	-	55897434-55898243;55897435-55897558	55897283-55897434;55898243-55898477	55897435-55897558
330	Sdr39u1	ENSMUSG00000022223.9	ENSMUSG00000022223.9:t:55897559-55898012	0.0000;0.0000;0.0000;-0.0001	9.398e-11;9.398e-11;9.398e-11;1.674e-09	9.983e-01;9.983e-01;9.983e-01;9.894e-01	0.0023;0.0023;0.0023;0.9930	0.0035;0.0035;0.0035;0.9894	t|1e1.1o1|1e2.1o1|2e2.1o1|i	4	3	0;0;0;0	chr14	-	55898012-55899184;55898012-55898243;55897946-55898243;55898013-55898242	55897559-55898012;55898243-55898477;55898934-55899305	55898013-55898242
331	Sdr39u1	ENSMUSG00000022223.9	ENSMUSG00000022223.9:t:55899814-55899980	0.0000;0.0000;0.0000;-0.0002	1.315e-09;1.315e-09;1.315e-09;1.537e-08	9.977e-01;9.977e-01;9.977e-01;9.860e-01	0.0020;0.0020;0.0020;0.9940	0.0039;0.0039;0.0039;0.9884	t|1e1.1o1|1e2.1o1|1e3.1o1|i	4	4	0;0;0;0	chr14	-	55899920-55900268;55899920-55900190;55899920-55900027;55899981-55900026	55899814-55899980;55900027-55900184;55900190-55900258;55900268-55900293	55899981-55900026
332	Nadk2	ENSMUSG00000022253.15	ENSMUSG00000022253.15:s:9100106-9100145	0.0000;0.0000;0.0000	2.247e-21;2.247e-21;2.043e-21	1.000e+00;1.000e+00;1.000e+00	0.0004;0.0004;0.9992	0.0005;0.0005;0.9989	s|1e1.1o2|1e1.2o2|i	3	2	0;0;0	chr15	+	9100145-9100147;9100145-9100150;9100146-9100146	9100106-9100145;9100147-9100202	9100146-9100146
333	Ric8a	ENSMUSG00000025485.13	ENSMUSG00000025485.13:s:140857982-140858342	0.0000;-0.0000	2.247e-21;2.043e-21	1.000e+00;1.000e+00	0.0013;0.9987	0.0017;0.9983	s|1e1.1o1|i	2	2	0;0	chr7	+	140858272-140858367;140858343-140858366	140857982-140858342;140858367-140858542	140858343-140858366
334	Slc33a1	ENSMUSG00000027822.16	ENSMUSG00000027822.16:s:63943222-63943416	0.0000;0.0000;-0.0000	2.247e-21;2.247e-21;3.696e-20	1.000e+00;1.000e+00;1.000e+00	0.0012;0.0012;0.9975	0.0019;0.0019;0.9963	s|1e1.1o1|1e2.1o1|i	3	3	0;0;0	chr3	-	63942529-63943222;63933904-63943222;63942530-63943221	63933507-63933904;63942330-63942529;63943222-63943416	63942530-63943221
335	Pink1	ENSMUSG00000028756.12	ENSMUSG00000028756.12:s:138326180-138326307	0.0000;-0.0000	2.247e-21;2.114e-21	1.000e+00;1.000e+00	0.0014;0.9986	0.0024;0.9976	s|1e1.1o1|i	2	2	0;0	chr4	-	138326089-138326180;138326090-138326179	138325833-138326089;138326180-138326307	138326090-138326179
336	Lias	ENSMUSG00000029199.11	ENSMUSG00000029199.11:t:65392335-65392389	0.0000;0.0000;0.0000	2.247e-21;2.247e-21;2.043e-21	1.000e+00;1.000e+00;1.000e+00	0.0004;0.0004;0.9993	0.0006;0.0006;0.9989	t|1e1.1o1|1e2.1o1|i	3	3	0;0;0	chr5	+	65391673-65392335;65392243-65392335;65392244-65392334	65391497-65391673;65392220-65392243;65392335-65392389	65392244-65392334
337	Plpp5	ENSMUSG00000031570.17	ENSMUSG00000031570.17:s:25720212-25720335	0.0000;-0.0000	2.247e-21;2.045e-21	1.000e+00;1.000e+00	0.0016;0.9984	0.0022;0.9978	s|1e1.1o1|i	2	2	0;0	chr8	+	25720335-25720555;25720336-25720337	25720212-25720335;25720555-25720645	25720336-25720337
338	Sirpa	ENSMUSG00000037902.18	ENSMUSG00000037902.18:t:129630293-129632228	0.0000;-0.0000	2.248e-21;5.967e-14	9.995e-01;9.995e-01	0.0036;0.9964	0.0043;0.9957	t|1e1.1o1|i	2	2	0;0	chr2	+	129593694-129630293;129630185-129630292	129593195-129593694;129630293-129632228	129630185-129630292
339	1700123O20Rik	ENSMUSG00000040822.7	ENSMUSG00000040822.7:s:54686216-54686653	-0.0000;-0.0000;0.0000	2.249e-21;2.249e-21;9.733e-12	9.993e-01;9.993e-01;9.975e-01	0.0036;0.0036;0.9928	0.0026;0.0026;0.9948	s|1e1.1o1|2e1.1o1|i	3	2	0;0;0	chr14	+	54686543-54687037;54686653-54687037;54686654-54687036	54686216-54686653;54687037-54687120	54686654-54687036
340	Fam160a2	ENSMUSG00000044465.19	ENSMUSG00000044465.19:s:105384375-105384572	0.0000;-0.0000	2.247e-21;2.057e-21	1.000e+00;1.000e+00	0.0016;0.9984	0.0022;0.9978	s|1e1.1o1|i	2	2	0;0	chr7	-	105381577-105384375;105384121-105384374	105381376-105381981;105384375-105384572	105384121-105384374
341	Smtnl2	ENSMUSG00000045667.14	ENSMUSG00000045667.14:t:72401348-72401394	0.0000;-0.0000	2.247e-21;2.043e-21	1.000e+00;1.000e+00	0.0011;0.9989	0.0012;0.9988	t|1e1.1o1|i	2	2	0;0	chr11	-	72401394-72403011;72401395-72401485	72401348-72401394;72403011-72403250	72401395-72401485
342	Cisd3	ENSMUSG00000078695.8	ENSMUSG00000078695.8:t:97686183-97686215	0.0000;0.0000;0.0000;-0.0000	2.247e-21;2.247e-21;2.247e-21;2.044e-21	1.000e+00;1.000e+00;1.000e+00;1.000e+00	0.0006;0.0006;0.0006;0.9981	0.0011;0.0011;0.0011;0.9968	t|1e1.1o2|1e1.2o2|1e2.1o1|i	4	3	0;0;0;0	chr11	+	97685864-97686183;97685921-97686183;97686062-97686183;97686063-97686182	97685826-97685921;97685953-97686062;97686183-97686215	97686063-97686182
343	Sqstm1	ENSMUSG00000015837.15	ENSMUSG00000015837.15:s:50202443-50202594	0.0000;0.0000	2.247e-21;2.043e-21	1.000e+00;1.000e+00	0.0003;0.9997	0.0005;0.9995	s|1e1.1o2|i	2	2	0;0	chr11	-	50200947-50202513;50202430-50202442	50199366-50200947;50202443-50202594	50202430-50202442
344	Sqstm1	ENSMUSG00000015837.15	ENSMUSG00000015837.15:t:50202312-50202429	0.0000;0.0000	2.247e-21;2.043e-21	1.000e+00;1.000e+00	0.0003;0.9997	0.0005;0.9995	t|1e1.2o2|i	2	2	0;0	chr11	-	50202429-50202814;50202430-50202442	50202312-50202429;50202814-50203118	50202430-50202442
345	Glod4	ENSMUSG00000017286.15	ENSMUSG00000017286.15:s:76243618-76243725	0.0000;0.0000	2.247e-21;2.043e-21	1.000e+00;1.000e+00	0.0004;0.9996	0.0006;0.9994	s|1e1.1o1|i	2	2	0;0	chr11	-	76240922-76243618;76243611-76243617	76240873-76240922;76243618-76243725	76243611-76243617
346	Ctsa	ENSMUSG00000017760.15	ENSMUSG00000017760.15:s:164833858-164833992	0.0000;-0.0000	2.247e-21;2.226e-15	9.998e-01;9.998e-01	0.0027;0.9973	0.0038;0.9962	s|1e1.1o1|i	2	2	0;0	chr2	+	164833992-164834320;164833993-164834029	164833858-164833992;164834310-164834431	164833993-164834029
347	Ctsa	ENSMUSG00000017760.15	ENSMUSG00000017760.15:t:164834030-164834062	0.0000;0.0000;-0.0000	2.247e-21;2.247e-21;5.119e-15	9.999e-01;9.999e-01;9.997e-01	0.0018;0.0018;0.9964	0.0025;0.0025;0.9949	t|1e1.1o1|1e2.1o1|i	3	3	0;0;0	chr2	+	164833196-164834030;164833850-164834030;164833993-164834029	164832873-164833196;164833807-164833850;164834030-164834062	164833993-164834029
348	Ctsa	ENSMUSG00000017760.15	ENSMUSG00000017760.15:t:164834310-164834431	-0.0001;-0.0001;0.0002	2.089e-08;2.089e-08;9.808e-08	9.896e-01;9.896e-01;9.689e-01	0.0065;0.0065;0.9870	0.0051;0.0051;0.9899	t|1e1.1o1|1e2.1o1|i	3	3	0;0;0	chr2	+	164833992-164834320;164834208-164834320;164834209-164834309	164833858-164833992;164834073-164834208;164834310-164834431	164834209-164834309
349	Smyd4	ENSMUSG00000018809.2	ENSMUSG00000018809.2:s:75390072-75390140	0.0001;-0.0001	4.601e-09;4.636e-09	9.912e-01;9.912e-01	0.0053;0.9947	0.0083;0.9917	s|1e1.1o1|i	2	2	0;0	chr11	+	75390140-75390258;75390141-75390257	75390072-75390140;75390258-75391227	75390141-75390257
350	Ddx39b	ENSMUSG00000019432.15	ENSMUSG00000019432.15:t:35243247-35243450	0.0000;0.0000	2.247e-21;2.043e-21	1.000e+00;1.000e+00	0.0001;0.9999	0.0001;0.9999	t|1e1.1o1|i	2	2	0;0	chr17	+	35241852-35243247;35243225-35243246	35241746-35241852;35243247-35243450	35243225-35243246
351	Usp44	ENSMUSG00000020020.8	ENSMUSG00000020020.8:s:93845611-93846454	0.0000;-0.0000	2.247e-21;5.739e-18	1.000e+00;1.000e+00	0.0022;0.9978	0.0030;0.9970	s|1e1.1o1|i	2	2	0;0	chr10	+	93846454-93846596;93846455-93846595	93845611-93846454;93846596-93848538	93846455-93846595
352	Sumo3	ENSMUSG00000020265.16	ENSMUSG00000020265.16:t:77616642-77618331	0.0000;0.0000	2.247e-21;2.043e-21	1.000e+00;1.000e+00	0.0001;0.9999	0.0001;0.9999	t|1e1.2o2|i	2	2	0;0	chr10	+	77609944-77616642;77616308-77616641	77609812-77609944;77616642-77618331	77616308-77616641
353	Cdc34	ENSMUSG00000020307.15	ENSMUSG00000020307.15:s:79682195-79682324	0.0000;0.0000	2.247e-21;2.043e-21	1.000e+00;1.000e+00	0.0004;0.9996	0.0006;0.9994	s|1e1.1o1|i	2	2	0;0	chr10	+	79682324-79682400;79682325-79682399	79682195-79682324;79682400-79682590	79682325-79682399
354	Sdc1	ENSMUSG00000020592.14	ENSMUSG00000020592.14:s:8791638-8792567	0.0000;0.0000	2.247e-21;2.043e-21	1.000e+00;1.000e+00	0.0003;0.9997	0.0003;0.9997	s|1e1.1o1|i	2	2	0;0	chr12	+	8792567-8792671;8792568-8792670	8791638-8792567;8792671-8793715	8792568-8792670
355	Rps6	ENSMUSG00000028495.14	ENSMUSG00000028495.14:s:86857321-86857412	0.0000;0.0000	2.247e-21;2.043e-21	1.000e+00;1.000e+00	0.0006;0.9994	0.0005;0.9995	s|1e1.1o1|i	2	2	0;0	chr4	-	86856859-86857321;86856860-86857320	86856728-86856859;86857321-86857412	86856860-86857320
356	Pgap2	ENSMUSG00000030990.18	ENSMUSG00000030990.18:s:102223028-102223150	0.0000;0.0000;0.0000;-0.0002	5.187e-09;5.187e-09;5.187e-09;5.589e-08	9.966e-01;9.966e-01;9.966e-01;9.806e-01	0.0019;0.0019;0.0019;0.9944	0.0044;0.0044;0.0044;0.9868	s|1e1.1o2|1e2.1o1|1e3.1o1|i	4	4	0;0;0;0	chr7	+	102223150-102223379;102223150-102226271;102223150-102226422;102223151-102223281	102223028-102223150;102223379-102223490;102226271-102226385;102226422-102227111	102223151-102223281
357	Pgap2	ENSMUSG00000030990.18	ENSMUSG00000030990.18:t:102226422-102227111	0.0000;-0.0000	2.247e-21;2.043e-21	1.000e+00;1.000e+00	0.0007;0.9993	0.0011;0.9989	t|1e1.1o1|i	2	2	0;0	chr7	+	102223150-102226422;102226386-102226421	102223028-102223150;102226422-102227111	102226386-102226421
358	Cotl1	ENSMUSG00000031827.13	ENSMUSG00000031827.13:s:119822748-119822811	0.0000;0.0000	2.247e-21;2.043e-21	1.000e+00;1.000e+00	0.0004;0.9996	0.0005;0.9995	s|1e1.1o2|i	2	2	0;0	chr8	-	119810062-119822748;119822718-119822747	119809222-119810062;119822748-119822811	119822718-119822747
359	Cotl1	ENSMUSG00000031827.13	ENSMUSG00000031827.13:t:119809222-119810062	0.0000;0.0000;-0.0000	2.247e-21;2.247e-21;2.043e-21	1.000e+00;1.000e+00;1.000e+00	0.0008;0.0008;0.9983	0.0011;0.0011;0.9978	t|1e1.1o1|2e2.1o1|i	3	3	0;0;0	chr8	-	119810062-119822748;119810049-119810101;119810063-119810100	119809222-119810062;119810101-119810355;119822748-119822811	119810063-119810100
360	Hemk1	ENSMUSG00000032579.14	ENSMUSG00000032579.14:t:107327084-107327951	0.0000;-0.0000	2.691e-10;3.026e-10	9.974e-01;9.974e-01	0.0034;0.9966	0.0062;0.9938	t|1e1.1o2|i	2	2	0;0	chr9	-	107327951-107336591;107327952-107327990	107327084-107327951;107336572-107336663	107327952-107327990
361	Pdzk1	ENSMUSG00000038298.14	ENSMUSG00000038298.14:s:96870110-96870278	0.0000;0.0000	2.247e-21;2.043e-21	1.000e+00;1.000e+00	0.0006;0.9994	0.0006;0.9994	s|1e1.1o1|i	2	2	0;0	chr3	+	96870278-96870414;96870279-96870413	96870110-96870278;96870414-96870926	96870279-96870413
362	Txlng	ENSMUSG00000038344.14	ENSMUSG00000038344.14:s:162811536-162812633	0.0000;-0.0000	2.251e-21;9.697e-12	9.987e-01;9.987e-01	0.0041;0.9959	0.0052;0.9948	s|1e1.1o1|i	2	2	0;0	chrX	-	162811388-162811536;162811389-162811535	162811292-162811388;162811536-162812633	162811389-162811535
363	Trmt112	ENSMUSG00000038812.16	ENSMUSG00000038812.16:s:6909698-6909855	0.0000;0.0000	2.247e-21;2.043e-21	1.000e+00;1.000e+00	0.0003;0.9997	0.0002;0.9998	s|1e1.1o1|i	2	2	0;0	chr19	+	6909855-6909954;6909856-6909953	6909698-6909855;6909954-6910262	6909856-6909953
364	Tmem47	ENSMUSG00000025666.16	ENSMUSG00000025666.16:s:81094452-81094655	0.0000;0.0000	2.247e-21;2.043e-21	1.000e+00;1.000e+00	0.0012;0.9988	0.0008;0.9992	s|1e1.1o1|i	2	2	0;0	chrX	+	81094655-81094732;81094656-81094731	81094452-81094655;81094732-81097872	81094656-81094731
365	Mitd1	ENSMUSG00000026088.15	ENSMUSG00000026088.15:s:37879265-37879363	0.0000;0.0000	2.247e-21;2.043e-21	1.000e+00;1.000e+00	0.0008;0.9992	0.0008;0.9992	s|1e1.1o1|i	2	2	0;0	chr1	-	37875125-37879265;37879061-37879264	37874801-37875125;37879265-37879363	37879061-37879264
366	Mitd1	ENSMUSG00000026088.15	ENSMUSG00000026088.15:t:37878888-37879060	0.0000;0.0000	2.247e-21;2.043e-21	1.000e+00;1.000e+00	0.0008;0.9992	0.0008;0.9992	t|1e1.1o1|i	2	2	0;0	chr1	-	37879060-37879621;37879061-37879264	37878888-37879060;37879621-37880118	37879061-37879264
367	Stmn2	ENSMUSG00000027500.10	ENSMUSG00000027500.10:s:8560266-8560336	0.0000;-0.0000	2.248e-21;1.637e-13	9.995e-01;9.995e-01	0.0033;0.9967	0.0044;0.9956	s|1e1.1o1|i	2	2	0;0	chr3	+	8560336-8561339;8560337-8561338	8560266-8560336;8561339-8561606	8560337-8561338
368	Sall4	ENSMUSG00000027547.17	ENSMUSG00000027547.17:s:168755766-168755943	0.0000;0.0000;0.0000	2.247e-21;2.247e-21;2.043e-21	1.000e+00;1.000e+00;1.000e+00	0.0003;0.0003;0.9994	0.0004;0.0004;0.9993	s|1e1.1o1|1e2.1o1|i	3	3	0;0;0	chr2	-	168755129-168755766;168752740-168755766;168755130-168755765	168752454-168752740;168754434-168755129;168755766-168755943	168755130-168755765
369	Exosc8	ENSMUSG00000027752.15	ENSMUSG00000027752.15:s:54735008-54735393	0.0000;-0.0000	1.577e-10;2.664e-10	9.945e-01;9.945e-01	0.0064;0.9936	0.0065;0.9935	s|1e1.1o1|i	2	2	0;0	chr3	-	54734332-54735008;54734803-54735007	54734296-54734802;54735008-54735393	54734803-54735007
370	Cpt2	ENSMUSG00000028607.16	ENSMUSG00000028607.16:t:107906921-107908087	0.0000;0.0000	2.247e-21;2.043e-21	1.000e+00;1.000e+00	0.0006;0.9994	0.0008;0.9992	t|1e1.1o1|i	2	2	0;0	chr4	-	107908087-107912641;107908088-107908219	107906921-107908087;107912641-107912766	107908088-107908219
371	Kdm2b	ENSMUSG00000029475.17	ENSMUSG00000029475.17:s:122871705-122871897	0.0000;-0.0000	2.247e-21;2.053e-21	1.000e+00;1.000e+00	0.0016;0.9984	0.0023;0.9977	s|1e1.1o1|i	2	2	0;0	chr5	-	122871566-122871764;122871567-122871704	122870665-122871566;122871705-122871897	122871567-122871704
372	Apoa1	ENSMUSG00000032083.8	ENSMUSG00000032083.8:s:46228580-46228736	0.0001;-0.0001	1.148e-09;1.189e-09	9.939e-01;9.939e-01	0.0048;0.9952	0.0076;0.9924	s|1e1.1o1|i	2	2	0;0	chr9	+	46228736-46228938;46228737-46228937	46228580-46228736;46228938-46228999	46228737-46228937
373	Mapkap1	ENSMUSG00000038696.14	ENSMUSG00000038696.14:s:34406862-34407089	0.0000;0.0000;-0.0000	2.247e-21;2.247e-21;2.043e-21	1.000e+00;1.000e+00;1.000e+00	0.0007;0.0007;0.9986	0.0010;0.0010;0.9981	s|1e1.1o1|1e2.1o1|i	3	3	0;0;0	chr2	+	34407089-34432003;34407089-34435133;34407090-34407182	34406862-34407089;34432003-34432330;34435133-34435222	34407090-34407182
374	Orai3	ENSMUSG00000043964.14	ENSMUSG00000043964.14:s:127773557-127773800	0.0000;-0.0000	2.247e-21;2.482e-21	1.000e+00;1.000e+00	0.0012;0.9988	0.0025;0.9975	s|1e1.1o1|i	2	2	0;0	chr7	+	127773800-127774571;127773801-127774570	127773557-127773800;127774571-127775150	127773801-127774570
375	Dlgap4	ENSMUSG00000061689.15	ENSMUSG00000061689.15:s:156748944-156749169	0.0000;-0.0000	2.247e-21;2.043e-21	1.000e+00;1.000e+00	0.0009;0.9991	0.0014;0.9986	s|1e1.1o1|i	2	2	0;0	chr2	+	156749020-156749250;156749170-156749249	156748944-156749169;156749250-156749356	156749170-156749249
376	Gm2026	ENSMUSG00000078886.12	ENSMUSG00000078886.12:s:175976301-175976361	0.0000;0.0000;-0.0000	2.248e-21;2.248e-21;2.519e-12	9.996e-01;9.996e-01;9.984e-01	0.0025;0.0025;0.9949	0.0033;0.0033;0.9935	s|1e1.1o1|1e2.1o1|i	3	3	0;0;0	chr2	+	175976361-175977519;175976361-175980071;175976362-175977518	175976301-175976361;175977519-175978824;175980071-175980303	175976362-175977518
377	Gpr137b-ps	ENSMUSG00000097715.2	ENSMUSG00000097715.2:s:12621490-12621507	0.0000;-0.0000	2.247e-21;4.039e-19	1.000e+00;1.000e+00	0.0017;0.9983	0.0028;0.9972	s|1e1.1o1|i	2	2	0;0	chr13	-	12621408-12621490;12621409-12621489	12621149-12621408;12621490-12621507	12621409-12621489
378	Gm26917	ENSMUSG00000097971.3	ENSMUSG00000097971.3:s:39843013-39845140	0.0000;0.0000	2.247e-21;2.043e-21	1.000e+00;1.000e+00	0.0001;0.9999	0.0001;0.9999	s|1e1.1o1|i	2	2	0;0	chr17	+	39845140-39845444;39845141-39845443	39843013-39845140;39845444-39846341	39845141-39845443
379	Rpl24	ENSMUSG00000098274.7	ENSMUSG00000098274.7:s:55966275-55966438	0.0000;-0.0000	2.249e-21;6.675e-14	9.994e-01;9.994e-01	0.0040;0.9960	0.0045;0.9955	s|1e1.1o1|i	2	2	0;0	chr16	+	55966438-55966547;55966439-55966546	55966275-55966438;55966547-55966622	55966439-55966546
380	Tmem185b	ENSMUSG00000098923.1	ENSMUSG00000098923.1:s:119526160-119526547	-0.0000;0.0000	2.248e-21;5.884e-15	9.998e-01;9.998e-01	0.0040;0.9960	0.0027;0.9973	s|1e1.1o1|i	2	2	0;0	chr1	+	119526547-119526924;119526548-119526923	119526160-119526547;119526924-119528983	119526548-119526923
381	Hk2	ENSMUSG00000000628.10	ENSMUSG00000000628.10:s:82726188-82726309	-0.0000;0.0000	2.247e-21;2.043e-21	1.000e+00;1.000e+00	0.0020;0.9980	0.0018;0.9982	s|1e1.1o1|i	2	2	0;0	chr6	-	82725533-82726188;82725534-82726187	82725025-82725533;82726188-82726309	82725534-82726187
382	Gnb1l	ENSMUSG00000000884.16	ENSMUSG00000000884.16:t:18552409-18552584	0.0000;-0.0000	2.247e-21;2.043e-21	1.000e+00;1.000e+00	0.0011;0.9989	0.0017;0.9983	t|1e1.1o1|i	2	2	0;0	chr16	+	18548191-18552409;18552389-18552408	18548093-18548191;18552409-18552584	18552389-18552408
383	Chtop	ENSMUSG00000001017.15	ENSMUSG00000001017.15:s:90507545-90507626	-0.0000;-0.0000;0.0000	2.247e-21;2.247e-21;2.043e-21	1.000e+00;1.000e+00;1.000e+00	0.0016;0.0016;0.9968	0.0013;0.0013;0.9975	s|1e1.1o2|1e1.2o2|i	3	2	0;0;0	chr3	-	90507258-90507545;90506261-90507545;90507259-90507544	90506108-90507258;90507545-90507626	90507259-90507544
384	Nhp2	ENSMUSG00000001056.3	ENSMUSG00000001056.3:s:51619735-51619977	-0.0000;0.0000	2.247e-21;5.400e-19	1.000e+00;1.000e+00	0.0029;0.9971	0.0029;0.9971	s|1e1.1o1|i	2	2	0;0	chr11	+	51619977-51620082;51619978-51620081	51619735-51619977;51620082-51620151	51619978-51620081
385	Daxx	ENSMUSG00000002307.15	ENSMUSG00000002307.15:s:33912588-33912693	0.0000;0.0000	2.247e-21;2.043e-21	1.000e+00;1.000e+00	0.0005;0.9995	0.0007;0.9993	s|1e1.1o1|i	2	2	0;0	chr17	+	33912693-33913273;33912694-33912749	33912588-33912693;33913273-33913726	33912694-33912749
386	Nr2f6	ENSMUSG00000002393.14	ENSMUSG00000002393.14:s:71374478-71374754	0.0000;0.0000	2.247e-21;2.043e-21	1.000e+00;1.000e+00	0.0003;0.9997	0.0004;0.9996	s|1e1.1o1|i	2	2	0;0	chr8	-	71374421-71374478;71374422-71374477	71374123-71374421;71374478-71374754	71374422-71374477
387	Nr2f6	ENSMUSG00000002393.14	ENSMUSG00000002393.14:s:71375749-71375790	0.0000;0.0000;0.0000;-0.0000	2.248e-21;2.248e-21;2.248e-21;1.995e-11	9.996e-01;9.996e-01;9.996e-01;9.971e-01	0.0018;0.0018;0.0018;0.9947	0.0027;0.0027;0.0027;0.9919	s|1e1.1o1|1e2.1o1|1e3.1o1|i	4	4	0;0;0;0	chr8	-	71375568-71375749;71375502-71375749;71374754-71375749;71375569-71375748	71374478-71374754;71375118-71375502;71375503-71375568;71375749-71375790	71375569-71375748
388	Nr2f6	ENSMUSG00000002393.14	ENSMUSG00000002393.14:s:71381358-71381960	0.0000;0.0000	2.247e-21;2.043e-21	1.000e+00;1.000e+00	0.0002;0.9998	0.0003;0.9997	s|1e1.2o2|i	2	2	0;0	chr8	-	71375995-71381358;71381178-71381357	71375819-71376273;71381358-71381960	71381178-71381357
389	Ccdc97	ENSMUSG00000002608.8	ENSMUSG00000002608.8:t:25714751-25714844	0.0000;-0.0000	2.247e-21;2.207e-21	1.000e+00;1.000e+00	0.0016;0.9984	0.0023;0.9977	t|1e1.1o1|i	2	2	0;0	chr7	-	25714844-25715735;25714845-25714909	25714751-25714844;25715735-25716106	25714845-25714909
390	Top3a	ENSMUSG00000002814.15	ENSMUSG00000002814.15:s:60777192-60777365	0.0000;-0.0000	2.253e-21;3.049e-11	9.981e-01;9.981e-01	0.0027;0.9973	0.0060;0.9940	s|1e1.1o1|i	2	2	0;0	chr11	-	60777076-60777192;60777077-60777191	60776922-60777076;60777192-60777365	60777077-60777191
391	Tomm40	ENSMUSG00000002984.17	ENSMUSG00000002984.17:s:19715358-19715438	0.0000;-0.0000	2.247e-21;2.043e-21	1.000e+00;1.000e+00	0.0016;0.9984	0.0019;0.9981	s|1e1.1o1|i	2	2	0;0	chr7	-	19715259-19715358;19715260-19715357	19714981-19715259;19715358-19715438	19715260-19715357
392	Dll3	ENSMUSG00000003436.11	ENSMUSG00000003436.11:s:28294041-28294125	0.0001;-0.0001	1.153e-08;1.155e-08	9.912e-01;9.912e-01	0.0046;0.9954	0.0083;0.9917	s|1e1.1o1|i	2	2	0;0	chr7	-	28293926-28294041;28293927-28294040	28293553-28293926;28294041-28294125	28293927-28294040
393	Gcdh	ENSMUSG00000003809.14	ENSMUSG00000003809.14:s:84893742-84893921	0.0000;-0.0000	2.248e-21;6.925e-14	9.996e-01;9.996e-01	0.0032;0.9968	0.0043;0.9957	s|1e1.1o1|i	2	2	0;0	chr8	-	84893684-84893742;84893685-84893741	84893555-84893684;84893742-84893921	84893685-84893741
394	Phb2	ENSMUSG00000004264.17	ENSMUSG00000004264.17:s:124712704-124712788	0.0000;-0.0000	1.064e-07;1.065e-07	9.878e-01;9.878e-01	0.0067;0.9933	0.0078;0.9922	s|1e1.1o1|i	2	2	0;0	chr6	+	124712788-124713062;124712789-124713061	124712704-124712788;124713062-124713068	124712789-124713061
395	Etfb	ENSMUSG00000004610.4	ENSMUSG00000004610.4:t:43457676-43457800	0.0000;0.0000	2.247e-21;2.043e-21	1.000e+00;1.000e+00	0.0002;0.9998	0.0003;0.9997	t|1e1.1o1|i	2	2	0;0	chr7	+	43456637-43457676;43457665-43457675	43456479-43456637;43457676-43457800	43457665-43457675
396	Ube2m	ENSMUSG00000005575.16	ENSMUSG00000005575.16:s:13038070-13038275	0.0000;0.0000	2.247e-21;2.043e-21	1.000e+00;1.000e+00	0.0008;0.9992	0.0009;0.9991	s|1e1.1o1|i	2	2	0;0	chr7	-	13037705-13038070;13037747-13038069	13037555-13037746;13038070-13038275	13037747-13038069
397	Sra1	ENSMUSG00000006050.11	ENSMUSG00000006050.11:s:36670248-36670306	0.0000;0.0000;-0.0000	2.248e-21;2.248e-21;6.847e-13	9.997e-01;9.997e-01;9.989e-01	0.0026;0.0026;0.9948	0.0029;0.0029;0.9943	s|1e1.1o1|2e1.1o1|i	3	2	0;0;0	chr18	-	36670129-36670262;36670129-36670248;36670130-36670247	36669822-36670129;36670248-36670306	36670130-36670247
398	Ptbp1	ENSMUSG00000006498.16	ENSMUSG00000006498.16:s:79858952-79858981	0.0000;0.0000;0.0000	2.247e-21;2.247e-21;2.043e-21	1.000e+00;1.000e+00;1.000e+00	0.0004;0.0004;0.9992	0.0005;0.0005;0.9989	s|1e1.1o2|1e1.2o2|i	3	2	0;0;0	chr10	+	79858981-79859072;79858981-79859089;79858982-79858993	79858952-79858981;79859072-79859271	79858982-79858993
399	Ptbp1	ENSMUSG00000006498.16	ENSMUSG00000006498.16:t:79859072-79859271	0.0000;0.0000;0.0000;0.0000	2.247e-21;2.247e-21;2.247e-21;2.043e-21	1.000e+00;1.000e+00;1.000e+00;1.000e+00	0.0002;0.0002;0.0002;0.9994	0.0002;0.0002;0.0002;0.9993	t|1e1.1o1|1e2.1o1|2e2.1o1|i	4	3	0;0;0;0	chr10	+	79858824-79859072;79858981-79859072;79858981-79859089;79859045-79859071	79858752-79858824;79858952-79858981;79859072-79859271	79859045-79859071
400	Rarres2	ENSMUSG00000009281.6	ENSMUSG00000009281.6:s:48570244-48570339	0.0000;0.0000;-0.0000	6.607e-11;6.607e-11;5.875e-10	9.971e-01;9.971e-01;9.905e-01	0.0041;0.0041;0.9918	0.0044;0.0044;0.9911	s|1e1.1o2|1e1.2o2|i	3	2	0;0;0	chr6	-	48570062-48570244;48570059-48570244;48570063-48570243	48569941-48570062;48570244-48570339	48570063-48570243
401	Ifrd2	ENSMUSG00000010048.10	ENSMUSG00000010048.10:s:107592475-107592754	0.0000;-0.0000	2.247e-21;2.043e-21	1.000e+00;1.000e+00	0.0010;0.9990	0.0012;0.9988	s|1e1.1o1|i	2	2	0;0	chr9	+	107592743-107593034;107592755-107593033	107592475-107592754;107593034-107593385	107592755-107593033
402	Noct	ENSMUSG00000023087.15	ENSMUSG00000023087.15:s:51249697-51251558	0.0000;-0.0000	2.247e-21;9.586e-20	1.000e+00;1.000e+00	0.0020;0.9980	0.0028;0.9972	s|1e1.1o1|i	2	2	0;0	chr3	+	51251558-51251590;51251559-51251589	51249697-51251558;51251590-51251644	51251559-51251589
403	Hsp90ab1	ENSMUSG00000023944.14	ENSMUSG00000023944.14:s:45571519-45571619	0.0000;0.0000	2.247e-21;2.043e-21	1.000e+00;1.000e+00	0.0001;0.9999	0.0001;0.9999	s|1e1.1o1|i	2	2	0;0	chr17	-	45571481-45571519;45571482-45571518	45571413-45571481;45571519-45571619	45571482-45571518
404	Hsp90ab1	ENSMUSG00000023944.14	ENSMUSG00000023944.14:t:45569470-45569550	0.0000;0.0000	2.247e-21;2.043e-21	1.000e+00;1.000e+00	0.0001;0.9999	0.0001;0.9999	t|1e1.2o2|i	2	2	0;0	chr17	-	45569550-45571765;45569551-45569577	45569470-45569550;45571765-45571911	45569551-45569577
405	Sbds	ENSMUSG00000025337.10	ENSMUSG00000025337.10:s:130255451-130255530	0.0000;0.0000	2.247e-21;2.043e-21	1.000e+00;1.000e+00	0.0013;0.9987	0.0012;0.9988	s|1e1.1o1|i	2	2	0;0	chr5	-	130255310-130255451;130255406-130255450	130255144-130255405;130255451-130255530	130255406-130255450
406	Rnf41	ENSMUSG00000025373.14	ENSMUSG00000025373.14:s:128438083-128438459	0.0000;0.0000;-0.0000	2.247e-21;2.247e-21;2.043e-21	1.000e+00;1.000e+00;1.000e+00	0.0007;0.0007;0.9987	0.0007;0.0007;0.9986	s|1e1.1o1|1e2.1o1|i	3	3	0;0;0	chr10	+	128438459-128438808;128438459-128439513;128438460-128438807	128438083-128438459;128438808-128439426;128439513-128441441	128438460-128438807
407	Ifitm1	ENSMUSG00000025491.14	ENSMUSG00000025491.14:t:140968240-140968438	0.0000;0.0000;0.0000	2.247e-21;2.247e-21;2.043e-21	1.000e+00;1.000e+00;1.000e+00	0.0006;0.0006;0.9988	0.0005;0.0005;0.9990	t|1e1.1o1|1e2.1o1|i	3	3	0;0;0	chr7	+	140967566-140968240;140968051-140968240;140968052-140968239	140967221-140967566;140968028-140968051;140968240-140968438	140968052-140968239
408	Lancl1	ENSMUSG00000026000.16	ENSMUSG00000026000.16:s:67038772-67038872	0.0000;0.0000;0.0000;-0.0000	2.247e-21;2.247e-21;2.247e-21;2.074e-21	1.000e+00;1.000e+00;1.000e+00;1.000e+00	0.0008;0.0008;0.0008;0.9976	0.0011;0.0011;0.0011;0.9966	s|1e1.1o1|2e1.1o1|3e1.1o1|i	4	2	0;0;0;0	chr1	-	67038591-67038802;67038591-67038776;67038591-67038772;67038592-67038771	67038495-67038591;67038772-67038872	67038592-67038771
409	Dusp19	ENSMUSG00000027001.10	ENSMUSG00000027001.10:t:80624326-80624360	0.0000;-0.0000	2.247e-21;2.043e-21	1.000e+00;1.000e+00	0.0011;0.9989	0.0013;0.9987	t|1e1.1o3|i	2	2	0;0	chr2	+	80621240-80624326;80624273-80624325	80621194-80621800;80624326-80624360	80624273-80624325
410	Larp7	ENSMUSG00000027968.11	ENSMUSG00000027968.11:s:127546654-127546818	0.0000;-0.0000	2.247e-21;2.054e-21	1.000e+00;1.000e+00	0.0014;0.9986	0.0015;0.9985	s|1e1.1o1|i	2	2	0;0	chr3	-	127546569-127546654;127546570-127546653	127546471-127546569;127546654-127546818	127546570-127546653
411	Meaf6	ENSMUSG00000028863.13	ENSMUSG00000028863.13:t:125109577-125113238	0.0000;0.0000	2.247e-21;2.043e-21	1.000e+00;1.000e+00	0.0010;0.9990	0.0007;0.9993	t|1e1.1o1|i	2	2	0;0	chr4	+	125103031-125109577;125109458-125109576	125102839-125103031;125109577-125113238	125109458-125109576
412	Zfp90	ENSMUSG00000031907.9	ENSMUSG00000031907.9:s:106415327-106415486	0.0000;-0.0000	1.260e-10;1.622e-10	9.965e-01;9.965e-01	0.0049;0.9951	0.0064;0.9936	s|1e1.1o1|i	2	2	0;0	chr8	+	106415486-106415704;106415487-106415703	106415327-106415486;106415704-106415770	106415487-106415703
413	Cryab	ENSMUSG00000032060.10	ENSMUSG00000032060.10:s:50752907-50753095	0.0000;0.0000;-0.0001	1.224e-09;1.224e-09;6.193e-09	9.972e-01;9.972e-01;9.910e-01	0.0020;0.0020;0.9960	0.0048;0.0048;0.9904	s|1e1.1o1|2e1.1o1|i	3	2	0;0;0	chr9	+	50753084-50753186;50753095-50753186;50753096-50753185	50752907-50753095;50753186-50753477	50753096-50753185
414	Fau	ENSMUSG00000038274.11	ENSMUSG00000038274.11:s:6057888-6058001	0.0000;0.0000;-0.0000	2.247e-21;2.247e-21;2.043e-21	1.000e+00;1.000e+00;1.000e+00	0.0012;0.0012;0.9975	0.0013;0.0013;0.9974	s|1e1.1o2|1e1.2o2|i	3	2	0;0;0	chr19	+	6058001-6058243;6058001-6058246;6058002-6058242	6057888-6058001;6058243-6058325	6058002-6058242
415	Mcl1	ENSMUSG00000038612.16	ENSMUSG00000038612.16:s:95658788-95658908	0.0000;0.0000	2.247e-21;2.043e-21	1.000e+00;1.000e+00	0.0006;0.9994	0.0006;0.9994	s|1e1.1o1|i	2	2	0;0	chr3	+	95658908-95659047;95658909-95659046	95658788-95658908;95659047-95659487	95658909-95659046
416	Rassf7	ENSMUSG00000038618.12	ENSMUSG00000038618.12:s:141217638-141217712	0.0000;-0.0000	2.248e-21;1.780e-13	9.995e-01;9.995e-01	0.0032;0.9968	0.0047;0.9953	s|1e1.1o1|i	2	2	0;0	chr7	+	141217712-141217886;141217713-141217885	141217638-141217712;141217886-141218017	141217713-141217885
417	Rassf7	ENSMUSG00000038618.12	ENSMUSG00000038618.12:s:141217886-141218017	0.0000;-0.0000	2.249e-21;8.820e-13	9.993e-01;9.993e-01	0.0030;0.9970	0.0050;0.9950	s|1e1.1o1|i	2	2	0;0	chr7	+	141218017-141218090;141218018-141218089	141217886-141218017;141218090-141218168	141218018-141218089
418	Rassf7	ENSMUSG00000038618.12	ENSMUSG00000038618.12:t:141217588-141217605	0.0000;0.0000	2.247e-21;2.043e-21	1.000e+00;1.000e+00	0.0004;0.9996	0.0006;0.9994	t|1e1.1o1|i	2	2	0;0	chr7	+	141216851-141217588;141217514-141217587	141216635-141216851;141217588-141217605	141217514-141217587
419	Dlk1	ENSMUSG00000040856.17	ENSMUSG00000040856.17:s:109459607-109459832	0.0000;0.0000;0.0000	2.247e-21;2.247e-21;2.043e-21	1.000e+00;1.000e+00;1.000e+00	0.0006;0.0006;0.9988	0.0005;0.0005;0.9990	s|1e1.3o4|1e1.4o4|i	3	2	0;0;0	chr12	+	109459832-109460112;109459832-109460118;109459833-109459842	109459607-109459832;109460043-109463336	109459833-109459842
420	Dlk1	ENSMUSG00000040856.17	ENSMUSG00000040856.17:t:109460043-109463336	0.0000;0.0000;0.0000;0.0000;0.0000;0.0000;0.0000	2.247e-21;2.247e-21;2.247e-21;2.247e-21;2.247e-21;2.247e-21;2.043e-21	1.000e+00;1.000e+00;1.000e+00;1.000e+00;1.000e+00;1.000e+00;1.000e+00	0.0003;0.0003;0.0003;0.0003;0.0003;0.0003;0.9981	0.0002;0.0002;0.0002;0.0002;0.0002;0.0002;0.9986	t|1e2.1o1|2e2.1o1|3e1.1o1|3e2.1o1|4e1.1o1|4e2.1o1|i	7	3	0;0;0;0;0;0;0	chr12	+	109459892-109460043;109459892-109460046;109459832-109460112;109459892-109460112;109459832-109460118;109459892-109460118;109459893-109460042	109459607-109459832;109459843-109459892;109460043-109463336	109459893-109460042
421	Nmt1	ENSMUSG00000020936.8	ENSMUSG00000020936.8:s:103028190-103028429	0.0000;-0.0000	1.888e-10;2.853e-10	9.944e-01;9.944e-01	0.0061;0.9939	0.0069;0.9931	s|1e1.1o1|i	2	2	0;0	chr11	+	103028429-103028525;103028430-103028524	103028190-103028429;103028525-103028702	103028430-103028524
422	Ggps1	ENSMUSG00000021302.10	ENSMUSG00000021302.10:s:14052278-14052393	-0.0000;0.0000	2.249e-21;1.523e-13	9.994e-01;9.994e-01	0.0046;0.9954	0.0035;0.9965	s|1e1.1o1|i	2	2	0;0	chr13	-	14052130-14052278;14052131-14052277	14050659-14052130;14052278-14052393	14052131-14052277
423	Ggps1	ENSMUSG00000021302.10	ENSMUSG00000021302.10:s:14054053-14054189	0.0000;-0.0000	2.247e-21;2.043e-21	1.000e+00;1.000e+00	0.0009;0.9991	0.0010;0.9990	s|1e1.1o1|i	2	2	0;0	chr13	-	14054041-14054140;14054042-14054052	14053910-14054041;14054053-14054189	14054042-14054052
424	Nol8	ENSMUSG00000021392.8	ENSMUSG00000021392.8:s:49653078-49653131	-0.0000;0.0000	1.276e-09;1.346e-09	9.926e-01;9.926e-01	0.0073;0.9927	0.0063;0.9937	s|1e1.1o2|i	2	2	0;0	chr13	+	49653131-49654347;49653132-49653332	49653078-49653131;49654347-49654502	49653132-49653332
425	Nol8	ENSMUSG00000021392.8	ENSMUSG00000021392.8:s:49653333-49653397	-0.0000;-0.0000;0.0000	2.247e-21;2.247e-21;2.741e-21	1.000e+00;1.000e+00;1.000e+00	0.0020;0.0020;0.9960	0.0016;0.0016;0.9967	s|1e1.1o1|1e2.1o2|i	3	3	0;0;0	chr13	+	49653397-49653529;49653397-49654347;49653398-49653528	49653333-49653397;49653529-49653863;49654347-49654502	49653398-49653528
426	Dus1l	ENSMUSG00000025155.15	ENSMUSG00000025155.15:s:120795939-120796403	0.0000;0.0000;0.0000;0.0000;-0.0001	2.194e-10;2.194e-10;2.194e-10;2.194e-10;4.929e-09	9.988e-01;9.988e-01;9.988e-01;9.988e-01;9.885e-01	0.0019;0.0019;0.0019;0.0019;0.9925	0.0028;0.0028;0.0028;0.0028;0.9890	s|1e1.1o1|2e1.1o1|3e1.1o1|4e1.1o1|i	5	2	0;0;0;0;0	chr11	-	120795723-120796310;120795723-120796219;120795723-120796143;120795723-120795939;120795724-120795938	120795477-120795723;120795939-120796403	120795724-120795938
427	Rps24	ENSMUSG00000025290.17	ENSMUSG00000025290.17:s:24490767-24491024	0.0000;-0.0000	2.247e-21;2.043e-21	1.000e+00;1.000e+00	0.0014;0.9986	0.0017;0.9983	s|1e1.1o1|i	2	2	0;0	chr14	+	24491024-24491750;24491025-24491148	24490767-24491024;24491750-24491817	24491025-24491148
428	Rb1cc1	ENSMUSG00000025907.14	ENSMUSG00000025907.14:s:6239952-6240190	0.0000;-0.0000	2.248e-21;4.308e-14	9.997e-01;9.997e-01	0.0032;0.9968	0.0041;0.9959	s|1e1.1o1|i	2	2	0;0	chr1	+	6240190-6240305;6240191-6240304	6239952-6240190;6240305-6240378	6240191-6240304
429	Ndufa10	ENSMUSG00000026260.12	ENSMUSG00000026260.12:s:92470951-92471051	0.0000;0.0000	2.247e-21;2.043e-21	1.000e+00;1.000e+00	0.0002;0.9998	0.0002;0.9998	s|1e1.1o1|i	2	2	0;0	chr1	-	92470078-92470951;92470863-92470950	92469863-92470078;92470951-92471051	92470863-92470950
430	Coq8a	ENSMUSG00000026489.13	ENSMUSG00000026489.13:s:180179007-180179284	0.0001;-0.0001	2.173e-08;2.179e-08	9.881e-01;9.881e-01	0.0059;0.9941	0.0087;0.9913	s|1e1.2o2|i	2	2	0;0	chr1	-	180168625-180179060;180178923-180179006	180168571-180168636;180179007-180179284	180178923-180179006
431	Coq8a	ENSMUSG00000026489.13	ENSMUSG00000026489.13:t:180165238-180167327	0.0001;-0.0001	8.040e-09;8.107e-09	9.914e-01;9.914e-01	0.0041;0.9959	0.0085;0.9915	t|1e1.1o1|i	2	2	0;0	chr1	-	180167327-180182062;180167328-180167390	180165238-180167327;180182062-180182097	180167328-180167390
432	Lypla2	ENSMUSG00000028670.14	ENSMUSG00000028670.14:s:135969144-135969317	0.0000;-0.0000	1.419e-10;1.656e-10	9.975e-01;9.975e-01	0.0041;0.9959	0.0057;0.9943	s|1e1.1o1|i	2	2	0;0	chr4	-	135969067-135969144;135969068-135969143	135968224-135969067;135969144-135969317	135969068-135969143
433	Mrpl17	ENSMUSG00000030879.10	ENSMUSG00000030879.10:s:105810990-105811099	0.0000;0.0000	2.247e-21;2.043e-21	1.000e+00;1.000e+00	0.0003;0.9997	0.0003;0.9997	s|1e1.1o1|i	2	2	0;0	chr7	-	105810518-105810990;105810959-105810989	105810289-105810518;105810990-105811099	105810959-105810989
434	Casp3	ENSMUSG00000031628.9	ENSMUSG00000031628.9:t:46639408-46639689	0.0000;0.0000	2.247e-21;2.043e-21	1.000e+00;1.000e+00	0.0007;0.9993	0.0008;0.9992	t|1e1.2o2|i	2	2	0;0	chr8	+	46634368-46639408;46638718-46639407	46634198-46635082;46639408-46639689	46638718-46639407
435	Edc4	ENSMUSG00000036270.16	ENSMUSG00000036270.16:s:105892670-105892748	0.0000;0.0000	2.247e-21;2.043e-21	1.000e+00;1.000e+00	0.0007;0.9993	0.0008;0.9992	s|1e1.1o1|i	2	2	0;0	chr8	+	105892748-105892875;105892749-105892874	105892670-105892748;105892875-105893225	105892749-105892874
436	Rps19	ENSMUSG00000040952.16	ENSMUSG00000040952.16:s:24884371-24884667	0.0000;0.0000	2.247e-21;2.043e-21	1.000e+00;1.000e+00	0.0005;0.9995	0.0005;0.9995	s|1e1.1o1|i	2	2	0;0	chr7	+	24884667-24885136;24884668-24884713	24884371-24884667;24884917-24885206	24884668-24884713
437	Thoc6	ENSMUSG00000041319.13	ENSMUSG00000041319.13:s:23673616-23673829	0.0000;0.0000	2.247e-21;2.043e-21	1.000e+00;1.000e+00	0.0007;0.9993	0.0008;0.9992	s|1e1.1o1|i	2	2	0;0	chr17	-	23673595-23673616;23673606-23673615	23673514-23673605;23673616-23673829	23673606-23673615
438	Thoc6	ENSMUSG00000041319.13	ENSMUSG00000041319.13:s:23673834-23673882	0.0000;0.0000;-0.0000	2.247e-21;2.247e-21;2.044e-21	1.000e+00;1.000e+00;1.000e+00	0.0011;0.0011;0.9979	0.0013;0.0013;0.9973	s|1e1.1o1|2e1.1o1|i	3	2	0;0;0	chr17	-	23673739-23673841;23673739-23673834;23673830-23673833	23673616-23673829;23673834-23673882	23673830-23673833
439	Trmt2a	ENSMUSG00000022721.18	ENSMUSG00000022721.18:s:18252126-18252146	0.0000;0.0000	2.247e-21;2.043e-21	1.000e+00;1.000e+00	0.0006;0.9994	0.0009;0.9991	s|1e1.1o1|i	2	2	0;0	chr16	+	18252146-18253412;18252147-18252220	18252126-18252146;18253412-18254772	18252147-18252220
440	Trmt2a	ENSMUSG00000022721.18	ENSMUSG00000022721.18:t:18253412-18254772	0.0000;0.0000	2.247e-21;2.043e-21	1.000e+00;1.000e+00	0.0006;0.9994	0.0009;0.9991	t|1e1.1o1|i	2	2	0;0	chr16	+	18252146-18253412;18253232-18253411	18252126-18252146;18253412-18254772	18253232-18253411
441	Rabgef1	ENSMUSG00000025340.14	ENSMUSG00000025340.14:s:130213166-130213286	0.0000;-0.0000	2.247e-21;2.084e-15	9.998e-01;9.998e-01	0.0025;0.9975	0.0038;0.9962	s|1e1.1o1|i	2	2	0;0	chr5	+	130213286-130213746;130213287-130213745	130213166-130213286;130213746-130214342	130213287-130213745
442	Pou2f1	ENSMUSG00000026565.18	ENSMUSG00000026565.18:t:165865154-165875516	0.0000;0.0000;-0.0000	2.248e-21;2.248e-21;9.483e-14	9.997e-01;9.997e-01;9.991e-01	0.0026;0.0026;0.9948	0.0028;0.0028;0.9944	t|1e1.1o1|1e2.1o1|i	3	3	0;0;0	chr1	-	165875516-165876977;165875516-165875903;165875517-165875583	165865154-165875516;165875584-165876048;165876977-165877065	165875517-165875583
443	Pex11b	ENSMUSG00000028102.15	ENSMUSG00000028102.15:s:96635376-96635500	0.0001;-0.0001	1.058e-09;1.133e-09	9.939e-01;9.939e-01	0.0051;0.9949	0.0077;0.9923	s|1e1.1o1|i	2	2	0;0	chr3	+	96635500-96636674;96635501-96635652	96635376-96635500;96636674-96636953	96635501-96635652
444	Pex11b	ENSMUSG00000028102.15	ENSMUSG00000028102.15:s:96643575-96644033	0.0000;-0.0000	2.247e-21;2.043e-21	1.000e+00;1.000e+00	0.0008;0.9992	0.0011;0.9989	s|1e1.1o1|i	2	2	0;0	chr3	+	96644015-96644436;96644034-96644435	96643575-96644033;96644436-96645366	96644034-96644435
445	Tars2	ENSMUSG00000028107.14	ENSMUSG00000028107.14:s:95754372-95754515	0.0000;0.0000	2.247e-21;2.043e-21	1.000e+00;1.000e+00	0.0005;0.9995	0.0005;0.9995	s|1e1.1o1|i	2	2	0;0	chr3	-	95753130-95754372;95754356-95754371	95753007-95753130;95754372-95754515	95754356-95754371
446	Tars2	ENSMUSG00000028107.14	ENSMUSG00000028107.14:t:95748552-95748554	0.0000;0.0000	2.247e-21;2.043e-21	1.000e+00;1.000e+00	0.0006;0.9994	0.0007;0.9993	t|1e1.1o1|i	2	2	0;0	chr3	-	95748554-95750339;95748555-95748574	95748552-95748554;95750213-95750417	95748555-95748574
447	Tecr	ENSMUSG00000031708.16	ENSMUSG00000031708.16:t:83573028-83573045	0.0000;0.0000	2.247e-21;2.043e-21	1.000e+00;1.000e+00	0.0001;0.9999	0.0002;0.9998	t|1e1.1o1|i	2	2	0;0	chr8	-	83573045-83573220;83573046-83573098	83573028-83573045;83573220-83573288	83573046-83573098
448	Tecr	ENSMUSG00000031708.16	ENSMUSG00000031708.16:t:83573220-83573288	0.0000;0.0000	2.247e-21;2.043e-21	1.000e+00;1.000e+00	0.0002;0.9998	0.0002;0.9998	t|1e1.1o1|i	2	2	0;0	chr8	-	83573288-83574478;83573289-83573293	83573220-83573288;83574478-83574528	83573289-83573293
449	Psmb10	ENSMUSG00000031897.9	ENSMUSG00000031897.9:t:105936660-105936754	0.0000;0.0000;0.0000	2.247e-21;2.247e-21;2.043e-21	1.000e+00;1.000e+00;1.000e+00	0.0005;0.0005;0.9991	0.0006;0.0006;0.9989	t|1e1.1o1|1e2.1o1|i	3	3	0;0;0	chr8	-	105936754-105936982;105936754-105936866;105936755-105936865	105936660-105936754;105936866-105936981;105936982-105937038	105936755-105936865
450	Oaz1	ENSMUSG00000035242.15	ENSMUSG00000035242.15:s:80828237-80828294	0.0000;0.0000;0.0000	2.247e-21;2.247e-21;2.043e-21	1.000e+00;1.000e+00;1.000e+00	0.0001;0.0001;0.9998	0.0001;0.0001;0.9998	s|1e1.1o1|2e1.1o1|i	3	2	0;0;0	chr10	+	80828291-80828296;80828294-80828296;80828295-80828295	80828237-80828294;80828296-80828382	80828295-80828295
451	Oaz1	ENSMUSG00000035242.15	ENSMUSG00000035242.15:s:80828711-80828796	0.0000;0.0000;-0.0000	2.248e-21;2.248e-21;1.801e-12	9.995e-01;9.995e-01;9.982e-01	0.0027;0.0027;0.9946	0.0033;0.0033;0.9934	s|1e1.1o2|1e1.2o2|i	3	2	0;0;0	chr10	+	80828796-80828871;80828796-80828893;80828797-80828870	80828711-80828796;80828871-80829290	80828797-80828870
452	Rmi1	ENSMUSG00000035367.9	ENSMUSG00000035367.9:s:58402248-58402517	0.0000;-0.0000	8.631e-10;8.949e-10	9.935e-01;9.935e-01	0.0059;0.9941	0.0073;0.9927	s|1e1.1o1|i	2	2	0;0	chr13	+	58402517-58407002;58402518-58402699	58402248-58402517;58405066-58407090	58402518-58402699
453	Ssr2	ENSMUSG00000041355.13	ENSMUSG00000041355.13:t:88576500-88576603	0.0000;0.0000;0.0000	2.247e-21;2.247e-21;2.043e-21	1.000e+00;1.000e+00;1.000e+00	0.0001;0.0001;0.9997	0.0002;0.0002;0.9997	t|1e1.1o1|1e2.1o1|i	3	3	0;0;0	chr3	+	88575980-88576500;88576381-88576500;88576382-88576499	88575876-88575980;88576239-88576381;88576500-88576603	88576382-88576499
454	Ssr2	ENSMUSG00000041355.13	ENSMUSG00000041355.13:t:88579880-88580034	0.0000;0.0000;0.0000;-0.0000	2.247e-21;2.247e-21;2.247e-21;2.043e-21	1.000e+00;1.000e+00;1.000e+00;1.000e+00	0.0005;0.0005;0.0005;0.9985	0.0007;0.0007;0.0007;0.9979	t|1e1.1o1|1e2.1o1|1e3.1o1|i	4	4	0;0;0;0	chr3	+	88576603-88579880;88577196-88579880;88579686-88579880;88579687-88579879	88576500-88576603;88577095-88577196;88579608-88579686;88579880-88580034	88579687-88579879
455	Bola2	ENSMUSG00000047721.8	ENSMUSG00000047721.8:s:126696183-126696280	0.0000;-0.0000	2.247e-21;2.080e-21	1.000e+00;1.000e+00	0.0018;0.9982	0.0023;0.9977	s|1e1.1o1|i	2	2	0;0	chr7	+	126696280-126696555;126696281-126696554	126696183-126696280;126696555-126699798	126696281-126696554
456	Rrp1	ENSMUSG00000061032.9	ENSMUSG00000061032.9:s:78412887-78413043	0.0000;0.0000	2.247e-21;2.043e-21	1.000e+00;1.000e+00	0.0003;0.9997	0.0004;0.9996	s|1e1.1o1|i	2	2	0;0	chr10	-	78411486-78412887;78412856-78412886	78411404-78411486;78412887-78413043	78412856-78412886
457	Htra2	ENSMUSG00000068329.12	ENSMUSG00000068329.12:s:83054831-83055273	0.0000;-0.0000	2.247e-21;2.043e-21	1.000e+00;1.000e+00	0.0017;0.9983	0.0019;0.9981	s|1e1.1o1|i	2	2	0;0	chr6	-	83053817-83054831;83054572-83054830	83053613-83053885;83054831-83055273	83054572-83054830
458	Vamp5	ENSMUSG00000073002.9	ENSMUSG00000073002.9:s:72369290-72369470	0.0000;-0.0000	2.249e-21;8.654e-13	9.992e-01;9.992e-01	0.0024;0.9976	0.0049;0.9951	s|1e1.1o1|i	2	2	0;0	chr6	-	72369179-72369290;72369180-72369289	72368794-72369179;72369290-72369470	72369180-72369289
459	H2-Ke6	ENSMUSG00000073422.10	ENSMUSG00000073422.10:s:34026396-34026470	0.0000;-0.0000	2.249e-21;2.872e-13	9.992e-01;9.992e-01	0.0041;0.9959	0.0046;0.9954	s|1e1.1o1|i	2	2	0;0	chr17	-	34026225-34026396;34026226-34026395	34026033-34026225;34026396-34026470	34026226-34026395
460	Txn2	ENSMUSG00000005354.15	ENSMUSG00000005354.15:s:77915705-77915857	0.0000;0.0000	2.247e-21;2.043e-21	1.000e+00;1.000e+00	0.0002;0.9998	0.0002;0.9998	s|1e1.2o2|i	2	2	0;0	chr15	-	77915236-77915705;77915701-77915704	77915047-77915429;77915705-77915857	77915701-77915704
461	Txn2	ENSMUSG00000005354.15	ENSMUSG00000005354.15:t:77915047-77915429	0.0000;0.0000;0.0000;0.0000	2.247e-21;2.247e-21;2.247e-21;2.043e-21	1.000e+00;1.000e+00;1.000e+00;1.000e+00	0.0000;0.0000;0.0000;0.9999	0.0001;0.0001;0.0001;0.9998	t|1e1.1o1|2e2.1o1|2e3.1o1|i	4	4	0;0;0;0	chr15	-	77915429-77924543;77915236-77915705;77915236-77915625;77915430-77915624	77915047-77915429;77915625-77915700;77915705-77915857;77923220-77924666	77915430-77915624
462	Nr1i3	ENSMUSG00000005677.14	ENSMUSG00000005677.14:t:171218589-171220701	-0.0000;-0.0000;0.0000	1.056e-08;1.056e-08;5.047e-08	9.910e-01;9.910e-01;9.726e-01	0.0056;0.0056;0.9888	0.0056;0.0056;0.9889	t|1e1.1o1|1e2.1o1|i	3	3	0;0;0	chr1	+	171217430-171218589;171217731-171218589;171217732-171218588	171217314-171217430;171217626-171217731;171218589-171220701	171217732-171218588
463	Arpc2	ENSMUSG00000006304.14	ENSMUSG00000006304.14:t:74236818-74237047	0.0000;0.0000;0.0000	2.247e-21;2.247e-21;2.043e-21	1.000e+00;1.000e+00;1.000e+00	0.0003;0.0003;0.9993	0.0004;0.0004;0.9992	t|1e1.1o1|1e2.1o1|i	3	3	0;0;0	chr1	+	74236322-74236818;74236610-74236818;74236611-74236817	74236084-74236322;74236497-74236610;74236818-74237047	74236611-74236817
464	Nsmf	ENSMUSG00000006476.19	ENSMUSG00000006476.19:t:25062474-25062881	0.0000;-0.0000	2.251e-21;1.383e-11	9.985e-01;9.985e-01	0.0026;0.9974	0.0056;0.9944	t|1e1.1o2|i	2	2	0;0	chr2	+	25059045-25062474;25061710-25062473	25059021-25059073;25062474-25062881	25061710-25062473
465	Aldh16a1	ENSMUSG00000007833.15	ENSMUSG00000007833.15:t:45147398-45147521	0.0000;-0.0000	2.247e-21;2.043e-21	1.000e+00;1.000e+00	0.0011;0.9989	0.0013;0.9987	t|1e1.1o1|i	2	2	0;0	chr7	-	45147521-45147725;45147522-45147537	45147398-45147521;45147725-45147850	45147522-45147537
466	Fxyd5	ENSMUSG00000009687.14	ENSMUSG00000009687.14:s:31032973-31033018	0.0000;-0.0000	2.247e-21;4.123e-18	1.000e+00;1.000e+00	0.0013;0.9987	0.0032;0.9968	s|1e1.1o1|i	2	2	0;0	chr7	-	31032880-31032973;31032881-31032972	31032722-31032880;31032973-31033018	31032881-31032972
467	Nedd8	ENSMUSG00000010376.15	ENSMUSG00000010376.15:s:55662403-55662625	0.0000;0.0000	2.247e-21;2.043e-21	1.000e+00;1.000e+00	0.0001;0.9999	0.0001;0.9999	s|1e1.1o1|i	2	2	0;0	chr14	-	55662400-55662458;55662401-55662402	55662263-55662400;55662403-55662625	55662401-55662402
468	Rps5	ENSMUSG00000012848.15	ENSMUSG00000012848.15:s:12922290-12922422	0.0000;0.0000;0.0000	2.247e-21;2.247e-21;2.043e-21	1.000e+00;1.000e+00;1.000e+00	0.0005;0.0005;0.9991	0.0005;0.0005;0.9989	s|1e1.1o1|2e1.1o1|i	3	2	0;0;0	chr7	+	12922388-12922973;12922422-12922973;12922423-12922436	12922290-12922422;12922973-12923364	12922423-12922436
469	Ube2i	ENSMUSG00000015120.15	ENSMUSG00000015120.15:s:25273482-25273914	0.0000;0.0000;0.0000	2.247e-21;2.247e-21;2.043e-21	1.000e+00;1.000e+00;1.000e+00	0.0003;0.0003;0.9994	0.0003;0.0003;0.9994	s|1e1.1o1|1e2.1o1|i	3	3	0;0;0	chr17	-	25272765-25273482;25269479-25273482;25273384-25273481	25269402-25269479;25272538-25272765;25273482-25273914	25273384-25273481
470	Ube2i	ENSMUSG00000015120.15	ENSMUSG00000015120.15:t:25272538-25272765	-0.0000;-0.0000;-0.0000;0.0000	2.247e-21;2.247e-21;2.247e-21;1.590e-13	9.998e-01;9.998e-01;9.998e-01;9.987e-01	0.0021;0.0021;0.0021;0.9937	0.0020;0.0020;0.0020;0.9940	t|1e1.1o1|1e2.1o1|1e3.1o1|i	4	4	0;0;0;0	chr17	-	25272765-25273482;25272765-25273321;25272765-25272997;25272766-25272996	25272538-25272765;25272997-25273259;25273321-25273383;25273482-25273914	25272766-25272996
471	Gata3	ENSMUSG00000015619.10	ENSMUSG00000015619.10:t:9877352-9877583	0.0000;-0.0000	2.252e-21;2.225e-11	9.982e-01;9.982e-01	0.0036;0.9964	0.0058;0.9942	t|1e1.1o1|i	2	2	0;0	chr2	-	9877583-9889817;9877584-9877834	9877352-9877583;9889817-9890034	9877584-9877834
472	Dbndd2	ENSMUSG00000017734.15	ENSMUSG00000017734.15:s:164490136-164490544	0.0000;-0.0000	2.247e-21;6.351e-20	1.000e+00;1.000e+00	0.0015;0.9985	0.0028;0.9972	s|1e1.1o1|i	2	2	0;0	chr2	+	164490544-164490644;164490545-164490643	164490136-164490544;164490644-164493319	164490545-164490643
473	Shroom1	ENSMUSG00000018387.12	ENSMUSG00000018387.12:s:53465496-53465628	0.0001;-0.0001	3.310e-09;3.327e-09	9.933e-01;9.933e-01	0.0034;0.9966	0.0082;0.9918	s|1e1.1o1|i	2	2	0;0	chr11	+	53465628-53465720;53465629-53465719	53465496-53465628;53465720-53466044	53465629-53465719
474	Ppp1r12c	ENSMUSG00000019254.16	ENSMUSG00000019254.16:t:4481520-4481580	0.0000;-0.0000	2.247e-21;2.226e-19	1.000e+00;1.000e+00	0.0017;0.9983	0.0030;0.9970	t|1e1.1o1|i	2	2	0;0	chr7	-	4481580-4483103;4481581-4481587	4481520-4481580;4483103-4483188	4481581-4481587
475	Mrpl24	ENSMUSG00000019710.13	ENSMUSG00000019710.13:s:87919506-87919705	0.0000;0.0000;0.0000;0.0000;-0.0000	2.247e-21;2.247e-21;2.247e-21;2.247e-21;2.043e-21	1.000e+00;1.000e+00;1.000e+00;1.000e+00;1.000e+00	0.0003;0.0003;0.0003;0.0003;0.9988	0.0004;0.0004;0.0004;0.0004;0.9985	s|1e1.1o1|1e2.1o1|2e1.1o1|2e2.1o1|i	5	3	0;0;0;0;0	chr3	+	87919651-87919803;87919651-87921817;87919705-87919803;87919705-87921817;87919706-87919802	87919506-87919705;87919803-87920522;87921609-87922052	87919706-87919802
476	Peli1	ENSMUSG00000020134.13	ENSMUSG00000020134.13:s:21147957-21148546	0.0000;0.0000	2.247e-21;2.043e-21	1.000e+00;1.000e+00	0.0009;0.9991	0.0009;0.9991	s|1e1.1o1|i	2	2	0;0	chr11	+	21148546-21149337;21148547-21149336	21147957-21148546;21149337-21150323	21148547-21149336
477	Tmem80	ENSMUSG00000025505.16	ENSMUSG00000025505.16:s:141333381-141333731	0.0000;0.0000;-0.0000	2.247e-21;2.247e-21;8.814e-14	9.999e-01;9.999e-01;9.994e-01	0.0021;0.0021;0.9957	0.0026;0.0026;0.9948	s|1e1.1o1|1e2.1o1|i	3	3	0;0;0	chr7	+	141333731-141334011;141333731-141335845;141333732-141334010	141333381-141333731;141334011-141334103;141335845-141337156	141333732-141334010
478	Ppil3	ENSMUSG00000026035.15	ENSMUSG00000026035.15:s:58445332-58445369	0.0000;0.0000	2.247e-21;2.043e-21	1.000e+00;1.000e+00	0.0012;0.9988	0.0010;0.9990	s|1e1.1o1|i	2	2	0;0	chr1	-	58444639-58445332;58445177-58445331	58444589-58444639;58445332-58445369	58445177-58445331
479	Ppil3	ENSMUSG00000026035.15	ENSMUSG00000026035.15:s:58445372-58445486	-0.0000;-0.0000;0.0000	2.247e-21;2.247e-21;2.043e-21	1.000e+00;1.000e+00;1.000e+00	0.0011;0.0011;0.9978	0.0010;0.0010;0.9980	s|1e1.1o1|2e1.1o1|i	3	2	0;0;0	chr1	-	58444639-58445410;58444639-58445372;58445370-58445371	58444589-58444639;58445372-58445486	58445370-58445371
480	Trmt112	ENSMUSG00000038812.16	ENSMUSG00000038812.16:s:6909954-6910262	-0.0000;0.0000	2.039e-09;2.109e-09	9.915e-01;9.915e-01	0.0069;0.9931	0.0067;0.9933	s|1e1.1o1|i	2	2	0;0	chr19	+	6910262-6910363;6910263-6910362	6909954-6910262;6910363-6910464	6910263-6910362
481	Phc1	ENSMUSG00000040669.14	ENSMUSG00000040669.14:t:122325458-122325806	0.0000;-0.0000	2.247e-21;2.043e-21	1.000e+00;1.000e+00	0.0009;0.9991	0.0012;0.9988	t|1e1.1o1|i	2	2	0;0	chr6	-	122325806-122332654;122325807-122325946	122325458-122325806;122332654-122332677	122325807-122325946
482	CT010467.1	ENSMUSG00000106106.2	ENSMUSG00000106106.2:s:39848135-39848596	0.0000;0.0000	2.247e-21;2.043e-21	1.000e+00;1.000e+00	0.0002;0.9998	0.0002;0.9998	s|1e1.1o1|i	2	2	0;0	chr17	-	39848132-39848135;39848133-39848134	39846353-39848132;39848135-39848596	39848133-39848134
483	Mrps24	ENSMUSG00000020477.10	ENSMUSG00000020477.10:s:5707487-5707555	0.0000;-0.0000	2.248e-21;5.067e-15	9.998e-01;9.998e-01	0.0031;0.9969	0.0037;0.9963	s|1e1.1o1|i	2	2	0;0	chr11	-	5707409-5707487;5707410-5707486	5707298-5707409;5707487-5707555	5707410-5707486
484	Rabl2	ENSMUSG00000022621.16	ENSMUSG00000022621.16:s:89584344-89584542	0.0000;0.0000	2.247e-21;2.043e-21	1.000e+00;1.000e+00	0.0005;0.9995	0.0006;0.9994	s|1e1.1o1|i	2	2	0;0	chr15	-	89584007-89584344;89584318-89584343	89583910-89584007;89584344-89584542	89584318-89584343
485	Men1	ENSMUSG00000024947.16	ENSMUSG00000024947.16:s:6334979-6335082	0.0000;0.0000;-0.0000	2.247e-21;2.247e-21;9.302e-19	1.000e+00;1.000e+00;1.000e+00	0.0015;0.0015;0.9971	0.0020;0.0020;0.9961	s|1e1.1o1|2e1.1o1|i	3	2	0;0;0	chr19	+	6335070-6335445;6335082-6335445;6335083-6335110	6334979-6335082;6335445-6335920	6335083-6335110
486	Men1	ENSMUSG00000024947.16	ENSMUSG00000024947.16:s:6336725-6336828	0.0000;0.0000	2.247e-21;2.043e-21	1.000e+00;1.000e+00	0.0005;0.9995	0.0007;0.9993	s|1e1.1o1|i	2	2	0;0	chr19	+	6336828-6337153;6336829-6336909	6336725-6336828;6337153-6337281	6336829-6336909
487	Men1	ENSMUSG00000024947.16	ENSMUSG00000024947.16:s:6339687-6340353	0.0000;0.0000	2.247e-21;2.043e-21	1.000e+00;1.000e+00	0.0005;0.9995	0.0006;0.9994	s|1e1.1o1|i	2	2	0;0	chr19	+	6340353-6340656;6340354-6340357	6339687-6340353;6340656-6340891	6340354-6340357
488	Men1	ENSMUSG00000024947.16	ENSMUSG00000024947.16:t:6335445-6335920	0.0000;0.0000;0.0000;-0.0000	2.247e-21;2.247e-21;2.247e-21;1.947e-19	1.000e+00;1.000e+00;1.000e+00;1.000e+00	0.0011;0.0011;0.0011;0.9966	0.0014;0.0014;0.0014;0.9958	t|1e1.1o2|1e1.2o2|1e2.1o1|i	4	3	0;0;0;0	chr19	+	6335070-6335445;6335082-6335445;6335325-6335445;6335326-6335444	6334979-6335082;6335111-6335325;6335445-6335920	6335326-6335444
489	Men1	ENSMUSG00000024947.16	ENSMUSG00000024947.16:t:6340358-6340463	0.0000;0.0000	2.247e-21;2.043e-21	1.000e+00;1.000e+00	0.0005;0.9995	0.0006;0.9994	t|1e1.1o3|i	2	2	0;0	chr19	+	6335614-6340358;6340354-6340357	6335445-6335920;6340358-6340463	6340354-6340357
490	Men1	ENSMUSG00000024947.16	ENSMUSG00000024947.16:t:6340656-6340891	0.0000;0.0000	2.247e-21;2.043e-21	1.000e+00;1.000e+00	0.0004;0.9996	0.0005;0.9995	t|1e1.1o1|i	2	2	0;0	chr19	+	6340353-6340656;6340464-6340655	6339687-6340353;6340656-6340891	6340464-6340655
491	Mmadhc	ENSMUSG00000026766.16	ENSMUSG00000026766.16:s:50296678-50296801	0.0000;-0.0000	2.247e-21;2.043e-21	1.000e+00;1.000e+00	0.0012;0.9988	0.0013;0.9987	s|1e1.1o1|i	2	2	0;0	chr2	-	50296309-50296678;50296677-50296677	50296252-50296423;50296678-50296801	50296677-50296677
492	Mmadhc	ENSMUSG00000026766.16	ENSMUSG00000026766.16:t:50296252-50296423	-0.0000;-0.0000;0.0000	2.247e-21;2.247e-21;2.043e-21	1.000e+00;1.000e+00;1.000e+00	0.0018;0.0018;0.9964	0.0009;0.0009;0.9981	t|1e1.1o1|1e2.1o1|i	3	3	0;0;0	chr2	-	50296309-50296678;50296309-50296643;50296424-50296642	50296252-50296423;50296643-50296676;50296678-50296801	50296424-50296642
493	Map7d1	ENSMUSG00000028849.17	ENSMUSG00000028849.17:s:126237156-126237278	0.0000;-0.0000	2.247e-21;1.713e-18	1.000e+00;1.000e+00	0.0019;0.9981	0.0031;0.9969	s|1e1.1o1|i	2	2	0;0	chr4	-	126237059-126237156;126237060-126237155	126236896-126237059;126237156-126237278	126237060-126237155
494	Ash2l	ENSMUSG00000031575.18	ENSMUSG00000031575.18:s:25840680-25840787	0.0000;0.0000	2.247e-21;2.043e-21	1.000e+00;1.000e+00	0.0004;0.9996	0.0005;0.9995	s|1e1.1o1|i	2	2	0;0	chr8	-	25840612-25840680;25840613-25840679	25840582-25840612;25840680-25840787	25840613-25840679
495	Ipo13	ENSMUSG00000033365.14	ENSMUSG00000033365.14:t:117894744-117894845	0.0000;-0.0000	2.247e-21;2.089e-21	1.000e+00;1.000e+00	0.0019;0.9981	0.0023;0.9977	t|1e1.1o1|i	2	2	0;0	chr4	-	117894845-117895212;117894846-117894891	117894744-117894845;117895212-117895301	117894846-117894891
496	Slain2	ENSMUSG00000036087.18	ENSMUSG00000036087.18:s:72914304-72914735	0.0000;-0.0000	2.247e-21;2.150e-20	1.000e+00;1.000e+00	0.0020;0.9980	0.0027;0.9973	s|1e1.1o1|i	2	2	0;0	chr5	+	72914735-72914935;72914736-72914934	72914304-72914735;72914935-72918485	72914736-72914934
497	H2afz	ENSMUSG00000037894.13	ENSMUSG00000037894.13:s:137866011-137866049	0.0000;0.0000	2.247e-21;2.043e-21	1.000e+00;1.000e+00	0.0001;0.9999	0.0001;0.9999	s|1e1.1o1|i	2	2	0;0	chr3	+	137866049-137866386;137866050-137866079	137866011-137866049;137866386-137866922	137866050-137866079
498	H2afz	ENSMUSG00000037894.13	ENSMUSG00000037894.13:t:137866080-137866140	0.0000;0.0000	2.247e-21;2.043e-21	1.000e+00;1.000e+00	0.0001;0.9999	0.0001;0.9999	t|1e1.1o1|i	2	2	0;0	chr3	+	137865633-137866080;137866050-137866079	137865520-137865633;137866080-137866140	137866050-137866079
499	Josd2	ENSMUSG00000038695.13	ENSMUSG00000038695.13:t:44471234-44471307	0.0000;0.0000	2.247e-21;2.043e-21	1.000e+00;1.000e+00	0.0007;0.9993	0.0008;0.9992	t|1e1.1o1|i	2	2	0;0	chr7	+	44470987-44471234;44471177-44471233	44470859-44470987;44471234-44471307	44471177-44471233
500	AI987944	ENSMUSG00000056383.10	ENSMUSG00000056383.10:s:41375067-41375374	0.0001;-0.0001	3.911e-09;3.999e-09	9.914e-01;9.914e-01	0.0060;0.9940	0.0079;0.9921	s|1e1.1o1|i	2	2	0;0	chr7	-	41374044-41375067;41374045-41375066	41372923-41374044;41375067-41375374	41374045-41375066
501	Rpl27	ENSMUSG00000063316.13	ENSMUSG00000063316.13:s:101442298-101442456	0.0000;0.0000	2.247e-21;2.043e-21	1.000e+00;1.000e+00	0.0001;0.9999	0.0001;0.9999	s|1e1.1o1|i	2	2	0;0	chr11	+	101442456-101442723;101442457-101442722	101442298-101442456;101442723-101442805	101442457-101442722
502	6330418K02Rik	ENSMUSG00000085227.1	ENSMUSG00000085227.1:s:138265757-138266083	0.0000;-0.0000	2.250e-21;7.996e-13	9.991e-01;9.991e-01	0.0037;0.9963	0.0048;0.9952	s|1e1.1o1|i	2	2	0;0	chr5	+	138266005-138266227;138266084-138266226	138265757-138266083;138266227-138266661	138266084-138266226
503	6330418K02Rik	ENSMUSG00000085227.1	ENSMUSG00000085227.1:t:138265757-138266083	0.0000;0.0000;0.0000;-0.0002	5.422e-09;5.422e-09;5.422e-09;5.998e-08	9.953e-01;9.953e-01;9.953e-01;9.729e-01	0.0032;0.0032;0.0032;0.9905	0.0047;0.0047;0.0047;0.9858	t|1e1.1o1|1e2.1o1|1e3.1o1|i	4	4	0;0;0;0	chr5	+	138264101-138265757;138264153-138265757;138265637-138265757;138265638-138265756	138264043-138264101;138264108-138264153;138265428-138265637;138265757-138266083	138265638-138265756
504	Kcnmb4os2	ENSMUSG00000085837.8	ENSMUSG00000085837.8:s:116473163-116473223	0.0000;-0.0000	2.247e-21;1.877e-19	1.000e+00;1.000e+00	0.0016;0.9984	0.0027;0.9973	s|1e1.1o1|i	2	2	0;0	chr10	+	116473223-116473228;116473224-116473227	116473163-116473223;116473228-116473524	116473224-116473227
505	Hspd1	ENSMUSG00000025980.14	ENSMUSG00000025980.14:s:55088145-55088243	-0.0000;0.0000	2.247e-21;2.043e-21	1.000e+00;1.000e+00	0.0017;0.9983	0.0017;0.9983	s|1e1.1o1|i	2	2	0;0	chr1	-	55086941-55088145;55088025-55088144	55086766-55086941;55088145-55088243	55088025-55088144
506	Zfp639	ENSMUSG00000027667.13	ENSMUSG00000027667.13:s:32519532-32519629	0.0000;0.0000	2.247e-21;2.043e-21	1.000e+00;1.000e+00	0.0005;0.9995	0.0007;0.9993	s|1e1.1o1|i	2	2	0;0	chr3	+	32519580-32520047;32519630-32520046	32519532-32519629;32520047-32520833	32519630-32520046
507	Dab1	ENSMUSG00000028519.16	ENSMUSG00000028519.16:s:104680070-104680108	0.0000;0.0000;-0.0000	2.249e-21;2.249e-21;3.031e-11	9.992e-01;9.992e-01;9.972e-01	0.0022;0.0022;0.9957	0.0038;0.0038;0.9923	s|1e1.1o1|1e2.1o1|i	3	3	0;0;0	chr4	+	104680108-104680191;104680108-104681598;104680109-104680190	104680070-104680108;104680191-104680382;104681598-104681663	104680109-104680190
508	Lzic	ENSMUSG00000028990.13	ENSMUSG00000028990.13:t:149485858-149486003	0.0000;0.0000;0.0000;-0.0000	2.247e-21;2.247e-21;2.247e-21;5.266e-18	1.000e+00;1.000e+00;1.000e+00;9.999e-01	0.0011;0.0011;0.0011;0.9967	0.0014;0.0014;0.0014;0.9957	t|1e2.1o1|2e1.1o1|2e2.1o1|i	4	3	0;0;0;0	chr4	+	149485592-149485858;149485273-149485862;149485592-149485862;149485742-149485857	149485229-149485273;149485294-149485741;149485858-149486003	149485742-149485857
509	Pgam5	ENSMUSG00000029500.16	ENSMUSG00000029500.16:s:110269803-110269913	0.0000;0.0000	2.247e-21;2.043e-21	1.000e+00;1.000e+00	0.0005;0.9995	0.0007;0.9993	s|1e1.1o1|i	2	2	0;0	chr5	-	110269694-110269803;110269695-110269802	110269652-110269694;110269803-110269913	110269695-110269802
510	Ankle2	ENSMUSG00000029501.14	ENSMUSG00000029501.14:s:110252712-110252797	-0.0000;0.0000	2.247e-21;2.531e-21	1.000e+00;1.000e+00	0.0024;0.9976	0.0024;0.9976	s|1e1.1o1|i	2	2	0;0	chr5	+	110252797-110253032;110252798-110253031	110252712-110252797;110253032-110253342	110252798-110253031
511	Hoxa1	ENSMUSG00000029844.9	ENSMUSG00000029844.9:s:52157865-52158317	-0.0000;0.0000	2.247e-21;2.043e-21	1.000e+00;1.000e+00	0.0027;0.9973	0.0018;0.9982	s|1e1.1o1|i	2	2	0;0	chr6	-	52157661-52157865;52157662-52157864	52157567-52157661;52157865-52158317	52157662-52157864
512	Pradc1	ENSMUSG00000030008.9	ENSMUSG00000030008.9:t:85446810-85447297	0.0000;0.0000;-0.0000	2.247e-21;2.247e-21;1.108e-14	9.999e-01;9.999e-01;9.996e-01	0.0019;0.0019;0.9961	0.0027;0.0027;0.9946	t|1e1.1o1|1e2.1o1|i	3	3	0;0;0	chr6	-	85447297-85447936;85447297-85447521;85447298-85447520	85446810-85447297;85447521-85447807;85447936-85448045	85447298-85447520
513	Agpat1	ENSMUSG00000034254.17	ENSMUSG00000034254.17:s:34610872-34610926	0.0000;-0.0000	2.247e-21;2.043e-21	1.000e+00;1.000e+00	0.0013;0.9987	0.0016;0.9984	s|1e1.1o1|i	2	2	0;0	chr17	+	34610926-34611274;34610927-34610959	34610872-34610926;34611274-34611449	34610927-34610959
514	Agpat1	ENSMUSG00000034254.17	ENSMUSG00000034254.17:t:34610960-34611177	0.0000;-0.0000	2.247e-21;2.043e-21	1.000e+00;1.000e+00	0.0013;0.9987	0.0016;0.9984	t|1e1.1o1|i	2	2	0;0	chr17	+	34610644-34610960;34610927-34610959	34610260-34610644;34610960-34611177	34610927-34610959
515	Wdr45	ENSMUSG00000039382.12	ENSMUSG00000039382.12:s:7722231-7722276	0.0001;-0.0001	2.799e-09;2.831e-09	9.934e-01;9.934e-01	0.0038;0.9962	0.0079;0.9921	s|1e1.1o2|i	2	2	0;0	chrX	+	7722276-7723849;7722277-7722334	7722231-7722276;7723849-7723920	7722277-7722334
516	Wdr45	ENSMUSG00000039382.12	ENSMUSG00000039382.12:t:7726968-7726976	0.0000;-0.0000	2.247e-21;4.609e-21	1.000e+00;1.000e+00	0.0010;0.9990	0.0024;0.9976	t|1e1.1o1|i	2	2	0;0	chrX	+	7726765-7726968;7726964-7726967	7726754-7726765;7726968-7726976	7726964-7726967
517	Id1	ENSMUSG00000042745.9	ENSMUSG00000042745.9:s:152736251-152736745	-0.0000;0.0000	1.633e-04;1.633e-04	7.909e-01;7.909e-01	0.0250;0.9750	0.0263;0.9737	s|1e1.1o1|i	2	2	0;0	chr2	+	152736745-152736972;152736746-152736971	152736251-152736745;152736972-152737410	152736746-152736971
518	Ubiad1	ENSMUSG00000047719.2	ENSMUSG00000047719.2:s:148444542-148444771	-0.0000;0.0000	2.247e-21;2.043e-21	1.000e+00;1.000e+00	0.0017;0.9983	0.0014;0.9986	s|1e1.1o1|i	2	2	0;0	chr4	-	148444129-148444542;148444130-148444541	148443928-148444129;148444542-148444771	148444130-148444541
519	Arl16	ENSMUSG00000057594.12	ENSMUSG00000057594.12:t:120464866-120465821	0.0000;0.0000;-0.0001	1.367e-09;1.367e-09;6.988e-09	9.962e-01;9.962e-01;9.876e-01	0.0037;0.0037;0.9926	0.0050;0.0050;0.9901	t|1e1.1o1|1e2.1o1|i	3	3	0;0;0	chr11	-	120465821-120466654;120465821-120465984;120465822-120465914	120464866-120465821;120465915-120466099;120466654-120466767	120465822-120465914
520	Gm9531	ENSMUSG00000079225.3	ENSMUSG00000079225.3:s:81677598-81677859	0.0000;0.0000	2.247e-21;2.043e-21	1.000e+00;1.000e+00	0.0000;1.0000	0.0001;0.9999	s|1e1.1o1|i	2	2	0;0	chr9	+	81677859-81678302;81677860-81678301	81677598-81677859;81678302-81678677	81677860-81678301
521	Gm7452	ENSMUSG00000107310.1	ENSMUSG00000107310.1:s:36956802-36956925	0.0000;-0.0000	8.028e-11;1.315e-10	9.956e-01;9.956e-01	0.0056;0.9944	0.0064;0.9936	s|1e1.1o1|i	2	2	0;0	chr6	+	36956925-36957279;36956926-36957278	36956802-36956925;36957279-36959888	36956926-36957278
522	Gm45799	ENSMUSG00000110234.2	ENSMUSG00000110234.2:s:105641020-105641160	0.0000;0.0000;0.0000	2.247e-21;2.247e-21;2.043e-21	1.000e+00;1.000e+00;1.000e+00	0.0002;0.0002;0.9996	0.0003;0.0003;0.9995	s|1e1.1o1|1e2.1o1|i	3	3	0;0;0	chr7	+	105641160-105651072;105641160-105655622;105641161-105641182	105641020-105641160;105651072-105651321;105655622-105655783	105641161-105641182
523	Papola	ENSMUSG00000021111.15	ENSMUSG00000021111.15:s:105784694-105784813	0.0000;0.0000	2.247e-21;2.043e-21	1.000e+00;1.000e+00	0.0004;0.9996	0.0005;0.9995	s|1e1.1o1|i	2	2	0;0	chr12	+	105784813-105799651;105784814-105784871	105784694-105784813;105799651-105799824	105784814-105784871
524	Srsf5	ENSMUSG00000021134.17	ENSMUSG00000021134.17:s:80945504-80945580	0.0000;0.0000	2.247e-21;2.043e-21	1.000e+00;1.000e+00	0.0004;0.9996	0.0006;0.9994	s|1e1.1o1|i	2	2	0;0	chr12	+	80945580-80945602;80945581-80945584	80945504-80945580;80945585-80945798	80945581-80945584
525	Prpf4b	ENSMUSG00000021413.9	ENSMUSG00000021413.9:s:34901393-34901673	-0.0000;0.0000	2.250e-21;1.954e-12	9.989e-01;9.989e-01	0.0049;0.9951	0.0041;0.9959	s|1e1.1o1|i	2	2	0;0	chr13	+	34901673-34901998;34901674-34901930	34901393-34901673;34901931-34902131	34901674-34901930
526	Prpf4b	ENSMUSG00000021413.9	ENSMUSG00000021413.9:s:34901931-34902131	-0.0000;0.0000	2.250e-21;5.532e-13	9.991e-01;9.991e-01	0.0051;0.9949	0.0035;0.9965	s|1e1.1o1|i	2	2	0;0	chr13	+	34902131-34902630;34902132-34902629	34901931-34902131;34902630-34902675	34902132-34902629
527	Prpf4b	ENSMUSG00000021413.9	ENSMUSG00000021413.9:s:34902630-34902675	-0.0000;0.0000	4.324e-10;4.815e-10	9.956e-01;9.956e-01	0.0066;0.9934	0.0051;0.9949	s|1e1.1o1|i	2	2	0;0	chr13	+	34902675-34903187;34902676-34902938	34902630-34902675;34902939-34903273	34902676-34902938
528	Atp5j	ENSMUSG00000022890.13	ENSMUSG00000022890.13:s:84834892-84835298	0.0000;0.0000;0.0000	2.247e-21;2.247e-21;2.043e-21	1.000e+00;1.000e+00;1.000e+00	0.0002;0.0002;0.9997	0.0001;0.0001;0.9997	s|1e1.1o1|2e1.1o1|i	3	2	0;0;0	chr16	-	84831507-84834942;84831507-84834892;84834833-84834891	84831071-84831607;84834892-84835298	84834833-84834891
529	Cnpy2	ENSMUSG00000025381.3	ENSMUSG00000025381.3:s:128322459-128322530	0.0000;-0.0000	2.247e-21;2.053e-21	1.000e+00;1.000e+00	0.0016;0.9984	0.0018;0.9982	s|1e1.1o1|i	2	2	0;0	chr10	+	128322530-128323330;128322531-128322544	128322459-128322530;128323330-128323442	128322531-128322544
530	Ran	ENSMUSG00000029430.13	ENSMUSG00000029430.13:s:129020069-129020278	0.0000;0.0000	2.247e-21;2.043e-21	1.000e+00;1.000e+00	0.0009;0.9991	0.0009;0.9991	s|1e1.1o1|i	2	2	0;0	chr5	+	129020278-129020528;129020279-129020527	129020069-129020278;129020528-129020574	129020279-129020527
531	Sfswap	ENSMUSG00000029439.14	ENSMUSG00000029439.14:s:129501221-129501596	0.0001;-0.0001	3.489e-08;3.493e-08	9.848e-01;9.848e-01	0.0065;0.9935	0.0096;0.9904	s|1e1.1o1|i	2	2	0;0	chr5	+	129501596-129503983;129501597-129502393	129501221-129501596;129503974-129504152	129501597-129502393
532	Fscn1	ENSMUSG00000029581.14	ENSMUSG00000029581.14:s:142960343-142960647	0.0000;0.0000	2.247e-21;2.043e-21	1.000e+00;1.000e+00	0.0001;0.9999	0.0001;0.9999	s|1e1.1o2|i	2	2	0;0	chr5	+	142960647-142961131;142960648-142960842	142960343-142960647;142961131-142961280	142960648-142960842
533	Fscn1	ENSMUSG00000029581.14	ENSMUSG00000029581.14:t:142961131-142961280	0.0000;0.0000;0.0000	2.247e-21;2.247e-21;2.043e-21	1.000e+00;1.000e+00;1.000e+00	0.0000;0.0000;0.9999	0.0001;0.0001;0.9999	t|1e1.1o1|2e2.1o1|i	3	3	0;0;0	chr5	+	142960647-142961131;142960871-142961235;142960872-142961130	142960343-142960647;142960843-142960871;142961131-142961280	142960872-142961130
534	Fndc4	ENSMUSG00000038552.14	ENSMUSG00000038552.14:s:31293272-31293486	0.0000;0.0000;-0.0000	2.247e-21;2.247e-21;2.043e-21	1.000e+00;1.000e+00;1.000e+00	0.0008;0.0008;0.9984	0.0008;0.0008;0.9983	s|1e1.1o1|2e1.1o1|i	3	2	0;0;0	chr5	-	31293164-31293414;31293164-31293395;31293165-31293271	31292242-31293164;31293272-31293486	31293165-31293271
535	Mrps34	ENSMUSG00000038880.13	ENSMUSG00000038880.13:s:24895116-24895488	0.0000;-0.0000	2.247e-21;3.762e-16	9.999e-01;9.999e-01	0.0026;0.9974	0.0035;0.9965	s|1e1.1o1|i	2	2	0;0	chr17	+	24895488-24895662;24895489-24895661	24895116-24895488;24895662-24895704	24895489-24895661
536	Rnf167	ENSMUSG00000040746.15	ENSMUSG00000040746.15:s:70647235-70647313	0.0000;-0.0000	2.247e-21;2.043e-21	1.000e+00;1.000e+00	0.0011;0.9989	0.0012;0.9988	s|1e1.1o1|i	2	2	0;0	chr11	+	70647313-70647741;70647314-70647554	70647235-70647313;70647555-70647952	70647314-70647554
537	Crb3	ENSMUSG00000044279.15	ENSMUSG00000044279.15:s:57065090-57065427	0.0000;0.0000	2.247e-21;2.043e-21	1.000e+00;1.000e+00	0.0006;0.9994	0.0007;0.9993	s|1e1.1o1|i	2	2	0;0	chr17	+	57065233-57065609;57065428-57065608	57065090-57065427;57065609-57065918	57065428-57065608
538	Crb3	ENSMUSG00000044279.15	ENSMUSG00000044279.15:t:57062508-57062766	-0.0000;-0.0000;0.0000	2.249e-21;2.249e-21;7.170e-12	9.993e-01;9.993e-01;9.974e-01	0.0034;0.0034;0.9932	0.0030;0.0030;0.9940	t|1e1.1o1|1e2.1o1|i	3	3	0;0;0	chr17	+	57062228-57062595;57062373-57062595;57062374-57062507	57062141-57062228;57062231-57062373;57062508-57062766	57062374-57062507
539	Rnf31	ENSMUSG00000047098.18	ENSMUSG00000047098.18:t:55596175-55596255	0.0000;-0.0000	1.572e-11;2.778e-11	9.983e-01;9.983e-01	0.0030;0.9970	0.0056;0.9944	t|1e1.1o1|i	2	2	0;0	chr14	+	55595760-55596175;55596091-55596174	55595470-55595760;55596175-55596255	55596091-55596174
540	Nisch	ENSMUSG00000021910.15	ENSMUSG00000021910.15:s:31172111-31172178	0.0000;0.0000	2.247e-21;2.043e-21	1.000e+00;1.000e+00	0.0006;0.9994	0.0006;0.9994	s|1e1.1o1|i	2	2	0;0	chr14	-	31172026-31172111;31172027-31172110	31172014-31172026;31172111-31172178	31172027-31172110
541	Nisch	ENSMUSG00000021910.15	ENSMUSG00000021910.15:s:31185366-31185642	0.0000;-0.0000	2.247e-21;2.043e-21	1.000e+00;1.000e+00	0.0010;0.9990	0.0012;0.9988	s|1e1.1o1|i	2	2	0;0	chr14	-	31171508-31185366;31185323-31185365	31170930-31171508;31185366-31185642	31185323-31185365
542	Nisch	ENSMUSG00000021910.15	ENSMUSG00000021910.15:t:31170930-31171508	0.0000;0.0000	2.247e-21;2.043e-21	1.000e+00;1.000e+00	0.0006;0.9994	0.0006;0.9994	t|1e1.1o1|i	2	2	0;0	chr14	-	31171508-31185366;31171509-31172013	31170930-31171508;31185366-31185642	31171509-31172013
543	Nisch	ENSMUSG00000021910.15	ENSMUSG00000021910.15:t:31176896-31177015	0.0000;-0.0000	2.247e-21;2.043e-21	1.000e+00;1.000e+00	0.0009;0.9991	0.0010;0.9990	t|1e1.1o1|i	2	2	0;0	chr14	-	31177015-31189731;31177016-31177205	31176896-31177015;31189731-31189826	31177016-31177205
544	Haus4	ENSMUSG00000022177.9	ENSMUSG00000022177.9:s:54542383-54542451	0.0001;-0.0001	3.360e-08;3.361e-08	9.869e-01;9.869e-01	0.0055;0.9945	0.0095;0.9905	s|1e1.1o1|i	2	2	0;0	chr14	-	54542257-54542383;54542258-54542382	54541785-54542257;54542383-54542451	54542258-54542382
545	Axin1	ENSMUSG00000024182.16	ENSMUSG00000024182.16:s:26138688-26138902	0.0000;-0.0000	2.248e-21;2.984e-13	9.996e-01;9.996e-01	0.0033;0.9967	0.0042;0.9958	s|1e1.1o1|i	2	2	0;0	chr17	+	26138902-26139029;26138903-26138949	26138688-26138902;26138950-26139041	26138903-26138949
546	Obsl1	ENSMUSG00000026211.17	ENSMUSG00000026211.17:s:75497008-75497280	0.0000;0.0000;-0.0000	2.247e-21;2.247e-21;2.043e-21	1.000e+00;1.000e+00;1.000e+00	0.0007;0.0007;0.9986	0.0010;0.0010;0.9980	s|1e1.1o1|1e2.1o1|i	3	3	0;0;0	chr1	-	75496624-75497008;75494057-75497008;75496625-75497007	75493785-75494057;75496336-75496624;75497008-75497280	75496625-75497007
547	Sdccag3	ENSMUSG00000026927.17	ENSMUSG00000026927.17:s:26387556-26387671	0.0001;-0.0001	1.182e-08;1.185e-08	9.893e-01;9.893e-01	0.0060;0.9940	0.0085;0.9915	s|1e1.1o1|i	2	2	0;0	chr2	-	26387311-26387556;26387312-26387555	26386655-26387311;26387556-26387671	26387312-26387555
548	Dnaja1	ENSMUSG00000028410.13	ENSMUSG00000028410.13:s:40722922-40723001	0.0000;-0.0000	2.247e-21;9.569e-16	9.999e-01;9.999e-01	0.0025;0.9975	0.0038;0.9962	s|1e1.1o1|i	2	2	0;0	chr4	+	40723001-40723703;40723002-40723116	40722922-40723001;40723362-40723844	40723002-40723116
549	Cc2d1b	ENSMUSG00000028582.14	ENSMUSG00000028582.14:t:108626020-108626153	0.0000;-0.0000	2.247e-21;7.479e-18	1.000e+00;1.000e+00	0.0020;0.9980	0.0033;0.9967	t|1e1.1o1|i	2	2	0;0	chr4	+	108625814-108626038;108626007-108626019	108625655-108625814;108626020-108626153	108626007-108626019
550	Ube4b	ENSMUSG00000028960.18	ENSMUSG00000028960.18:s:149329385-149329737	0.0000;-0.0000	2.247e-21;2.043e-21	1.000e+00;1.000e+00	0.0019;0.9981	0.0020;0.9980	s|1e1.1o1|i	2	2	0;0	chr4	-	149328476-149329385;149328477-149329384	149328416-149328476;149329385-149329737	149328477-149329384
551	Nadk	ENSMUSG00000029063.16	ENSMUSG00000029063.16:t:155576993-155577197	0.0000;0.0000;0.0000;0.0000;-0.0001	2.350e-10;2.350e-10;2.350e-10;2.350e-10;5.933e-09	9.985e-01;9.985e-01;9.985e-01;9.985e-01;9.858e-01	0.0021;0.0021;0.0021;0.0021;0.9916	0.0029;0.0029;0.0029;0.0029;0.9885	t|1e1.1o1|1e2.1o1|1e3.1o2|1e3.2o2|i	5	4	0;0;0;0;0	chr4	+	155562455-155576993;155563979-155576993;155576782-155576993;155576890-155576993;155576891-155576992	155562378-155562455;155563700-155563979;155576728-155576890;155576993-155577197	155576891-155576992
552	Ccdc91	ENSMUSG00000030301.17	ENSMUSG00000030301.17:s:147475828-147475895	0.0000;-0.0000	2.247e-21;1.191e-16	9.999e-01;9.999e-01	0.0031;0.9969	0.0034;0.9966	s|1e1.1o1|i	2	2	0;0	chr6	+	147475895-147507784;147475896-147475990	147475828-147475895;147507784-147507827	147475896-147475990
553	Gas2l1	ENSMUSG00000034201.13	ENSMUSG00000034201.13:t:5063826-5064478	0.0000;0.0000;-0.0000	2.247e-21;2.247e-21;2.043e-21	1.000e+00;1.000e+00;1.000e+00	0.0007;0.0007;0.9986	0.0013;0.0013;0.9975	t|1e1.1o1|1e2.1o1|i	3	3	0;0;0	chr11	-	5064478-5065215;5064478-5064837;5064479-5064836	5063826-5064478;5064837-5065094;5065215-5065327	5064479-5064836
554	Bub3	ENSMUSG00000066979.6	ENSMUSG00000066979.6:s:131560222-131560454	-0.0000;0.0000	3.409e-06;3.409e-06	9.281e-01;9.281e-01	0.0141;0.9859	0.0145;0.9855	s|1e1.1o1|i	2	2	0;0	chr7	+	131560454-131560710;131560455-131560608	131560222-131560454;131560609-131561477	131560455-131560608
555	Slc35g2	ENSMUSG00000070287.3	ENSMUSG00000070287.3:s:100552798-100553634	0.0000;-0.0000	2.247e-21;2.315e-16	9.999e-01;9.999e-01	0.0025;0.9975	0.0035;0.9965	s|1e1.1o1|i	2	2	0;0	chr9	-	100552573-100552798;100552574-100552797	100552188-100552573;100552798-100553634	100552574-100552797
556	Yipf3	ENSMUSG00000071074.9	ENSMUSG00000071074.9:s:46248841-46248870	0.0000;0.0000	2.247e-21;2.043e-21	1.000e+00;1.000e+00	0.0006;0.9994	0.0009;0.9991	s|1e1.2o2|i	2	2	0;0	chr17	+	46248870-46250421;46248871-46249028	46248841-46248870;46250089-46250456	46248871-46249028
557	Snhg20	ENSMUSG00000086859.3	ENSMUSG00000086859.3:s:117076790-117076898	0.0000;-0.0000	2.248e-21;8.629e-15	9.998e-01;9.998e-01	0.0032;0.9968	0.0038;0.9962	s|1e1.1o1|i	2	2	0;0	chr11	+	117076898-117077108;117076899-117077107	117076790-117076898;117077108-117077457	117076899-117077107
558	Erdr1	ENSMUSG00000096768.7	ENSMUSG00000096768.7:s:90785442-90785689	0.0000;0.0000	2.247e-21;2.043e-21	1.000e+00;1.000e+00	0.0006;0.9994	0.0008;0.9992	s|1e1.1o1|i	2	2	0;0	chrY	+	90785689-90785694;90785690-90785693	90785442-90785689;90785694-90785696	90785690-90785693
559	Erdr1	ENSMUSG00000096768.7	ENSMUSG00000096768.7:s:90785694-90785696	0.0000;-0.0000	2.247e-21;2.043e-21	1.000e+00;1.000e+00	0.0007;0.9993	0.0009;0.9991	s|1e1.1o1|i	2	2	0;0	chrY	+	90785696-90785701;90785697-90785700	90785694-90785696;90785701-90785758	90785697-90785700
560	Erdr1	ENSMUSG00000096768.7	ENSMUSG00000096768.7:s:90785701-90785758	0.0000;-0.0000	2.247e-21;2.043e-21	1.000e+00;1.000e+00	0.0010;0.9990	0.0012;0.9988	s|1e1.1o1|i	2	2	0;0	chrY	+	90785758-90785764;90785759-90785763	90785701-90785758;90785764-90785964	90785759-90785763
561	Atp5s	ENSMUSG00000054894.6	ENSMUSG00000054894.6:s:69724950-69725294	0.0000;0.0000;0.0000;0.0000;-0.0000	2.249e-21;2.249e-21;2.249e-21;2.249e-21;3.495e-10	9.992e-01;9.992e-01;9.992e-01;9.992e-01;9.918e-01	0.0021;0.0021;0.0021;0.0021;0.9918	0.0024;0.0024;0.0024;0.0024;0.9904	s|1e1.1o1|1e2.1o1|1e3.1o1|2e2.1o1|i	5	4	0;0;0;0;0	chr12	+	69725014-69725455;69725014-69737951;69725014-69740899;69725294-69737951;69725295-69725454	69724950-69725294;69725455-69725554;69737951-69738061;69740899-69741107	69725295-69725454
562	Idi1	ENSMUSG00000058258.14	ENSMUSG00000058258.14:s:8890318-8890600	-0.0000;0.0000	2.247e-21;2.043e-21	1.000e+00;1.000e+00	0.0017;0.9983	0.0015;0.9985	s|1e1.1o1|i	2	2	0;0	chr13	+	8890375-8891237;8890601-8891236	8890318-8890600;8891237-8892451	8890601-8891236
563	Znhit1	ENSMUSG00000059518.14	ENSMUSG00000059518.14:s:136982518-136982687	0.0003;-0.0003	1.904e-06;1.904e-06	9.594e-01;9.594e-01	0.0074;0.9926	0.0138;0.9862	s|1e1.1o1|i	2	2	0;0	chr5	-	136982417-136982518;136982418-136982517	136982164-136982417;136982518-136982687	136982418-136982517
564	Mapk7	ENSMUSG00000001034.17	ENSMUSG00000001034.17:s:61490346-61490504	0.0000;-0.0000	2.247e-21;2.043e-21	1.000e+00;1.000e+00	0.0011;0.9989	0.0012;0.9988	s|1e1.1o1|i	2	2	0;0	chr11	-	61489928-61490346;61489929-61490345	61489849-61489928;61490346-61490504	61489929-61490345
565	Smg5	ENSMUSG00000001415.10	ENSMUSG00000001415.10:s:88342441-88342480	-0.0000;0.0000	2.247e-21;4.441e-16	9.999e-01;9.999e-01	0.0036;0.9964	0.0025;0.9975	s|1e1.1o1|i	2	2	0;0	chr3	+	88342480-88342523;88342481-88342522	88342441-88342480;88342523-88342564	88342481-88342522
566	Npepps	ENSMUSG00000001441.13	ENSMUSG00000001441.13:t:97205842-97206134	0.0000;0.0000;-0.0000	2.248e-21;2.248e-21;4.144e-13	9.997e-01;9.997e-01;9.989e-01	0.0027;0.0027;0.9947	0.0030;0.0030;0.9940	t|1e1.1o1|2e2.1o1|i	3	3	0;0;0	chr11	-	97206134-97213771;97206091-97213032;97206135-97206907	97205842-97206134;97213032-97213295;97213537-97213878	97206135-97206907
567	Ssr4	ENSMUSG00000002014.12	ENSMUSG00000002014.12:s:73789800-73789874	0.0002;-0.0002	1.127e-06;1.127e-06	9.613e-01;9.613e-01	0.0083;0.9917	0.0134;0.9866	s|1e1.1o1|i	2	2	0;0	chrX	+	73789874-73790031;73789875-73790030	73789800-73789874;73790031-73790332	73789875-73790030
568	Ssr4	ENSMUSG00000002014.12	ENSMUSG00000002014.12:s:73790359-73790424	0.0001;-0.0001	5.647e-09;5.678e-09	9.914e-01;9.914e-01	0.0055;0.9945	0.0084;0.9916	s|1e1.1o1|i	2	2	0;0	chrX	+	73790424-73790654;73790425-73790653	73790359-73790424;73790654-73790830	73790425-73790653
569	Mdp1	ENSMUSG00000002329.7	ENSMUSG00000002329.7:s:55660168-55660228	0.0000;-0.0000	2.247e-21;3.266e-19	1.000e+00;1.000e+00	0.0022;0.9978	0.0028;0.9972	s|1e1.1o1|i	2	2	0;0	chr14	-	55660098-55660168;55660099-55660167	55659758-55660098;55660168-55660228	55660099-55660167
570	Rgs19	ENSMUSG00000002458.13	ENSMUSG00000002458.13:s:181689335-181689611	0.0000;0.0000;-0.0000	2.247e-21;2.247e-21;2.505e-13	9.998e-01;9.998e-01;9.992e-01	0.0024;0.0024;0.9953	0.0028;0.0028;0.9945	s|1e1.1o1|1e2.1o1|i	3	3	0;0;0	chr2	-	181689295-181689377;181688718-181689377;181689296-181689334	181688419-181688718;181689018-181689295;181689335-181689611	181689296-181689334
571	Rgs19	ENSMUSG00000002458.13	ENSMUSG00000002458.13:t:181688419-181688718	0.0000;0.0000;0.0000	2.247e-21;2.247e-21;2.043e-21	1.000e+00;1.000e+00;1.000e+00	0.0005;0.0005;0.9991	0.0004;0.0004;0.9991	t|1e1.1o1|1e2.1o1|i	3	3	0;0;0	chr2	-	181688718-181689702;181688718-181689377;181688719-181689017	181688419-181688718;181689335-181689611;181689662-181689776	181688719-181689017
572	Cse1l	ENSMUSG00000002718.14	ENSMUSG00000002718.14:s:166906040-166906096	0.0000;0.0000	2.247e-21;2.043e-21	1.000e+00;1.000e+00	0.0007;0.9993	0.0008;0.9992	s|1e1.2o2|i	2	2	0;0	chr2	+	166906096-166940055;166906097-166906110	166906040-166906096;166939910-166940118	166906097-166906110
573	Tmem39a	ENSMUSG00000002845.14	ENSMUSG00000002845.14:s:38585176-38585401	-0.0000;0.0000	2.247e-21;2.043e-21	1.000e+00;1.000e+00	0.0015;0.9985	0.0011;0.9989	s|1e1.1o1|i	2	2	0;0	chr16	+	38585401-38591404;38585402-38585415	38585176-38585401;38591404-38592162	38585402-38585415
574	Tmem39a	ENSMUSG00000002845.14	ENSMUSG00000002845.14:t:38591008-38591346	0.0000;0.0000	2.247e-21;2.043e-21	1.000e+00;1.000e+00	0.0009;0.9991	0.0007;0.9993	t|1e1.1o2|i	2	2	0;0	chr16	+	38588282-38591008;38590943-38591007	38588039-38588303;38591008-38591346	38590943-38591007
575	Apoe	ENSMUSG00000002985.16	ENSMUSG00000002985.16:s:19696620-19697103	0.0000;0.0000	2.247e-21;2.043e-21	1.000e+00;1.000e+00	0.0000;1.0000	0.0000;1.0000	s|1e1.1o1|i	2	2	0;0	chr7	-	19696337-19696724;19696338-19696619	19696109-19696337;19696620-19697103	19696338-19696619
576	Apoe	ENSMUSG00000002985.16	ENSMUSG00000002985.16:s:19697240-19697647	0.0003;-0.0003	3.044e-06;3.044e-06	9.397e-01;9.397e-01	0.0104;0.9896	0.0156;0.9844	s|1e1.1o1|i	2	2	0;0	chr7	-	19697103-19697479;19697104-19697239	19696620-19697103;19697240-19697647	19697104-19697239
577	Apoe	ENSMUSG00000002985.16	ENSMUSG00000002985.16:t:19698188-19698272	0.0000;0.0000;0.0000;0.0000;0.0000;-0.0001	2.478e-09;2.478e-09;2.478e-09;2.478e-09;2.478e-09;7.347e-08	9.971e-01;9.971e-01;9.971e-01;9.971e-01;9.971e-01;9.648e-01	0.0025;0.0025;0.0025;0.0025;0.0025;0.9873	0.0027;0.0027;0.0027;0.0027;0.0027;0.9864	t|1e1.1o1|2e1.1o1|2e2.1o1|2e3.1o1|2e4.1o1|i	6	5	0;0;0;0;0;0	chr7	-	19698272-19699011;19698253-19699011;19698253-19698972;19698253-19698524;19698253-19698404;19698273-19698403	19698188-19698272;19698404-19698473;19698524-19698621;19698972-19699008;19699011-19699188	19698273-19698403
578	Nosip	ENSMUSG00000003421.13	ENSMUSG00000003421.13:t:45076627-45076739	0.0000;0.0000	2.247e-21;2.043e-21	1.000e+00;1.000e+00	0.0005;0.9995	0.0006;0.9994	t|1e1.1o1|i	2	2	0;0	chr7	+	45076428-45076627;45076598-45076626	45076310-45076428;45076627-45076739	45076598-45076626
579	Bax	ENSMUSG00000003873.11	ENSMUSG00000003873.11:s:45466742-45466898	0.0000;0.0000;-0.0000	2.247e-21;2.247e-21;2.043e-21	1.000e+00;1.000e+00;1.000e+00	0.0007;0.0007;0.9986	0.0011;0.0011;0.9978	s|1e1.1o2|1e1.2o2|i	3	2	0;0;0	chr7	-	45466306-45466742;45466271-45466742;45466307-45466741	45466220-45466306;45466742-45466898	45466307-45466741
580	Dnajb11	ENSMUSG00000004460.16	ENSMUSG00000004460.16:s:22871671-22872104	0.0000;0.0000;0.0000	2.247e-21;2.247e-21;2.043e-21	1.000e+00;1.000e+00;1.000e+00	0.0004;0.0004;0.9992	0.0004;0.0004;0.9991	s|1e1.1o1|1e2.1o1|i	3	3	0;0;0	chr16	+	22871763-22872140;22871763-22878403;22872105-22872139	22871671-22872104;22872140-22872465;22878403-22879634	22872105-22872139
581	Pafah1b3	ENSMUSG00000005447.12	ENSMUSG00000005447.12:s:25297843-25297986	0.0000;-0.0000	2.247e-21;2.043e-21	1.000e+00;1.000e+00	0.0018;0.9982	0.0021;0.9979	s|1e1.1o1|i	2	2	0;0	chr7	-	25297470-25297843;25297471-25297842	25297372-25297470;25297843-25297986	25297471-25297842
582	Ephb3	ENSMUSG00000005958.14	ENSMUSG00000005958.14:s:21214325-21214672	0.0000;-0.0000	2.248e-21;2.076e-14	9.997e-01;9.997e-01	0.0034;0.9966	0.0040;0.9960	s|1e1.1o1|i	2	2	0;0	chr16	+	21214672-21214794;21214673-21214793	21214325-21214672;21214794-21214997	21214673-21214793
583	Ppp2r1a	ENSMUSG00000007564.14	ENSMUSG00000007564.14:t:20958828-20958837	0.0000;0.0000	2.247e-21;2.043e-21	1.000e+00;1.000e+00	0.0002;0.9998	0.0003;0.9997	t|1e1.1o1|i	2	2	0;0	chr17	+	20957112-20958828;20958785-20958827	20956957-20957112;20958828-20958837	20958785-20958827
584	Emg1	ENSMUSG00000004268.11	ENSMUSG00000004268.11:s:124705515-124705659	-0.0000;0.0000	2.252e-21;3.298e-12	9.984e-01;9.984e-01	0.0051;0.9949	0.0048;0.9952	s|1e1.1o1|i	2	2	0;0	chr6	-	124705216-124705515;124705217-124705514	124705158-124705216;124705515-124705659	124705217-124705514
585	Ndrg1	ENSMUSG00000005125.12	ENSMUSG00000005125.12:s:66948441-66948484	0.0000;0.0000;0.0000;0.0000;-0.0000	2.247e-21;2.247e-21;2.247e-21;2.247e-21;1.166e-14	1.000e+00;1.000e+00;1.000e+00;1.000e+00;9.995e-01	0.0006;0.0006;0.0006;0.0006;0.9976	0.0016;0.0016;0.0016;0.0016;0.9937	s|1e2.2o2|1e3.2o2|2e2.2o2|3e1.1o1|i	5	4	0;0;0;0;0	chr15	-	66944834-66948463;66940167-66948463;66944834-66948451;66946457-66948441;66948425-66948440	66940143-66940246;66944776-66944838;66946432-66946457;66948441-66948484	66948425-66948440
586	Ndrg1	ENSMUSG00000005125.12	ENSMUSG00000005125.12:t:66946432-66946457	0.0000;-0.0000	2.250e-21;4.425e-12	9.991e-01;9.991e-01	0.0019;0.9981	0.0050;0.9950	t|1e1.3o3|i	2	2	0;0	chr15	-	66946457-66948441;66946458-66946536	66946432-66946457;66948441-66948484	66946458-66946536
587	Ndrg1	ENSMUSG00000005125.12	ENSMUSG00000005125.12:t:66948379-66948424	0.0000;-0.0000	2.247e-21;2.768e-15	9.998e-01;9.998e-01	0.0015;0.9985	0.0040;0.9960	t|1e1.1o1|i	2	2	0;0	chr15	-	66948424-66959362;66948425-66948440	66948379-66948424;66959362-66959397	66948425-66948440
588	Ergic3	ENSMUSG00000005881.13	ENSMUSG00000005881.13:s:156008045-156008228	0.0000;-0.0000	2.247e-21;1.109e-20	1.000e+00;1.000e+00	0.0017;0.9983	0.0026;0.9974	s|1e1.1o1|i	2	2	0;0	chr2	+	156008228-156008365;156008229-156008364	156008045-156008228;156008365-156008435	156008229-156008364
589	Rps9	ENSMUSG00000006333.14	ENSMUSG00000006333.14:s:3703993-3704064	-0.0000;-0.0000;0.0000	2.247e-21;2.247e-21;8.451e-15	9.999e-01;9.999e-01;9.994e-01	0.0026;0.0026;0.9948	0.0024;0.0024;0.9952	s|1e1.1o2|1e1.2o2|i	3	2	0;0;0	chr7	+	3704064-3704215;3704064-3704327;3704065-3704214	3703993-3704064;3704215-3704448	3704065-3704214
590	Ctnnb1	ENSMUSG00000006932.17	ENSMUSG00000006932.17:s:120933400-120933616	0.0000;-0.0000	2.247e-21;2.043e-21	1.000e+00;1.000e+00	0.0006;0.9994	0.0009;0.9991	s|1e1.1o1|i	2	2	0;0	chr9	+	120933616-120950173;120933617-120933622	120933400-120933616;120950173-120950233	120933617-120933622
591	Man1a2	ENSMUSG00000008763.16	ENSMUSG00000008763.16:s:100685142-100685503	0.0000;0.0000;-0.0000	2.247e-21;2.247e-21;2.043e-21	1.000e+00;1.000e+00;1.000e+00	0.0008;0.0008;0.9984	0.0012;0.0012;0.9975	s|1e1.1o2|1e1.2o2|i	3	2	0;0;0	chr3	-	100684687-100685142;100684627-100685142;100685126-100685141	100684561-100685125;100685142-100685503	100685126-100685141
592	Rps25	ENSMUSG00000009927.9	ENSMUSG00000009927.9:s:44407139-44407757	-0.0000;-0.0000;0.0000	1.749e-09;1.749e-09;8.874e-09	9.944e-01;9.944e-01;9.823e-01	0.0050;0.0050;0.9900	0.0049;0.0049;0.9902	s|1e1.1o1|1e2.1o1|i	3	3	0;0;0	chr9	+	44407757-44407988;44407757-44408686;44407758-44407987	44407139-44407757;44407988-44408381;44408686-44409355	44407758-44407987
593	Rps25	ENSMUSG00000009927.9	ENSMUSG00000009927.9:s:44409954-44410052	0.0000;-0.0000	1.117e-10;1.541e-10	9.950e-01;9.950e-01	0.0060;0.9940	0.0066;0.9934	s|1e1.1o1|i	2	2	0;0	chr9	+	44410052-44410146;44410053-44410145	44409954-44410052;44410146-44410427	44410053-44410145
594	Odc1	ENSMUSG00000011179.8	ENSMUSG00000011179.8:t:17547733-17547806	0.0000;0.0000	2.247e-21;2.043e-21	1.000e+00;1.000e+00	0.0001;0.9999	0.0002;0.9998	t|1e1.1o1|i	2	2	0;0	chr12	+	17547400-17547733;17547708-17547732	17547250-17547400;17547733-17547806	17547708-17547732
595	Yes1	ENSMUSG00000014932.15	ENSMUSG00000014932.15:s:32684551-32685577	0.0000;-0.0000	2.252e-21;7.120e-12	9.984e-01;9.984e-01	0.0042;0.9958	0.0054;0.9946	s|1e1.1o1|i	2	2	0;0	chr5	+	32684806-32686521;32685578-32686520	32684551-32685577;32686521-32687057	32685578-32686520
596	Zdhhc12	ENSMUSG00000015335.16	ENSMUSG00000015335.16:s:30091667-30091833	0.0000;-0.0000	2.248e-21;2.321e-14	9.998e-01;9.998e-01	0.0021;0.9979	0.0040;0.9960	s|1e1.1o1|i	2	2	0;0	chr2	-	30091566-30091667;30091567-30091666	30090944-30091566;30091667-30091833	30091567-30091666
597	Anp32e	ENSMUSG00000015749.12	ENSMUSG00000015749.12:s:95937882-95938003	0.0000;0.0000	2.247e-21;2.043e-21	1.000e+00;1.000e+00	0.0003;0.9997	0.0004;0.9996	s|1e1.1o1|i	2	2	0;0	chr3	+	95938003-95944307;95938004-95938003	95937882-95938003;95938004-95938039;95944204-95944361	95938004-95938003
598	Anp32e	ENSMUSG00000015749.12	ENSMUSG00000015749.12:t:95938004-95938039	0.0000;0.0000	2.247e-21;2.043e-21	1.000e+00;1.000e+00	0.0003;0.9997	0.0004;0.9996	t|1e1.1o1|i	2	2	0;0	chr3	+	95929650-95938004;95938004-95938003	95929246-95929650;95937882-95938003;95938004-95938039	95938004-95938003
599	Gtf3a	ENSMUSG00000016503.16	ENSMUSG00000016503.16:s:146955124-146955183	0.0000;0.0000	2.247e-21;2.043e-21	1.000e+00;1.000e+00	0.0003;0.9997	0.0005;0.9995	s|1e1.1o1|i	2	2	0;0	chr5	+	146955183-146955368;146955184-146955367	146955124-146955183;146955368-146955614	146955184-146955367
600	Rrp7a	ENSMUSG00000018040.9	ENSMUSG00000018040.9:s:83116639-83116971	0.0000;0.0000	2.247e-21;2.043e-21	1.000e+00;1.000e+00	0.0002;0.9998	0.0003;0.9997	s|1e1.1o1|i	2	2	0;0	chr15	-	83115932-83116639;83115933-83116638	83113433-83115932;83116639-83116971	83115933-83116638
601	Phf23	ENSMUSG00000018572.10	ENSMUSG00000018572.10:t:69998502-69999132	0.0000;0.0000	2.247e-21;2.043e-21	1.000e+00;1.000e+00	0.0006;0.9994	0.0007;0.9993	t|1e1.1o1|i	2	2	0;0	chr11	+	69997838-69998502;69998497-69998501	69997746-69997838;69998502-69999132	69998497-69998501
602	Polr2i	ENSMUSG00000019738.15	ENSMUSG00000019738.15:s:30231948-30232404	0.0000;0.0000;0.0000	2.247e-21;2.247e-21;2.043e-21	1.000e+00;1.000e+00;1.000e+00	0.0008;0.0008;0.9984	0.0007;0.0007;0.9987	s|1e1.1o1|2e1.1o1|i	3	2	0;0;0	chr7	+	30232378-30232482;30232404-30232482;30232405-30232481	30231948-30232404;30232482-30232536	30232405-30232481
603	Polr2i	ENSMUSG00000019738.15	ENSMUSG00000019738.15:s:30232603-30232823	0.0000;-0.0000	2.247e-21;7.732e-19	1.000e+00;1.000e+00	0.0027;0.9973	0.0030;0.9970	s|1e1.1o1|i	2	2	0;0	chr7	+	30232823-30232907;30232824-30232906	30232603-30232823;30232907-30232981	30232824-30232906
604	Polr2i	ENSMUSG00000019738.15	ENSMUSG00000019738.15:s:30232907-30232981	0.0000;-0.0000	2.247e-21;2.140e-17	9.999e-01;9.999e-01	0.0029;0.9971	0.0032;0.9968	s|1e1.1o1|i	2	2	0;0	chr7	+	30232981-30233067;30232982-30233066	30232907-30232981;30233067-30233119	30232982-30233066
605	Map2k7	ENSMUSG00000002948.19	ENSMUSG00000002948.19:s:4245695-4246300	-0.0000;0.0000	2.252e-21;1.030e-11	9.985e-01;9.985e-01	0.0053;0.9947	0.0039;0.9961	s|1e1.1o2|i	2	2	0;0	chr8	+	4245825-4247657;4246301-4246672	4245695-4246300;4247657-4247897	4246301-4246672
606	Map2k7	ENSMUSG00000002948.19	ENSMUSG00000002948.19:t:4247657-4247897	-0.0000;-0.0000;0.0000	2.247e-21;2.247e-21;2.221e-16	1.000e+00;1.000e+00;9.998e-01	0.0023;0.0023;0.9954	0.0018;0.0018;0.9964	t|1e1.1o1|2e2.1o1|i	3	3	0;0;0	chr8	+	4245825-4247657;4246828-4247730;4246829-4247656	4245695-4246300;4246673-4246828;4247657-4247897	4246829-4247656
607	Csnk1g2	ENSMUSG00000003345.16	ENSMUSG00000003345.16:s:80638010-80638079	0.0000;-0.0000	2.247e-21;4.040e-17	9.999e-01;9.999e-01	0.0022;0.9978	0.0033;0.9967	s|1e1.1o1|i	2	2	0;0	chr10	+	80638079-80638161;80638080-80638160	80638010-80638079;80638161-80638309	80638080-80638160
608	Ruvbl2	ENSMUSG00000003868.14	ENSMUSG00000003868.14:t:45434252-45434356	-0.0000;-0.0000;0.0000	2.247e-21;2.247e-21;2.087e-21	1.000e+00;1.000e+00;1.000e+00	0.0017;0.0017;0.9967	0.0015;0.0015;0.9970	t|1e1.1o1|1e2.1o1|i	3	3	0;0;0	chr7	-	45434356-45434881;45434356-45434620;45434357-45434619	45434252-45434356;45434620-45434709;45434881-45435337	45434357-45434619
609	Pkn2	ENSMUSG00000004591.16	ENSMUSG00000004591.16:s:142881880-142882004	0.0000;-0.0000	2.247e-21;2.043e-21	1.000e+00;1.000e+00	0.0007;0.9993	0.0008;0.9992	s|1e1.1o1|i	2	2	0;0	chr3	-	142881793-142881880;142881794-142881879	142881611-142881793;142881880-142882004	142881794-142881879
610	Prdx2	ENSMUSG00000005161.15	ENSMUSG00000005161.15:t:84970152-84970344	0.0000;0.0000;0.0000;-0.0001	2.194e-10;2.194e-10;2.194e-10;3.237e-09	9.979e-01;9.979e-01;9.979e-01;9.869e-01	0.0028;0.0028;0.0028;0.9915	0.0035;0.0035;0.0035;0.9894	t|1e1.1o1|2e1.1o1|2e2.1o1|i	4	3	0;0;0;0	chr8	+	84969762-84970152;84969762-84970240;84970008-84970240;84970009-84970151	84969587-84969762;84969767-84970008;84970152-84970344	84970009-84970151
611	Eif4g2	ENSMUSG00000005610.17	ENSMUSG00000005610.17:s:111082962-111083030	0.0000;0.0000	2.247e-21;2.043e-21	1.000e+00;1.000e+00	0.0004;0.9996	0.0004;0.9996	s|1e1.1o1|i	2	2	0;0	chr7	-	111082823-111082962;111082828-111082961	111082785-111082827;111082962-111083030	111082828-111082961
612	Elovl1	ENSMUSG00000006390.15	ENSMUSG00000006390.15:s:118431898-118432432	0.0000;0.0000	2.247e-21;2.043e-21	1.000e+00;1.000e+00	0.0002;0.9998	0.0003;0.9997	s|1e1.1o1|i	2	2	0;0	chr4	+	118432432-118432538;118432433-118432537	118431898-118432432;118432538-118432953	118432433-118432537
613	Arpp19	ENSMUSG00000007656.13	ENSMUSG00000007656.13:s:75037614-75037723	0.0000;0.0000;-0.0000	2.247e-21;2.247e-21;2.367e-21	1.000e+00;1.000e+00;1.000e+00	0.0013;0.0013;0.9975	0.0015;0.0015;0.9970	s|1e1.1o1|2e1.1o1|i	3	2	0;0;0	chr9	+	75037719-75037907;75037723-75037907;75037724-75037748	75037614-75037723;75037749-75038473	75037724-75037748
614	Arpp19	ENSMUSG00000007656.13	ENSMUSG00000007656.13:s:75056635-75056916	0.0000;0.0000	2.247e-21;2.043e-21	1.000e+00;1.000e+00	0.0002;0.9998	0.0002;0.9998	s|1e1.1o1|i	2	2	0;0	chr9	+	75056916-75057165;75056917-75057164	75056635-75056916;75057165-75060313	75056917-75057164
615	Gabpa	ENSMUSG00000008976.16	ENSMUSG00000008976.16:t:84862232-84863779	0.0000;-0.0000	6.623e-11;1.181e-10	9.953e-01;9.953e-01	0.0060;0.9940	0.0063;0.9937	t|1e1.1o1|i	2	2	0;0	chr16	+	84860146-84862232;84861316-84862231	84860045-84860146;84862232-84863779	84861316-84862231
616	Ubp1	ENSMUSG00000009741.15	ENSMUSG00000009741.15:s:113975346-113975969	0.0000;0.0000	2.247e-21;2.043e-21	1.000e+00;1.000e+00	0.0014;0.9986	0.0013;0.9987	s|1e1.1o1|i	2	2	0;0	chr9	+	113975577-113976506;113975970-113976505	113975346-113975969;113976506-113977202	113975970-113976505
617	Mrpl52	ENSMUSG00000010406.12	ENSMUSG00000010406.12:s:54426909-54426960	0.0000;-0.0000	2.247e-21;2.043e-21	1.000e+00;1.000e+00	0.0014;0.9986	0.0016;0.9984	s|1e1.1o1|i	2	2	0;0	chr14	+	54426960-54427034;54426961-54427033	54426909-54426960;54427034-54427118	54426961-54427033
618	Mrpl52	ENSMUSG00000010406.12	ENSMUSG00000010406.12:s:54427034-54427118	-0.0000;0.0000	2.247e-21;2.043e-21	1.000e+00;1.000e+00	0.0022;0.9978	0.0020;0.9980	s|1e1.1o1|i	2	2	0;0	chr14	+	54427091-54427171;54427119-54427170	54427034-54427118;54427171-54427777	54427119-54427170
619	Rbsn	ENSMUSG00000014550.14	ENSMUSG00000014550.14:t:92186712-92190252	0.0000;-0.0000	3.173e-10;3.573e-10	9.954e-01;9.954e-01	0.0056;0.9944	0.0063;0.9937	t|1e1.1o1|i	2	2	0;0	chr6	-	92190252-92191249;92190253-92190382	92186712-92190252;92191249-92191353	92190253-92190382
620	Nbr1	ENSMUSG00000017119.19	ENSMUSG00000017119.19:s:101574999-101575216	0.0000;-0.0000	2.247e-21;2.043e-21	1.000e+00;1.000e+00	0.0010;0.9990	0.0015;0.9985	s|1e1.1o1|i	2	2	0;0	chr11	+	101575115-101575224;101575217-101575223	101574999-101575216;101575224-101575416	101575217-101575223
621	Psmd11	ENSMUSG00000017428.16	ENSMUSG00000017428.16:s:80471452-80471641	0.0000;0.0000;0.0000	2.247e-21;2.247e-21;2.043e-21	1.000e+00;1.000e+00;1.000e+00	0.0004;0.0004;0.9992	0.0004;0.0004;0.9992	s|1e1.1o1|1e2.1o1|i	3	3	0;0;0	chr11	+	80471594-80471710;80471594-80473093;80471642-80471709	80471452-80471641;80471710-80472306;80473093-80473248	80471642-80471709
622	Calm3	ENSMUSG00000019370.10	ENSMUSG00000019370.10:s:16916698-16916976	0.0000;0.0000	2.247e-21;2.043e-21	1.000e+00;1.000e+00	0.0003;0.9997	0.0004;0.9996	s|1e1.1o1|i	2	2	0;0	chr7	-	16915678-16916698;16916335-16916697	16915379-16915678;16916698-16916976	16916335-16916697
623	Calm3	ENSMUSG00000019370.10	ENSMUSG00000019370.10:t:16915379-16915678	0.0000;0.0000	2.247e-21;2.043e-21	1.000e+00;1.000e+00	0.0002;0.9998	0.0003;0.9997	t|1e1.1o1|i	2	2	0;0	chr7	-	16915678-16916698;16915679-16915936	16915379-16915678;16916698-16916976	16915679-16915936
624	Calm3	ENSMUSG00000019370.10	ENSMUSG00000019370.10:t:16915937-16916334	0.0000;0.0000	2.247e-21;2.043e-21	1.000e+00;1.000e+00	0.0003;0.9997	0.0004;0.9996	t|1e1.1o2|i	2	2	0;0	chr7	-	16916334-16917112;16916335-16916697	16915937-16916334;16917075-16917210	16916335-16916697
625	Hbs1l	ENSMUSG00000019977.16	ENSMUSG00000019977.16:s:21309099-21309314	-0.0000;0.0000	6.791e-10;7.035e-10	9.953e-01;9.953e-01	0.0066;0.9934	0.0054;0.9946	s|1e1.1o1|i	2	2	0;0	chr10	+	21309314-21336967;21309315-21309742	21309099-21309314;21336967-21336974	21309315-21309742
626	Pde6d	ENSMUSG00000026239.14	ENSMUSG00000026239.14:t:86542994-86543232	0.0000;0.0000	2.247e-21;2.043e-21	1.000e+00;1.000e+00	0.0003;0.9997	0.0006;0.9994	t|1e1.2o2|i	2	2	0;0	chr1	-	86543232-86546190;86543233-86543519	86542994-86543232;86546190-86546782	86543233-86543519
627	Fam213b	ENSMUSG00000029059.9	ENSMUSG00000029059.9:s:154899069-154899135	0.0000;-0.0000	2.250e-21;2.016e-12	9.991e-01;9.991e-01	0.0022;0.9978	0.0052;0.9948	s|1e1.2o2|i	2	2	0;0	chr4	-	154898653-154899069;154899039-154899068	154898476-154898680;154899069-154899135	154899039-154899068
628	Irak1	ENSMUSG00000031392.18	ENSMUSG00000031392.18:t:74013914-74014125	0.0000;0.0000;-0.0001	5.033e-10;5.033e-10;2.807e-09	9.968e-01;9.968e-01;9.896e-01	0.0038;0.0038;0.9923	0.0047;0.0047;0.9906	t|1e1.1o1|1e2.1o1|i	3	3	0;0;0	chrX	-	74014125-74016548;74014125-74015406;74014126-74014805	74013914-74014125;74014806-74015501;74016548-74016697	74014126-74014805
629	Dkc1	ENSMUSG00000031403.14	ENSMUSG00000031403.14:s:75095854-75096127	0.0000;0.0000;-0.0000	1.413e-10;1.413e-10;9.130e-10	9.974e-01;9.974e-01;9.912e-01	0.0039;0.0039;0.9923	0.0044;0.0044;0.9913	s|1e1.1o1|1e2.1o1|i	3	3	0;0;0	chrX	+	75096127-75096633;75096127-75096834;75096128-75096545	75095854-75096127;75096546-75096714;75096834-75096901	75096128-75096545
630	Apoa5	ENSMUSG00000032079.12	ENSMUSG00000032079.12:s:46269768-46269963	0.0000;0.0000;0.0000;-0.0000	6.859e-10;6.859e-10;6.859e-10;8.785e-09	9.967e-01;9.967e-01;9.967e-01;9.800e-01	0.0034;0.0034;0.0034;0.9899	0.0038;0.0038;0.0038;0.9885	s|1e1.1o3|1e1.3o3|2e2.1o1|i	4	3	0;0;0;0	chr9	+	46269918-46270060;46269918-46270151;46269963-46270199;46269964-46270059	46269768-46269963;46270060-46270197;46270199-46271919	46269964-46270059
631	Apoa5	ENSMUSG00000032079.12	ENSMUSG00000032079.12:t:46270060-46270197	0.0000;0.0000;0.0000;-0.0000	6.859e-10;6.859e-10;6.859e-10;8.785e-09	9.967e-01;9.967e-01;9.967e-01;9.800e-01	0.0034;0.0034;0.0034;0.9899	0.0038;0.0038;0.0038;0.9885	t|1e2.1o2|2e1.2o2|3e2.1o2|i	4	3	0;0;0;0	chr9	+	46269918-46270060;46269329-46270082;46269918-46270151;46269964-46270059	46269226-46269329;46269768-46269963;46270060-46270197	46269964-46270059
632	Rbpms2	ENSMUSG00000032387.15	ENSMUSG00000032387.15:t:65651661-65651710	0.0000;-0.0000	2.247e-21;2.043e-21	1.000e+00;1.000e+00	0.0006;0.9994	0.0009;0.9991	t|1e1.1o1|i	2	2	0;0	chr9	+	65651083-65651661;65651636-65651660	65650933-65651083;65651661-65651710	65651636-65651660
633	Ints6	ENSMUSG00000035161.7	ENSMUSG00000035161.7:s:62761095-62761169	-0.0000;0.0000	4.373e-10;4.859e-10	9.960e-01;9.960e-01	0.0067;0.9933	0.0039;0.9961	s|1e1.1o1|i	2	2	0;0	chr14	-	62760633-62761095;62760634-62761094	62760548-62760633;62761095-62761169	62760634-62761094
634	Plekhj1	ENSMUSG00000035278.9	ENSMUSG00000035278.9:s:80796591-80796654	-0.0000;0.0000	2.251e-21;3.270e-12	9.989e-01;9.989e-01	0.0047;0.9953	0.0043;0.9957	s|1e1.1o1|i	2	2	0;0	chr10	-	80796522-80796591;80796523-80796590	80796099-80796522;80796591-80796654	80796523-80796590
635	Plekhj1	ENSMUSG00000035278.9	ENSMUSG00000035278.9:s:80796732-80796822	-0.0000;-0.0000;0.0000	5.968e-09;5.968e-09;2.856e-08	9.950e-01;9.950e-01;9.842e-01	0.0044;0.0044;0.9911	0.0046;0.0046;0.9907	s|1e1.1o2|1e1.2o2|i	3	2	0;0;0	chr10	-	80796654-80796732;80796618-80796732;80796655-80796731	80796591-80796654;80796732-80796822	80796655-80796731
636	Plekhj1	ENSMUSG00000035278.9	ENSMUSG00000035278.9:t:80797773-80797901	-0.0000;-0.0000;0.0000	2.247e-21;2.247e-21;2.084e-21	1.000e+00;1.000e+00;1.000e+00	0.0015;0.0015;0.9971	0.0016;0.0016;0.9969	t|1e1.1o1|1e2.1o1|i	3	3	0;0;0	chr10	-	80797839-80798081;80797839-80797910;80797902-80797909	80797773-80797901;80797910-80797977;80798081-80798626	80797902-80797909
637	Ptov1	ENSMUSG00000038502.16	ENSMUSG00000038502.16:s:44863379-44863444	0.0000;0.0000	2.247e-21;2.043e-21	1.000e+00;1.000e+00	0.0001;0.9999	0.0002;0.9998	s|1e1.1o1|i	2	2	0;0	chr7	-	44863194-44863379;44863195-44863378	44863067-44863194;44863379-44863444	44863195-44863378
638	Exosc2	ENSMUSG00000039356.15	ENSMUSG00000039356.15:t:31678498-31678627	0.0000;0.0000	2.247e-21;2.043e-21	1.000e+00;1.000e+00	0.0004;0.9996	0.0005;0.9995	t|1e1.1o1|i	2	2	0;0	chr2	+	31676736-31678498;31678461-31678497	31676665-31676736;31678498-31678627	31678461-31678497
639	Alkbh6	ENSMUSG00000042831.13	ENSMUSG00000042831.13:s:30312237-30312420	0.0000;0.0000;-0.0000	2.247e-21;2.247e-21;6.487e-20	1.000e+00;1.000e+00;1.000e+00	0.0016;0.0016;0.9968	0.0018;0.0018;0.9963	s|1e1.1o1|1e2.1o1|i	3	3	0;0;0	chr7	+	30312388-30312506;30312388-30312591;30312421-30312505	30312237-30312420;30312506-30312508;30312591-30312661	30312421-30312505
640	Alkbh6	ENSMUSG00000042831.13	ENSMUSG00000042831.13:t:30312591-30312661	0.0000;-0.0000	2.247e-21;2.043e-21	1.000e+00;1.000e+00	0.0017;0.9983	0.0018;0.9982	t|1e1.1o1|i	2	2	0;0	chr7	+	30312388-30312591;30312509-30312590	30312237-30312420;30312591-30312661	30312509-30312590
641	Socs4	ENSMUSG00000048379.9	ENSMUSG00000048379.9:s:47289517-47289757	-0.0000;0.0000	2.247e-21;1.004e-15	9.998e-01;9.998e-01	0.0035;0.9965	0.0034;0.9966	s|1e1.1o1|i	2	2	0;0	chr14	+	47289757-47289797;47289758-47289796	47289517-47289757;47289797-47296102	47289758-47289796
642	Zfp689	ENSMUSG00000048921.11	ENSMUSG00000048921.11:s:127444785-127445137	0.0000;-0.0000	3.149e-11;5.185e-11	9.976e-01;9.976e-01	0.0041;0.9959	0.0061;0.9939	s|1e1.1o1|i	2	2	0;0	chr7	-	127444364-127444785;127444365-127444784	127442136-127444364;127444785-127445137	127444365-127444784
643	Chn1	ENSMUSG00000056486.17	ENSMUSG00000056486.17:t:73624115-73624140	0.0000;-0.0000	2.247e-21;2.043e-21	1.000e+00;1.000e+00	0.0012;0.9988	0.0015;0.9985	t|1e1.1o2|i	2	2	0;0	chr2	-	73624140-73679832;73624141-73624159	73624115-73624140;73679615-73679903	73624141-73624159
644	Tor3a	ENSMUSG00000060519.11	ENSMUSG00000060519.11:s:156655327-156655943	0.0000;-0.0000	2.247e-21;2.043e-21	1.000e+00;1.000e+00	0.0018;0.9982	0.0018;0.9982	s|1e1.1o1|i	2	2	0;0	chr1	-	156655239-156655327;156655240-156655326	156653617-156655239;156655327-156655943	156655240-156655326
645	Rps7	ENSMUSG00000061477.4	ENSMUSG00000061477.4:s:28635856-28635953	0.0000;-0.0000	2.247e-21;2.043e-21	1.000e+00;1.000e+00	0.0012;0.9988	0.0015;0.9985	s|1e1.1o1|i	2	2	0;0	chr12	-	28635663-28635856;28635697-28635855	28635580-28635696;28635856-28635953	28635697-28635855
646	Safb	ENSMUSG00000071054.12	ENSMUSG00000071054.12:s:56584825-56585043	-0.0000;0.0000	2.248e-21;4.075e-14	9.996e-01;9.996e-01	0.0042;0.9958	0.0028;0.9972	s|1e1.1o1|i	2	2	0;0	chr17	+	56585043-56585187;56585044-56585058	56584825-56585043;56585059-56585350	56585044-56585058
647	Ogfod2	ENSMUSG00000023707.13	ENSMUSG00000023707.13:t:124114479-124114645	0.0000;0.0000;-0.0000	2.247e-21;2.247e-21;1.161e-14	9.999e-01;9.999e-01;9.997e-01	0.0018;0.0018;0.9965	0.0024;0.0024;0.9953	t|1e1.1o1|1e2.1o1|i	3	3	0;0;0	chr5	+	124113528-124114479;124114192-124114479;124114463-124114478	124113429-124113528;124114065-124114374;124114479-124114645	124114463-124114478
648	Stk38	ENSMUSG00000024006.16	ENSMUSG00000024006.16:t:28970885-28971857	0.0000;-0.0000	2.247e-21;2.043e-21	1.000e+00;1.000e+00	0.0010;0.9990	0.0013;0.9987	t|1e1.1o1|i	2	2	0;0	chr17	-	28971857-28973045;28971858-28972236	28970885-28971857;28972939-28973077	28971858-28972236
649	Kdm5c	ENSMUSG00000025332.14	ENSMUSG00000025332.14:s:152272709-152272901	-0.0000;0.0000	2.247e-21;2.221e-16	9.999e-01;9.999e-01	0.0037;0.9963	0.0028;0.9972	s|1e1.1o1|i	2	2	0;0	chrX	+	152272901-152273051;152272902-152273050	152272709-152272901;152273051-152274535	152272902-152273050
650	Cd82	ENSMUSG00000027215.13	ENSMUSG00000027215.13:s:93419683-93419942	0.0000;-0.0000	2.247e-21;2.043e-21	1.000e+00;1.000e+00	0.0008;0.9992	0.0013;0.9987	s|1e1.1o1|i	2	2	0;0	chr2	-	93419308-93419683;93419309-93419682	93419111-93419308;93419683-93419942	93419309-93419682
651	Exo5	ENSMUSG00000028629.9	ENSMUSG00000028629.9:s:120921539-120922024	0.0000;-0.0000	2.247e-21;2.043e-21	1.000e+00;1.000e+00	0.0011;0.9989	0.0012;0.9988	s|1e1.1o1|i	2	2	0;0	chr4	-	120921412-120921539;120921413-120921538	120921196-120921412;120921539-120922024	120921413-120921538
652	Rad54l	ENSMUSG00000028702.15	ENSMUSG00000028702.15:s:116123479-116123690	0.0000;-0.0000	2.251e-21;2.525e-12	9.988e-01;9.988e-01	0.0038;0.9962	0.0053;0.9947	s|1e1.1o1|i	2	2	0;0	chr4	-	116123148-116123479;116123149-116123478	116123062-116123148;116123479-116123690	116123149-116123478
653	Nrbp1	ENSMUSG00000029148.15	ENSMUSG00000029148.15:s:31250892-31250947	0.0000;-0.0000	1.121e-09;1.174e-09	9.954e-01;9.954e-01	0.0045;0.9955	0.0069;0.9931	s|1e1.1o1|i	2	2	0;0	chr5	+	31250947-31251025;31250948-31251024	31250892-31250947;31251025-31251566	31250948-31251024
654	Nrbp1	ENSMUSG00000029148.15	ENSMUSG00000029148.15:t:31243852-31243991	0.0000;0.0000;0.0000;0.0000	2.247e-21;2.247e-21;2.247e-21;2.043e-21	1.000e+00;1.000e+00;1.000e+00;1.000e+00	0.0001;0.0001;0.0001;0.9996	0.0002;0.0002;0.0002;0.9995	t|1e1.1o1|2e1.1o1|3e2.1o1|i	4	3	0;0;0;0	chr5	+	31241002-31243852;31241002-31243900;31243832-31243918;31243833-31243851	31240864-31241002;31243428-31243832;31243852-31243991	31243833-31243851
655	Txnip	ENSMUSG00000038393.14	ENSMUSG00000038393.14:t:96561383-96561883	0.0000;-0.0000	2.251e-21;4.871e-12	9.988e-01;9.988e-01	0.0025;0.9975	0.0054;0.9946	t|1e1.1o1|i	2	2	0;0	chr3	+	96559845-96561383;96560566-96561382	96559498-96559845;96561383-96561883	96560566-96561382
656	Ndst2	ENSMUSG00000039308.6	ENSMUSG00000039308.6:t:20728073-20728186	0.0000;-0.0000	2.250e-21;8.432e-13	9.989e-01;9.989e-01	0.0042;0.9958	0.0049;0.9951	t|1e1.1o1|i	2	2	0;0	chr14	-	20728186-20728451;20728187-20728208	20728073-20728186;20728451-20728688	20728187-20728208
657	Zdhhc2	ENSMUSG00000039470.15	ENSMUSG00000039470.15:s:40423815-40423858	0.0000;-0.0000	2.247e-21;3.207e-15	9.998e-01;9.998e-01	0.0027;0.9973	0.0038;0.9962	s|1e1.1o1|i	2	2	0;0	chr8	+	40423858-40424000;40423859-40423999	40423815-40423858;40424000-40424169	40423859-40423999
658	Cnrip1	ENSMUSG00000044629.5	ENSMUSG00000044629.5:s:17051586-17051824	-0.0000;0.0000	1.677e-09;1.712e-09	9.914e-01;9.914e-01	0.0070;0.9930	0.0070;0.9930	s|1e1.1o1|i	2	2	0;0	chr11	+	17051824-17052112;17051825-17052111	17051586-17051824;17052112-17054242	17051825-17052111
659	Mrps12	ENSMUSG00000045948.8	ENSMUSG00000045948.8:s:28740027-28740239	0.0000;0.0000	2.247e-21;2.043e-21	1.000e+00;1.000e+00	0.0001;0.9999	0.0002;0.9998	s|1e1.1o1|i	2	2	0;0	chr7	-	28739979-28740027;28739980-28740026	28739641-28739979;28740027-28740239	28739980-28740026
660	Mrps12	ENSMUSG00000045948.8	ENSMUSG00000045948.8:s:28741765-28741820	-0.0000;0.0000	2.247e-21;8.498e-20	9.999e-01;9.999e-01	0.0033;0.9967	0.0029;0.9971	s|1e1.1o1|i	2	2	0;0	chr7	-	28741554-28741765;28741555-28741764	28741487-28741554;28741765-28741820	28741555-28741764
661	Romo1	ENSMUSG00000067847.13	ENSMUSG00000067847.13:s:156144039-156144285	0.0000;0.0000;0.0000;-0.0000	2.247e-21;2.247e-21;2.247e-21;2.043e-21	1.000e+00;1.000e+00;1.000e+00;1.000e+00	0.0007;0.0007;0.0007;0.9979	0.0009;0.0009;0.0009;0.9973	s|1e1.1o2|1e1.2o2|2e1.2o2|i	4	2	0;0;0;0	chr2	+	156144280-156144445;156144280-156144459;156144285-156144459;156144286-156144444	156144039-156144285;156144445-156144589	156144286-156144444
662	Dap3	ENSMUSG00000068921.14	ENSMUSG00000068921.14:s:88950116-88950414	0.0000;0.0000;-0.0000	2.247e-21;2.247e-21;2.043e-21	1.000e+00;1.000e+00;1.000e+00	0.0008;0.0008;0.9983	0.0009;0.0009;0.9982	s|1e1.1o1|1e2.1o1|i	3	3	0;0;0	chr3	-	88949941-88950116;88942828-88950116;88949952-88950115	88942775-88942828;88949560-88949951;88950116-88950414	88949952-88950115
663	Dap3	ENSMUSG00000068921.14	ENSMUSG00000068921.14:t:88949560-88949951	0.0000;0.0000;-0.0000	2.247e-21;2.247e-21;2.043e-21	1.000e+00;1.000e+00;1.000e+00	0.0008;0.0008;0.9983	0.0009;0.0009;0.9982	t|1e1.1o1|1e2.1o1|i	3	3	0;0;0	chr3	-	88949941-88950869;88949941-88950116;88949952-88950115	88949560-88949951;88950116-88950414;88950644-88950882	88949952-88950115
664	H2-D1	ENSMUSG00000073411.11	ENSMUSG00000073411.11:s:35266688-35266726	0.0001;-0.0001	6.431e-08;6.433e-08	9.905e-01;9.905e-01	0.0036;0.9964	0.0085;0.9915	s|1e1.1o1|i	2	2	0;0	chr17	+	35266726-35266866;35266727-35266865	35266688-35266726;35266866-35267499	35266727-35266865
665	Ctla2b	ENSMUSG00000074874.10	ENSMUSG00000074874.10:s:60895945-60896143	0.0000;0.0000;-0.0000	1.568e-11;1.568e-11;8.339e-11	9.992e-01;9.992e-01;9.973e-01	0.0014;0.0014;0.9971	0.0038;0.0038;0.9924	s|1e1.1o1|2e1.1o1|i	3	2	0;0;0	chr13	-	60895719-60896021;60895719-60895945;60895720-60895944	60895350-60895719;60895945-60896143	60895720-60895944
666	Pet100	ENSMUSG00000087687.3	ENSMUSG00000087687.3:s:3621548-3621703	-0.0000;-0.0000;-0.0000;0.0000	9.453e-10;9.453e-10;9.453e-10;1.206e-08	9.961e-01;9.961e-01;9.961e-01;9.768e-01	0.0038;0.0038;0.0038;0.9885	0.0037;0.0037;0.0037;0.9888	s|1e2.1o1|2e2.1o1|3e1.1o1|i	4	3	0;0;0;0	chr8	+	3621611-3622342;3621695-3622342;3621703-3621835;3621704-3621834	3621548-3621703;3621835-3621946;3622342-3622428	3621704-3621834
667	Ramp2	ENSMUSG00000001240.13	ENSMUSG00000001240.13:s:101247403-101247688	0.0000;-0.0000	7.462e-10;7.956e-10	9.951e-01;9.951e-01	0.0054;0.9946	0.0062;0.9938	s|1e1.1o1|i	2	2	0;0	chr11	+	101247688-101247811;101247689-101247810	101247403-101247688;101247811-101248250	101247689-101247810
668	Itfg2	ENSMUSG00000001518.12	ENSMUSG00000001518.12:s:128410212-128410417	-0.0000;0.0000	2.247e-21;2.046e-21	1.000e+00;1.000e+00	0.0027;0.9973	0.0022;0.9978	s|1e1.1o1|i	2	2	0;0	chr6	-	128409747-128410293;128409748-128410211	128409444-128409747;128410212-128410417	128409748-128410211
669	Ubl3	ENSMUSG00000001687.15	ENSMUSG00000001687.15:s:148552157-148552587	0.0000;-0.0000	2.247e-21;1.872e-16	9.999e-01;9.999e-01	0.0021;0.9979	0.0034;0.9966	s|1e1.1o1|i	2	2	0;0	chr5	-	148552050-148552157;148552051-148552156	148551953-148552050;148552157-148552587	148552051-148552156
670	Ubl3	ENSMUSG00000001687.15	ENSMUSG00000001687.15:s:148552638-148552789	0.0000;-0.0000	2.247e-21;2.071e-18	1.000e+00;1.000e+00	0.0024;0.9976	0.0031;0.9969	s|1e1.1o1|i	2	2	0;0	chr5	-	148552587-148552638;148552588-148552637	148552157-148552587;148552638-148552789	148552588-148552637
671	Tm9sf1	ENSMUSG00000002320.15	ENSMUSG00000002320.15:s:55641270-55641599	0.0000;0.0000	2.247e-21;2.043e-21	1.000e+00;1.000e+00	0.0005;0.9995	0.0007;0.9993	s|1e1.1o1|i	2	2	0;0	chr14	-	55640570-55641270;55641061-55641269	55640096-55640570;55641270-55641599	55641061-55641269
672	Tm9sf1	ENSMUSG00000002320.15	ENSMUSG00000002320.15:s:55643252-55643371	0.0000;-0.0000	2.247e-21;2.043e-21	1.000e+00;1.000e+00	0.0011;0.9989	0.0016;0.9984	s|1e1.1o2|i	2	2	0;0	chr14	-	55642955-55643252;55643252-55643251	55642584-55642955;55643130-55643251;55643252-55643371	55643252-55643251
673	Tm9sf1	ENSMUSG00000002320.15	ENSMUSG00000002320.15:t:55642584-55642955	0.0000;0.0000;0.0000;0.0000;0.0000;0.0000;-0.0000	2.247e-21;2.247e-21;2.247e-21;2.247e-21;2.247e-21;2.247e-21;2.043e-21	1.000e+00;1.000e+00;1.000e+00;1.000e+00;1.000e+00;1.000e+00;1.000e+00	0.0003;0.0003;0.0003;0.0003;0.0003;0.0003;0.9985	0.0004;0.0004;0.0004;0.0004;0.0004;0.0004;0.9979	t|1e1.1o1|1e2.1o1|1e3.1o1|1e4.1o2|1e4.2o2|2e2.1o1|i	7	5	0;0;0;0;0;0;0	chr14	-	55642955-55643597;55642955-55643382;55642955-55643252;55642955-55643180;55642955-55643130;55642749-55643382;55642956-55643129	55642584-55642955;55643130-55643251;55643252-55643371;55643382-55643560;55643597-55643806	55642956-55643129
674	Hltf	ENSMUSG00000002428.12	ENSMUSG00000002428.12:s:20116572-20117281	-0.0000;0.0000	6.405e-09;6.460e-09	9.873e-01;9.873e-01	0.0078;0.9922	0.0080;0.9920	s|1e1.1o1|i	2	2	0;0	chr3	+	20116743-20117778;20117282-20117777	20116572-20117281;20117778-20118490	20117282-20117777
675	Qtrt1	ENSMUSG00000002825.7	ENSMUSG00000002825.7:s:21411837-21411876	0.0000;-0.0000	2.247e-21;2.043e-21	1.000e+00;1.000e+00	0.0008;0.9992	0.0010;0.9990	s|1e1.1o1|i	2	2	0;0	chr9	+	21411876-21412008;21411877-21411901	21411837-21411876;21412008-21412097	21411877-21411901
676	Qtrt1	ENSMUSG00000002825.7	ENSMUSG00000002825.7:s:21411902-21411945	0.0000;0.0000	2.247e-21;2.043e-21	1.000e+00;1.000e+00	0.0005;0.9995	0.0006;0.9994	s|1e1.1o1|i	2	2	0;0	chr9	+	21411945-21412233;21411946-21412007	21411902-21411945;21412233-21412301	21411946-21412007
677	Qtrt1	ENSMUSG00000002825.7	ENSMUSG00000002825.7:t:21412008-21412097	0.0000;0.0000	2.247e-21;2.043e-21	1.000e+00;1.000e+00	0.0005;0.9995	0.0006;0.9994	t|1e1.1o1|i	2	2	0;0	chr9	+	21411876-21412008;21411946-21412007	21411837-21411876;21412008-21412097	21411946-21412007
678	Cnot11	ENSMUSG00000003135.15	ENSMUSG00000003135.15:s:39545069-39545152	0.0000;0.0000	2.247e-21;2.043e-21	1.000e+00;1.000e+00	0.0003;0.9997	0.0004;0.9996	s|1e1.1o1|i	2	2	0;0	chr1	+	39545152-39545193;39545153-39545192	39545069-39545152;39545193-39546889	39545153-39545192
679	Dusp3	ENSMUSG00000003518.13	ENSMUSG00000003518.13:s:101974716-101974939	0.0001;-0.0001	2.383e-09;2.438e-09	9.936e-01;9.936e-01	0.0052;0.9948	0.0074;0.9926	s|1e1.1o1|i	2	2	0;0	chr11	-	101973642-101974746;101973643-101974715	101971143-101973642;101974716-101974939	101973643-101974715
680	Arid3b	ENSMUSG00000004661.15	ENSMUSG00000004661.15:t:57790353-57790609	0.0000;0.0000;-0.0000	2.247e-21;2.247e-21;2.043e-21	1.000e+00;1.000e+00;1.000e+00	0.0005;0.0005;0.9991	0.0006;0.0006;0.9988	t|1e1.2o2|2e2.1o1|i	3	3	0;0;0	chr9	-	57790609-57810156;57790553-57791517;57790610-57791516	57790353-57790609;57791517-57791648;57808130-57810237	57790610-57791516
681	Spc25	ENSMUSG00000005233.16	ENSMUSG00000005233.16:s:69206064-69206194	0.0000;0.0000;0.0000;-0.0000	2.247e-21;2.247e-21;2.247e-21;2.043e-21	1.000e+00;1.000e+00;1.000e+00;1.000e+00	0.0005;0.0005;0.0005;0.9986	0.0005;0.0005;0.0005;0.9984	s|1e1.1o1|1e2.1o1|1e3.2o2|i	4	4	0;0;0;0	chr2	-	69205882-69206064;69205178-69206064;69204921-69206064;69205883-69206063	69204856-69204956;69205026-69205215;69205638-69205882;69206064-69206194	69205883-69206063
682	Bcas2	ENSMUSG00000005687.14	ENSMUSG00000005687.14:s:103171655-103171865	0.0000;-0.0000	9.477e-10;1.048e-09	9.929e-01;9.929e-01	0.0063;0.9937	0.0071;0.9929	s|1e1.1o1|i	2	2	0;0	chr3	+	103171865-103171948;103171866-103171947	103171655-103171865;103171948-103172040	103171866-103171947
683	Tfpt	ENSMUSG00000006335.16	ENSMUSG00000006335.16:s:3629772-3629929	-0.0000;0.0000	2.247e-21;2.043e-21	1.000e+00;1.000e+00	0.0019;0.9981	0.0018;0.9982	s|1e1.1o1|i	2	2	0;0	chr7	-	3621132-3629772;3629580-3629771	3621063-3621132;3629772-3629929	3629580-3629771
684	Tfpt	ENSMUSG00000006335.16	ENSMUSG00000006335.16:t:3620747-3620946	0.0000;-0.0000	2.247e-21;2.043e-21	1.000e+00;1.000e+00	0.0012;0.9988	0.0014;0.9986	t|1e1.1o1|i	2	2	0;0	chr7	-	3620946-3621063;3620947-3620973	3620747-3620946;3621063-3621132	3620947-3620973
685	Lsm2	ENSMUSG00000007050.17	ENSMUSG00000007050.17:s:34982121-34982153	0.0000;-0.0000	2.247e-21;3.005e-21	1.000e+00;1.000e+00	0.0019;0.9981	0.0023;0.9977	s|1e1.1o2|i	2	2	0;0	chr17	+	34982153-34982620;34982154-34982158	34982121-34982153;34982620-34983981	34982154-34982158
686	Ncaph2	ENSMUSG00000008690.15	ENSMUSG00000008690.15:s:89355719-89355850	0.0000;0.0000	2.247e-21;2.043e-21	1.000e+00;1.000e+00	0.0004;0.9996	0.0006;0.9994	s|1e1.1o1|i	2	2	0;0	chr15	+	89355850-89360356;89355851-89355913	89355719-89355850;89360356-89360457	89355851-89355913
687	Nxf1	ENSMUSG00000010097.13	ENSMUSG00000010097.13:s:8770996-8771315	-0.0001;0.0001	6.421e-09;6.516e-09	9.902e-01;9.902e-01	0.0078;0.9922	0.0065;0.9935	s|1e1.1o1|i	2	2	0;0	chr19	+	8771315-8772048;8771316-8772047	8770996-8771315;8772048-8772475	8771316-8772047
688	Timm10b	ENSMUSG00000089847.8	ENSMUSG00000089847.8:s:105641028-105641348	-0.0000;-0.0000;-0.0000;-0.0000;0.0001	5.204e-11;5.204e-11;5.204e-11;5.204e-11;1.282e-09	9.990e-01;9.990e-01;9.990e-01;9.990e-01;9.902e-01	0.0026;0.0026;0.0026;0.0026;0.9897	0.0020;0.0020;0.0020;0.0020;0.9920	s|1e1.1o1|1e2.1o1|2e1.1o1|2e2.1o1|i	5	3	0;0;0;0;0	chr7	+	105641160-105641622;105641160-105643311;105641228-105641622;105641228-105643311;105641349-105641621	105641028-105641348;105641622-105641849;105643311-105643637	105641349-105641621
689	Dolpp1	ENSMUSG00000026856.14	ENSMUSG00000026856.14:t:30400338-30400529	0.0000;0.0000	2.247e-21;2.043e-21	1.000e+00;1.000e+00	0.0009;0.9991	0.0008;0.9992	t|1e1.1o1|i	2	2	0;0	chr2	+	30396252-30400338;30399989-30400337	30396153-30396252;30400338-30400529	30399989-30400337
690	Ahcyl1	ENSMUSG00000027893.14	ENSMUSG00000027893.14:s:107664483-107665113	0.0000;-0.0000	2.247e-21;2.043e-21	1.000e+00;1.000e+00	0.0008;0.9992	0.0010;0.9990	s|1e1.1o1|i	2	2	0;0	chr3	-	107664404-107664910;107664405-107664482	107663118-107664404;107664483-107665113	107664405-107664482
691	Polr3c	ENSMUSG00000028099.8	ENSMUSG00000028099.8:s:96723797-96724052	0.0000;-0.0000	4.106e-10;4.512e-10	9.959e-01;9.959e-01	0.0052;0.9948	0.0061;0.9939	s|1e1.1o1|i	2	2	0;0	chr3	-	96723699-96723797;96723700-96723796	96723420-96723699;96723797-96724052	96723700-96723796
692	Snx27	ENSMUSG00000028136.15	ENSMUSG00000028136.15:t:94497544-94501271	0.0000;-0.0000	2.247e-21;5.652e-17	9.999e-01;9.999e-01	0.0025;0.9975	0.0034;0.9966	t|1e1.1o1|i	2	2	0;0	chr3	-	94501271-94502170;94501272-94502056	94497544-94501271;94502170-94502229	94501272-94502056
693	Aldh4a1	ENSMUSG00000028737.15	ENSMUSG00000028737.15:s:139648158-139648508	-0.0000;0.0000	2.247e-21;2.043e-21	1.000e+00;1.000e+00	0.0020;0.9980	0.0019;0.9981	s|1e1.1o1|i	2	2	0;0	chr4	+	139648508-139649108;139648509-139649107	139648158-139648508;139649108-139649690	139648509-139649107
694	Eif3i	ENSMUSG00000028798.16	ENSMUSG00000028798.16:s:129600594-129600648	0.0000;0.0000	2.247e-21;2.043e-21	1.000e+00;1.000e+00	0.0006;0.9994	0.0009;0.9991	s|1e1.1o1|i	2	2	0;0	chr4	-	129600501-129600594;129600502-129600593	129600409-129600501;129600594-129600648	129600502-129600593
695	Dhx32	ENSMUSG00000030986.13	ENSMUSG00000030986.13:t:133748564-133748991	0.0000;0.0000	2.247e-21;2.043e-21	1.000e+00;1.000e+00	0.0005;0.9995	0.0007;0.9993	t|1e1.1o1|i	2	2	0;0	chr7	-	133748991-133759400;133748992-133749008	133748564-133748991;133759400-133759472	133748992-133749008
696	Thyn1	ENSMUSG00000035443.10	ENSMUSG00000035443.10:s:26999710-26999765	0.0000;0.0000	2.247e-21;2.043e-21	1.000e+00;1.000e+00	0.0015;0.9985	0.0014;0.9986	s|1e1.1o1|i	2	2	0;0	chr9	+	26999765-26999951;26999766-26999950	26999710-26999765;26999951-27000580	26999766-26999950
697	Metap2	ENSMUSG00000036112.15	ENSMUSG00000036112.15:s:93889772-93889814	0.0000;0.0000	2.247e-21;2.043e-21	1.000e+00;1.000e+00	0.0006;0.9994	0.0007;0.9993	s|1e1.1o2|i	2	2	0;0	chr10	-	93887101-93889772;93889762-93889771	93886994-93887101;93889772-93889814	93889762-93889771
698	Amdhd2	ENSMUSG00000036820.11	ENSMUSG00000036820.11:s:24163196-24163332	0.0000;-0.0000	1.434e-10;1.987e-10	9.954e-01;9.954e-01	0.0058;0.9942	0.0065;0.9935	s|1e1.1o1|i	2	2	0;0	chr17	-	24163115-24163196;24163116-24163195	24162220-24163115;24163196-24163332	24163116-24163195
699	Spout1	ENSMUSG00000039660.16	ENSMUSG00000039660.16:s:30177920-30177984	0.0000;-0.0000	4.720e-11;6.779e-11	9.975e-01;9.975e-01	0.0035;0.9965	0.0063;0.9937	s|1e1.1o1|i	2	2	0;0	chr2	-	30177721-30177920;30177722-30177919	30177593-30177721;30177920-30177984	30177722-30177919
700	Tardbp	ENSMUSG00000041459.15	ENSMUSG00000041459.15:s:148617046-148617852	0.0000;0.0000;0.0000;0.0000;0.0000	2.247e-21;2.247e-21;2.247e-21;2.247e-21;2.043e-21	1.000e+00;1.000e+00;1.000e+00;1.000e+00;1.000e+00	0.0002;0.0002;0.0002;0.0002;0.9991	0.0002;0.0002;0.0002;0.0002;0.9992	s|1e1.1o1|1e2.1o1|1e3.1o1|1e4.1o1|i	5	5	0;0;0;0;0	chr4	-	148617043-148617566;148616844-148617566;148616605-148617566;148615829-148617566;148617044-148617045	148615466-148615829;148616572-148616605;148616636-148616844;148616863-148617043;148617046-148617852	148617044-148617045
701	Tardbp	ENSMUSG00000041459.15	ENSMUSG00000041459.15:s:148618605-148618680	0.0000;0.0000;0.0000;0.0000;0.0000;0.0000;0.0000;0.0000;0.0000;0.0000;0.0000	2.247e-21;2.247e-21;2.247e-21;2.247e-21;2.247e-21;2.247e-21;2.247e-21;2.247e-21;2.247e-21;2.247e-21;2.043e-21	1.000e+00;1.000e+00;1.000e+00;1.000e+00;1.000e+00;1.000e+00;1.000e+00;1.000e+00;1.000e+00;1.000e+00;1.000e+00	0.0001;0.0001;0.0001;0.0001;0.0001;0.0001;0.0001;0.0001;0.0001;0.0001;0.9987	0.0001;0.0001;0.0001;0.0001;0.0001;0.0001;0.0001;0.0001;0.0001;0.0001;0.9986	s|1e1.1o5|1e1.3o5|1e1.4o5|2e1.1o5|2e1.3o5|2e1.4o5|2e1.5o5|2e2.1o1|3e1.1o5|3e1.4o5|i	11	3	0;0;0;0;0;0;0;0;0;0;0	chr4	-	148617825-148618674;148617737-148618674;148617705-148618674;148617825-148618665;148617737-148618665;148617705-148618665;148617635-148618665;148615829-148618665;148617825-148618647;148617705-148618647;148618368-148618604	148615466-148615829;148617046-148617852;148618605-148618680	148618368-148618604
702	Tardbp	ENSMUSG00000041459.15	ENSMUSG00000041459.15:s:148618738-148618791	0.0000;0.0000	2.247e-21;2.043e-21	1.000e+00;1.000e+00	0.0004;0.9996	0.0004;0.9996	s|1e1.2o5|i	2	2	0;0	chr4	-	148617742-148618738;148618681-148618737	148617046-148617852;148618738-148618791	148618681-148618737
703	Tardbp	ENSMUSG00000041459.15	ENSMUSG00000041459.15:t:148617046-148617852	0.0000;0.0000;0.0000;0.0000;0.0000;0.0000;0.0000;0.0000;0.0000;0.0000;0.0000	2.247e-21;2.247e-21;2.247e-21;2.247e-21;2.247e-21;2.247e-21;2.247e-21;2.247e-21;2.247e-21;2.247e-21;2.043e-21	1.000e+00;1.000e+00;1.000e+00;1.000e+00;1.000e+00;1.000e+00;1.000e+00;1.000e+00;1.000e+00;1.000e+00;1.000e+00	0.0001;0.0001;0.0001;0.0001;0.0001;0.0001;0.0001;0.0001;0.0001;0.0001;0.9988	0.0001;0.0001;0.0001;0.0001;0.0001;0.0001;0.0001;0.0001;0.0001;0.0001;0.9987	t|1e2.1o3|1e2.2o3|1e2.3o3|2e1.1o1|3e2.1o3|3e2.2o3|4e2.1o3|4e2.2o3|4e2.3o3|5e2.2o3|i	11	3	0;0;0;0;0;0;0;0;0;0;0	chr4	-	148617825-148618674;148617825-148618665;148617825-148618647;148617742-148618738;148617737-148618674;148617737-148618665;148617705-148618674;148617705-148618665;148617705-148618647;148617635-148618665;148617853-148618034	148617046-148617852;148618605-148618680;148618738-148618791	148617853-148618034
704	Rhod	ENSMUSG00000041845.10	ENSMUSG00000041845.10:s:4426627-4426761	0.0000;-0.0000	2.247e-21;8.558e-16	9.999e-01;9.999e-01	0.0025;0.9975	0.0035;0.9965	s|1e1.1o1|i	2	2	0;0	chr19	-	4426256-4426627;4426556-4426626	4425459-4426256;4426627-4426761	4426556-4426626
705	Rhod	ENSMUSG00000041845.10	ENSMUSG00000041845.10:t:4425459-4426256	0.0000;0.0000;-0.0000	2.247e-21;2.247e-21;2.704e-15	9.999e-01;9.999e-01;9.997e-01	0.0017;0.0017;0.9966	0.0026;0.0026;0.9949	t|1e1.1o1|1e2.1o1|i	3	3	0;0;0	chr19	-	4426256-4426627;4426256-4426477;4426257-4426476	4425459-4426256;4426477-4426555;4426627-4426761	4426257-4426476
706	Ncoa4	ENSMUSG00000056234.15	ENSMUSG00000056234.15:s:32170745-32170817	0.0000;-0.0000	2.247e-21;2.044e-21	1.000e+00;1.000e+00	0.0017;0.9983	0.0022;0.9978	s|1e1.1o1|i	2	2	0;0	chr14	+	32170817-32172303;32170818-32170857	32170745-32170817;32172303-32172448	32170818-32170857
707	Calu	ENSMUSG00000029767.16	ENSMUSG00000029767.16:s:29361294-29361355	0.0000;0.0000	2.247e-21;2.043e-21	1.000e+00;1.000e+00	0.0006;0.9994	0.0008;0.9992	s|1e1.2o2|i	2	2	0;0	chr6	+	29361355-29372594;29361356-29361460	29361294-29361355;29372471-29373352	29361356-29361460
708	Stard10	ENSMUSG00000030688.15	ENSMUSG00000030688.15:s:101321714-101321895	0.0000;0.0000	2.247e-21;2.043e-21	1.000e+00;1.000e+00	0.0003;0.9997	0.0005;0.9995	s|1e1.1o1|i	2	2	0;0	chr7	+	101321895-101342498;101321896-101321970	101321714-101321895;101342498-101342645	101321896-101321970
709	Stard10	ENSMUSG00000030688.15	ENSMUSG00000030688.15:t:101346091-101346626	0.0000;0.0000	2.247e-21;2.043e-21	1.000e+00;1.000e+00	0.0003;0.9997	0.0005;0.9995	t|1e1.1o2|i	2	2	0;0	chr7	+	101321997-101346091;101346050-101346090	101321971-101322033;101346091-101346626	101346050-101346090
710	Nme6	ENSMUSG00000032478.14	ENSMUSG00000032478.14:s:109832749-109832807	-0.0000;0.0000	2.247e-21;5.107e-15	9.998e-01;9.998e-01	0.0038;0.9962	0.0029;0.9971	s|1e1.1o1|i	2	2	0;0	chr9	+	109832807-109833196;109832808-109832885	109832749-109832807;109833030-109833589	109832808-109832885
711	Lrrc14	ENSMUSG00000033728.14	ENSMUSG00000033728.14:s:76712867-76713220	0.0000;0.0000;-0.0001	2.142e-09;2.142e-09;1.070e-08	9.943e-01;9.943e-01;9.821e-01	0.0046;0.0046;0.9908	0.0053;0.0053;0.9893	s|1e1.1o1|1e2.1o1|i	3	3	0;0;0	chr15	+	76713220-76713401;76713220-76713816;76713221-76713400	76712867-76713220;76713401-76713570;76713816-76713985	76713221-76713400
712	Lrrc14	ENSMUSG00000033728.14	ENSMUSG00000033728.14:t:76711356-76711530	-0.0000;-0.0000;-0.0000;-0.0000;0.0001	3.271e-09;3.271e-09;3.271e-09;3.271e-09;6.428e-08	9.959e-01;9.959e-01;9.959e-01;9.959e-01;9.646e-01	0.0034;0.0034;0.0034;0.0034;0.9864	0.0031;0.0031;0.0031;0.0031;0.9876	t|1e1.2o3|1e1.3o3|2e1.3o3|2e2.1o1|i	5	3	0;0;0;0;0	chr15	+	76710836-76711356;76710927-76711356;76710927-76711422;76711083-76711422;76711084-76711355	76710623-76710927;76710964-76711083;76711356-76711530	76711084-76711355
713	Lrrc14	ENSMUSG00000033728.14	ENSMUSG00000033728.14:t:76713816-76713985	0.0000;0.0000	2.247e-21;2.043e-21	1.000e+00;1.000e+00	0.0007;0.9993	0.0009;0.9991	t|1e1.1o1|i	2	2	0;0	chr15	+	76713220-76713816;76713571-76713815	76712867-76713220;76713816-76713985	76713571-76713815
714	Taf2	ENSMUSG00000037343.8	ENSMUSG00000037343.8:s:55016373-55016601	0.0000;-0.0000	2.250e-21;3.118e-12	9.989e-01;9.989e-01	0.0040;0.9960	0.0050;0.9950	s|1e1.1o1|i	2	2	0;0	chr15	-	55016153-55016373;55016154-55016372	55015131-55016153;55016373-55016601	55016154-55016372
715	BC022687	ENSMUSG00000037594.11	ENSMUSG00000037594.11:s:112808937-112809016	0.0000;-0.0000	1.421e-10;1.558e-10	9.980e-01;9.980e-01	0.0031;0.9969	0.0058;0.9942	s|1e1.1o1|i	2	2	0;0	chr12	+	112809016-112809198;112809017-112809197	112808937-112809016;112809198-112809808	112809017-112809197
716	Cdkn1c	ENSMUSG00000037664.13	ENSMUSG00000037664.13:s:143460099-143460716	0.0000;0.0000	2.247e-21;2.043e-21	1.000e+00;1.000e+00	0.0002;0.9998	0.0002;0.9998	s|1e1.1o1|i	2	2	0;0	chr7	-	143460026-143460099;143460027-143460098	143459759-143460026;143460099-143460716	143460027-143460098
717	Dxo	ENSMUSG00000040482.15	ENSMUSG00000040482.15:s:34838548-34838574	0.0000;-0.0000	2.247e-21;2.043e-21	1.000e+00;1.000e+00	0.0007;0.9993	0.0011;0.9989	s|1e1.1o1|i	2	2	0;0	chr17	+	34838574-34838628;34838575-34838627	34838548-34838574;34838628-34838683	34838575-34838627
718	Klhl25	ENSMUSG00000055652.14	ENSMUSG00000055652.14:t:75866224-75867491	0.0000;-0.0000	2.247e-21;7.551e-21	1.000e+00;1.000e+00	0.0018;0.9982	0.0027;0.9973	t|1e1.1o4|i	2	2	0;0	chr7	+	75848442-75866224;75865628-75866223	75848310-75848576;75866224-75867491	75865628-75866223
719	Egln2	ENSMUSG00000058709.11	ENSMUSG00000058709.11:t:27158658-27158761	0.0000;0.0000	2.247e-21;2.043e-21	1.000e+00;1.000e+00	0.0006;0.9994	0.0006;0.9994	t|1e1.1o1|i	2	2	0;0	chr7	-	27158761-27160536;27158762-27158987	27158658-27158761;27160536-27160871	27158762-27158987
720	Rpl18	ENSMUSG00000059070.16	ENSMUSG00000059070.16:t:45720438-45720487	0.0000;0.0000	2.247e-21;2.043e-21	1.000e+00;1.000e+00	0.0001;0.9999	0.0001;0.9999	t|1e1.1o1|i	2	2	0;0	chr7	+	45720018-45720438;45720358-45720437	45719920-45720125;45720438-45720487	45720358-45720437
721	Hnrnpm	ENSMUSG00000059208.14	ENSMUSG00000059208.14:s:33666647-33666685	0.0000;0.0000	2.247e-21;2.043e-21	1.000e+00;1.000e+00	0.0003;0.9997	0.0003;0.9997	s|1e1.1o1|i	2	2	0;0	chr17	-	33666529-33666647;33666571-33666646	33666494-33666570;33666647-33666685	33666571-33666646
722	Ssbp4	ENSMUSG00000070003.7	ENSMUSG00000070003.7:s:70597978-70598120	0.0001;-0.0001	4.254e-10;4.683e-10	9.958e-01;9.958e-01	0.0034;0.9966	0.0072;0.9928	s|1e1.1o1|i	2	2	0;0	chr8	-	70597768-70598013;70597939-70597977	70597490-70597768;70597978-70598120	70597939-70597977
723	Ssbp4	ENSMUSG00000070003.7	ENSMUSG00000070003.7:s:70598702-70598772	0.0001;-0.0001	1.360e-08;1.359e-08	9.906e-01;9.906e-01	0.0028;0.9972	0.0089;0.9911	s|1e1.1o1|i	2	2	0;0	chr8	-	70598617-70598702;70598618-70598701	70598539-70598617;70598702-70598772	70598618-70598701
724	1110065P20Rik	ENSMUSG00000078570.10	ENSMUSG00000078570.10:s:124850232-124850473	0.0001;-0.0001	2.997e-08;2.999e-08	9.846e-01;9.846e-01	0.0068;0.9932	0.0095;0.9905	s|1e1.1o1|i	2	2	0;0	chr4	-	124849962-124850232;124849963-124850231	124849080-124849962;124850232-124850473	124849963-124850231
725	1810022K09Rik	ENSMUSG00000078784.8	ENSMUSG00000078784.8:t:14606284-14606408	0.0000;0.0000;-0.0000	2.249e-21;2.249e-21;5.377e-12	9.994e-01;9.994e-01;9.977e-01	0.0029;0.0029;0.9942	0.0034;0.0034;0.9932	t|1e1.1o1|1e2.1o1|i	3	3	0;0;0	chr3	-	14606408-14609541;14606408-14607177;14606409-14607176	14606284-14606408;14607177-14607293;14609184-14609657	14606409-14607176
726	Zfp36l1	ENSMUSG00000021127.7	ENSMUSG00000021127.7:s:80110517-80110548	0.0000;-0.0000	2.247e-21;2.043e-21	1.000e+00;1.000e+00	0.0013;0.9987	0.0014;0.9986	s|1e1.2o2|i	2	2	0;0	chr12	-	80109092-80110517;80109792-80110516	80107754-80109431;80110517-80110548	80109792-80110516
727	Zfp36l1	ENSMUSG00000021127.7	ENSMUSG00000021127.7:t:80107754-80109431	0.0000;0.0000;-0.0000	2.247e-21;2.247e-21;1.990e-14	9.998e-01;9.998e-01;9.993e-01	0.0025;0.0025;0.9950	0.0027;0.0027;0.9947	t|1e2.1o1|2e1.1o1|i	3	3	0;0;0	chr12	-	80109431-80109529;80109092-80110517;80109432-80109528	80107754-80109431;80109529-80109791;80110517-80110548	80109432-80109528
728	Zfp36l1	ENSMUSG00000021127.7	ENSMUSG00000021127.7:t:80109529-80109791	0.0000;-0.0000	2.247e-21;2.043e-21	1.000e+00;1.000e+00	0.0013;0.9987	0.0014;0.9986	t|1e1.1o2|i	2	2	0;0	chr12	-	80109791-80112948;80109792-80110516	80109529-80109791;80112819-80113013	80109792-80110516
729	Xrcc3	ENSMUSG00000021287.12	ENSMUSG00000021287.12:t:111804913-111805039	0.0000;-0.0000	2.247e-21;2.557e-21	1.000e+00;1.000e+00	0.0014;0.9986	0.0025;0.9975	t|1e1.1o1|i	2	2	0;0	chr12	-	111805039-111807833;111805040-111805073	111804913-111805039;111807833-111807987	111805040-111805073
730	Trim27	ENSMUSG00000021326.12	ENSMUSG00000021326.12:s:21179931-21180914	0.0000;-0.0000	2.252e-21;1.636e-11	9.985e-01;9.985e-01	0.0014;0.9986	0.0056;0.9944	s|1e1.1o1|i	2	2	0;0	chr13	+	21180914-21181984;21180915-21181137	21179931-21180914;21181984-21182079	21180915-21181137
731	Cdk20	ENSMUSG00000021483.8	ENSMUSG00000021483.8:s:64438781-64439119	0.0000;-0.0000	4.424e-10;4.737e-10	9.958e-01;9.958e-01	0.0052;0.9948	0.0063;0.9937	s|1e1.1o1|i	2	2	0;0	chr13	+	64439081-64439184;64439120-64439183	64438781-64439119;64439184-64441773	64439120-64439183
732	Mus81	ENSMUSG00000024906.9	ENSMUSG00000024906.9:t:5483635-5483665	0.0000;-0.0000	2.247e-21;3.964e-15	9.999e-01;9.999e-01	0.0026;0.9974	0.0036;0.9964	t|1e1.1o1|i	2	2	0;0	chr19	-	5483665-5483930;5483666-5483689	5483635-5483665;5483930-5484025	5483666-5483689
733	Hells	ENSMUSG00000025001.11	ENSMUSG00000025001.11:s:38930915-38931075	-0.0002;0.0002	5.873e-08;5.875e-08	9.850e-01;9.850e-01	0.0092;0.9908	0.0053;0.9947	s|1e1.1o1|i	2	2	0;0	chr19	+	38931075-38931391;38931076-38931173	38930915-38931075;38931390-38931512	38931076-38931173
734	Wdr73	ENSMUSG00000025722.16	ENSMUSG00000025722.16:s:80892976-80893341	0.0001;-0.0001	6.312e-09;6.338e-09	9.902e-01;9.902e-01	0.0059;0.9941	0.0083;0.9917	s|1e1.1o1|i	2	2	0;0	chr7	-	80891909-80892976;80891910-80892975	80890723-80891909;80892976-80893341	80891910-80892975
735	Wdr73	ENSMUSG00000025722.16	ENSMUSG00000025722.16:s:80900896-80901269	0.0000;0.0000;-0.0001	9.404e-11;9.404e-11;6.879e-10	9.975e-01;9.975e-01;9.916e-01	0.0035;0.0035;0.9930	0.0046;0.0046;0.9907	s|1e1.1o1|2e1.1o1|i	3	2	0;0;0	chr7	-	80900711-80901185;80900711-80900896;80900720-80900895	80900644-80900719;80900896-80901269	80900720-80900895
736	Blzf1	ENSMUSG00000026577.13	ENSMUSG00000026577.13:s:164307442-164307489	-0.0000;0.0000	1.714e-08;1.721e-08	9.842e-01;9.842e-01	0.0085;0.9915	0.0076;0.9924	s|1e1.1o1|i	2	2	0;0	chr1	-	164307354-164307442;164307355-164307441	164307147-164307354;164307442-164307489	164307355-164307441
737	Exosc9	ENSMUSG00000027714.11	ENSMUSG00000027714.11:s:36565218-36565296	0.0000;0.0000	2.247e-21;2.043e-21	1.000e+00;1.000e+00	0.0004;0.9996	0.0004;0.9996	s|1e1.1o1|i	2	2	0;0	chr3	+	36565296-36565429;36565297-36565428	36565218-36565296;36565429-36565727	36565297-36565428
738	P3h1	ENSMUSG00000028641.16	ENSMUSG00000028641.16:s:119244957-119244996	0.0000;-0.0000	2.247e-21;4.697e-16	9.999e-01;9.999e-01	0.0018;0.9982	0.0035;0.9965	s|1e1.1o1|i	2	2	0;0	chr4	+	119244996-119245091;119244997-119245019	119244957-119244996;119245020-119245107	119244997-119245019
739	P3h1	ENSMUSG00000028641.16	ENSMUSG00000028641.16:s:119247891-119248133	0.0000;-0.0000	2.247e-21;3.246e-16	9.999e-01;9.999e-01	0.0019;0.9981	0.0034;0.9966	s|1e1.1o1|i	2	2	0;0	chr4	+	119248003-119248184;119248134-119248183	119247891-119248133;119248184-119248975	119248134-119248183
740	Toe1	ENSMUSG00000028688.13	ENSMUSG00000028688.13:s:116804674-116805055	0.0000;0.0000	2.247e-21;2.043e-21	1.000e+00;1.000e+00	0.0011;0.9989	0.0011;0.9989	s|1e1.1o1|i	2	2	0;0	chr4	-	116804136-116804809;116804137-116804673	116804002-116804136;116804674-116805055	116804137-116804673
741	Pagr1a	ENSMUSG00000030680.6	ENSMUSG00000030680.6:s:127017277-127017352	0.0000;0.0000;0.0000	2.247e-21;2.247e-21;2.043e-21	1.000e+00;1.000e+00;1.000e+00	0.0005;0.0005;0.9989	0.0005;0.0005;0.9989	s|1e1.1o1|1e2.1o1|i	3	3	0;0;0	chr7	-	127016927-127017277;127016282-127017277;127016928-127017276	127016200-127016282;127016443-127016927;127017277-127017352	127016928-127017276
742	Lin54	ENSMUSG00000035310.15	ENSMUSG00000035310.15:s:100485803-100485855	0.0000;-0.0000	2.247e-21;5.679e-19	1.000e+00;1.000e+00	0.0025;0.9975	0.0028;0.9972	s|1e1.1o1|i	2	2	0;0	chr5	-	100480321-100485803;100485412-100485802	100480198-100480321;100485803-100485855	100485412-100485802
743	Atp13a2	ENSMUSG00000036622.15	ENSMUSG00000036622.15:t:141006753-141006848	0.0000;-0.0000	2.249e-21;9.459e-13	9.993e-01;9.993e-01	0.0030;0.9970	0.0047;0.9953	t|1e1.1o1|i	2	2	0;0	chr4	+	141006503-141006753;141006724-141006752	141006352-141006503;141006753-141006848	141006724-141006752
744	Pced1a	ENSMUSG00000037773.14	ENSMUSG00000037773.14:s:130424493-130424701	0.0000;-0.0000	2.253e-21;2.456e-11	9.980e-01;9.980e-01	0.0045;0.9955	0.0052;0.9948	s|1e1.1o1|i	2	2	0;0	chr2	-	130423552-130424493;130424311-130424492	130423412-130424310;130424493-130424701	130424311-130424492
745	Mms22l	ENSMUSG00000045751.16	ENSMUSG00000045751.16:s:24496451-24496634	0.0000;-0.0000	2.247e-21;2.043e-21	1.000e+00;1.000e+00	0.0014;0.9986	0.0016;0.9984	s|1e1.1o1|i	2	2	0;0	chr4	+	24496634-24496842;24496635-24496841	24496451-24496634;24496842-24497065	24496635-24496841
746	Dhcr7	ENSMUSG00000058454.15	ENSMUSG00000058454.15:t:143841334-143841371	0.0000;-0.0000	2.247e-21;2.043e-21	1.000e+00;1.000e+00	0.0012;0.9988	0.0014;0.9986	t|1e1.1o1|i	2	2	0;0	chr7	+	143837984-143841340;143841309-143841333	143837762-143837984;143841334-143841371	143841309-143841333
747	Srsf1	ENSMUSG00000018379.17	ENSMUSG00000018379.17:s:88049977-88050410	0.0000;0.0000	2.247e-21;2.043e-21	1.000e+00;1.000e+00	0.0001;0.9999	0.0001;0.9999	s|1e1.1o1|i	2	2	0;0	chr11	+	88050095-88050977;88050411-88050976	88049977-88050410;88050977-88053755	88050411-88050976
748	Srsf1	ENSMUSG00000018379.17	ENSMUSG00000018379.17:t:88049977-88050410	0.0000;0.0000;0.0000;0.0000	2.247e-21;2.247e-21;2.247e-21;2.043e-21	1.000e+00;1.000e+00;1.000e+00;1.000e+00	0.0001;0.0001;0.0001;0.9998	0.0001;0.0001;0.0001;0.9998	t|1e1.1o2|1e1.2o2|1e2.1o1|i	4	3	0;0;0;0	chr11	+	88049092-88049977;88049215-88049977;88049598-88049977;88049599-88049976	88049043-88049215;88049412-88049598;88049977-88050410	88049599-88049976
749	Psmc3ip	ENSMUSG00000019303.14	ENSMUSG00000019303.14:s:101095343-101095436	0.0000;-0.0000	2.247e-21;6.435e-20	1.000e+00;1.000e+00	0.0018;0.9982	0.0026;0.9974	s|1e1.1o1|i	2	2	0;0	chr11	-	101095258-101095343;101095259-101095342	101095158-101095258;101095343-101095436	101095259-101095342
750	Epb41l2	ENSMUSG00000019978.16	ENSMUSG00000019978.16:s:25501824-25501911	0.0000;-0.0000	2.247e-21;1.850e-17	1.000e+00;1.000e+00	0.0019;0.9981	0.0031;0.9969	s|1e1.1o1|i	2	2	0;0	chr10	+	25501911-25502006;25501912-25501990	25501824-25501911;25501991-25502138	25501912-25501990
751	Epb41l2	ENSMUSG00000019978.16	ENSMUSG00000019978.16:s:25501991-25502138	0.0000;-0.0000	2.247e-21;5.769e-18	1.000e+00;1.000e+00	0.0019;0.9981	0.0031;0.9969	s|1e1.1o1|i	2	2	0;0	chr10	+	25502138-25506175;25502139-25502280	25501991-25502138;25505594-25506273	25502139-25502280
752	Aurkb	ENSMUSG00000020897.12	ENSMUSG00000020897.12:s:69045647-69045810	0.0000;0.0000	2.247e-21;2.043e-21	1.000e+00;1.000e+00	0.0003;0.9997	0.0003;0.9997	s|1e1.1o1|i	2	2	0;0	chr11	+	69045810-69045935;69045811-69045934	69045647-69045810;69045935-69046008	69045811-69045934
753	Cdca3	ENSMUSG00000023505.13	ENSMUSG00000023505.13:t:124830503-124830650	0.0000;0.0000;0.0000;-0.0000	2.247e-21;2.247e-21;2.247e-21;1.242e-13	9.999e-01;9.999e-01;9.999e-01;9.991e-01	0.0011;0.0011;0.0011;0.9967	0.0022;0.0022;0.0022;0.9933	t|1e1.1o1|1e2.1o1|1e3.1o1|i	4	4	0;0;0;0	chr6	+	124829639-124830503;124830273-124830503;124830417-124830503;124830418-124830502	124829547-124829639;124829688-124830273;124830363-124830417;124830503-124830650	124830418-124830502
754	Sirt7	ENSMUSG00000025138.14	ENSMUSG00000025138.14:s:120624790-120624810	0.0000;-0.0000	2.247e-21;1.229e-18	1.000e+00;1.000e+00	0.0020;0.9980	0.0030;0.9970	s|1e1.1o1|i	2	2	0;0	chr11	-	120624709-120624790;120624710-120624789	120624673-120624709;120624790-120624810	120624710-120624789
755	Ccnt2	ENSMUSG00000026349.14	ENSMUSG00000026349.14:s:127802162-127803293	0.0000;-0.0000	2.251e-21;1.232e-11	9.988e-01;9.988e-01	0.0038;0.9962	0.0050;0.9950	s|1e1.1o1|i	2	2	0;0	chr1	+	127803293-127803392;127803294-127803391	127802162-127803293;127803392-127808061	127803294-127803391
756	Cfap126	ENSMUSG00000026649.14	ENSMUSG00000026649.14:t:171126125-171126210	0.0000;-0.0000	2.248e-21;1.050e-15	9.998e-01;9.998e-01	0.0035;0.9965	0.0038;0.9962	t|1e1.1o1|i	2	2	0;0	chr1	+	171126010-171126125;171126081-171126124	171125923-171126010;171126125-171126210	171126081-171126124
757	Stard7	ENSMUSG00000027367.16	ENSMUSG00000027367.16:s:127270218-127270301	0.0000;0.0000	2.247e-21;2.043e-21	1.000e+00;1.000e+00	0.0004;0.9996	0.0004;0.9996	s|1e1.1o1|i	2	2	0;0	chr2	+	127270301-127270548;127270302-127270547	127270218-127270301;127270548-127270880	127270302-127270547
758	Stard7	ENSMUSG00000027367.16	ENSMUSG00000027367.16:s:127297107-127297185	0.0000;0.0000	2.247e-21;2.043e-21	1.000e+00;1.000e+00	0.0002;0.9998	0.0003;0.9997	s|1e1.1o1|i	2	2	0;0	chr2	+	127297185-127297272;127297186-127297271	127297107-127297185;127297272-127298932	127297186-127297271
759	Hps3	ENSMUSG00000027615.14	ENSMUSG00000027615.14:t:20030314-20030409	0.0000;0.0000;-0.0000	9.404e-11;9.404e-11;6.128e-10	9.972e-01;9.972e-01;9.908e-01	0.0039;0.0039;0.9921	0.0044;0.0044;0.9912	t|1e1.1o1|1e2.1o1|i	3	3	0;0;0	chr3	-	20030409-20035049;20030409-20030559;20030410-20030558	20030314-20030409;20030559-20030805;20035049-20035315	20030410-20030558
760	Rbm39	ENSMUSG00000027620.16	ENSMUSG00000027620.16:s:156177752-156177906	0.0000;-0.0000	2.247e-21;4.270e-16	9.999e-01;9.999e-01	0.0027;0.9973	0.0037;0.9963	s|1e1.1o1|i	2	2	0;0	chr2	-	156177385-156177752;156177732-156177751	156177161-156177385;156177752-156177906	156177732-156177751
761	Rbm39	ENSMUSG00000027620.16	ENSMUSG00000027620.16:s:156179177-156179240	-0.0000;-0.0000;-0.0000;0.0000	2.247e-21;2.247e-21;2.247e-21;2.720e-14	9.999e-01;9.999e-01;9.999e-01;9.994e-01	0.0020;0.0020;0.0020;0.9941	0.0015;0.0015;0.0015;0.9955	s|1e1.1o1|1e2.1o1|1e3.1o1|i	4	4	0;0;0;0	chr2	-	156178952-156179177;156177906-156179177;156177385-156179177;156178953-156179176	156177161-156177385;156177752-156177906;156178559-156178952;156179177-156179240	156178953-156179176
762	Skil	ENSMUSG00000027660.16	ENSMUSG00000027660.16:s:31097270-31097465	0.0000;-0.0000	1.559e-09;1.607e-09	9.921e-01;9.921e-01	0.0064;0.9936	0.0074;0.9926	s|1e1.1o1|i	2	2	0;0	chr3	+	31097465-31097706;31097466-31097705	31097270-31097465;31097706-31101393	31097466-31097705
763	Skil	ENSMUSG00000027660.16	ENSMUSG00000027660.16:t:31097270-31097465	0.0000;0.0000;-0.0001	5.466e-09;5.466e-09;2.633e-08	9.939e-01;9.939e-01;9.811e-01	0.0041;0.0041;0.9919	0.0058;0.0058;0.9883	t|1e1.1o1|1e2.1o1|i	3	3	0;0;0	chr3	+	31095157-31097270;31097190-31097270;31097191-31097269	31095058-31095157;31096703-31097190;31097270-31097465	31097191-31097269
764	Usp10	ENSMUSG00000031826.20	ENSMUSG00000031826.20:t:119957157-119957560	0.0000;0.0000	2.247e-21;2.043e-21	1.000e+00;1.000e+00	0.0003;0.9997	0.0003;0.9997	t|1e1.1o1|i	2	2	0;0	chr8	+	119956263-119957157;119956870-119957156	119956198-119956263;119957157-119957560	119956870-119957156
765	Dnttip2	ENSMUSG00000039756.12	ENSMUSG00000039756.12:s:122275198-122275422	0.0000;0.0000	2.247e-21;2.043e-21	1.000e+00;1.000e+00	0.0003;0.9997	0.0003;0.9997	s|1e1.1o1|i	2	2	0;0	chr3	+	122275422-122275586;122275423-122275585	122275198-122275422;122275586-122276210	122275423-122275585
766	Dnttip2	ENSMUSG00000039756.12	ENSMUSG00000039756.12:s:122275586-122276210	0.0000;0.0000	2.247e-21;2.043e-21	1.000e+00;1.000e+00	0.0004;0.9996	0.0004;0.9996	s|1e1.2o2|i	2	2	0;0	chr3	+	122276194-122282375;122276211-122276772	122275586-122276210;122282329-122282493	122276211-122276772
767	Fastkd3	ENSMUSG00000021532.11	ENSMUSG00000021532.11:s:68584136-68584356	0.0000;-0.0000	2.247e-21;2.043e-21	1.000e+00;1.000e+00	0.0010;0.9990	0.0013;0.9987	s|1e1.1o1|i	2	2	0;0	chr13	+	68584356-68585178;68584357-68584823	68584136-68584356;68585178-68585263	68584357-68584823
768	Fastkd3	ENSMUSG00000021532.11	ENSMUSG00000021532.11:t:68584136-68584356	0.0000;-0.0000	2.247e-21;2.043e-21	1.000e+00;1.000e+00	0.0012;0.9988	0.0014;0.9986	t|1e1.1o3|i	2	2	0;0	chr13	+	68582350-68584136;68583967-68584135	68582276-68582618;68584136-68584356	68583967-68584135
769	Fastkd3	ENSMUSG00000021532.11	ENSMUSG00000021532.11:t:68589320-68589389	-0.0000;0.0000	2.247e-21;7.829e-16	9.999e-01;9.999e-01	0.0035;0.9965	0.0032;0.9968	t|1e1.1o1|i	2	2	0;0	chr13	+	68587834-68589320;68589266-68589319	68587660-68587834;68589320-68589389	68589266-68589319
770	Dapk1	ENSMUSG00000021559.14	ENSMUSG00000021559.14:s:60760635-60761884	0.0000;0.0000;-0.0001	1.797e-09;1.797e-09;8.781e-09	9.964e-01;9.964e-01;9.884e-01	0.0030;0.0030;0.9940	0.0054;0.0054;0.9892	s|1e1.1o1|2e1.1o1|i	3	2	0;0;0	chr13	+	60761863-60762357;60761884-60762357;60761885-60762356	60760635-60761884;60762357-60763191	60761885-60762356
771	Sh3bp1	ENSMUSG00000022436.15	ENSMUSG00000022436.15:t:78911930-78912051	0.0000;0.0000;0.0000;-0.0000	2.247e-21;2.247e-21;2.247e-21;2.043e-21	1.000e+00;1.000e+00;1.000e+00;1.000e+00	0.0007;0.0007;0.0007;0.9980	0.0009;0.0009;0.0009;0.9972	t|1e1.1o2|1e1.2o2|1e2.1o1|i	4	3	0;0;0;0	chr15	+	78910093-78911930;78910099-78911930;78911711-78911930;78911712-78911929	78910008-78910099;78911339-78911711;78911930-78912051	78911712-78911929
772	Crcp	ENSMUSG00000025532.13	ENSMUSG00000025532.13:t:130060059-130060789	0.0000;0.0000	2.247e-21;2.043e-21	1.000e+00;1.000e+00	0.0010;0.9990	0.0010;0.9990	t|1e1.2o2|i	2	2	0;0	chr5	+	130042304-130060059;130059933-130060058	130042204-130042304;130060059-130060789	130059933-130060058
773	Rab40c	ENSMUSG00000025730.14	ENSMUSG00000025730.14:t:25884580-25884745	0.0000;-0.0000	2.247e-21;2.043e-21	1.000e+00;1.000e+00	0.0008;0.9992	0.0012;0.9988	t|1e1.1o1|i	2	2	0;0	chr17	-	25884745-25885075;25884746-25884762	25884580-25884745;25885075-25885152	25884746-25884762
774	Mettl26	ENSMUSG00000025731.15	ENSMUSG00000025731.15:s:25876661-25876739	0.0000;-0.0000	2.247e-21;2.043e-21	1.000e+00;1.000e+00	0.0014;0.9986	0.0020;0.9980	s|1e1.1o1|i	2	2	0;0	chr17	+	25876739-25876950;25876740-25876949	25876661-25876739;25876950-25877169	25876740-25876949
775	Zfp106	ENSMUSG00000027288.16	ENSMUSG00000027288.16:s:120524121-120524624	0.0000;-0.0000	2.247e-21;6.014e-17	9.999e-01;9.999e-01	0.0020;0.9980	0.0034;0.9966	s|1e1.1o1|i	2	2	0;0	chr2	-	120523976-120524121;120523977-120524120	120523865-120523976;120524121-120524624	120523977-120524120
776	Smox	ENSMUSG00000027333.18	ENSMUSG00000027333.18:t:131520922-131521171	0.0000;0.0000;0.0000;-0.0000	2.247e-21;2.247e-21;2.247e-21;1.411e-13	9.999e-01;9.999e-01;9.999e-01;9.992e-01	0.0014;0.0014;0.0014;0.9959	0.0021;0.0021;0.0021;0.9936	t|1e1.1o1|2e1.1o1|2e2.1o1|i	4	3	0;0;0;0	chr2	+	131520268-131520922;131520268-131521055;131520646-131521055;131520647-131520921	131520095-131520282;131520412-131520646;131520922-131521171	131520647-131520921
777	Ccdc163	ENSMUSG00000028689.14	ENSMUSG00000028689.14:s:116708704-116708751	0.0001;-0.0001	1.028e-08;1.025e-08	9.910e-01;9.910e-01	0.0039;0.9961	0.0086;0.9914	s|1e1.2o3|i	2	2	0;0	chr4	+	116708751-116709438;116708752-116708928	116708704-116708751;116709399-116709619	116708752-116708928
778	Ccdc163	ENSMUSG00000028689.14	ENSMUSG00000028689.14:t:116708929-116709094	0.0001;0.0001;-0.0002	4.325e-09;4.325e-09;2.097e-08	9.952e-01;9.952e-01;9.852e-01	0.0026;0.0026;0.9948	0.0057;0.0057;0.9885	t|1e1.1o1|2e1.1o1|i	3	2	0;0;0	chr4	+	116708656-116708943;116708656-116709008;116708752-116708928	116708509-116708656;116708929-116709094	116708752-116708928
779	Rnf19b	ENSMUSG00000028793.15	ENSMUSG00000028793.15:s:129083728-129083788	0.0000;-0.0000	2.249e-21;4.713e-13	9.994e-01;9.994e-01	0.0029;0.9971	0.0048;0.9952	s|1e1.1o1|i	2	2	0;0	chr4	+	129083788-129085550;129083789-129083884	129083728-129083788;129085550-129085886	129083789-129083884
780	Slc37a3	ENSMUSG00000029924.12	ENSMUSG00000029924.12:t:39359950-39359978	0.0000;-0.0000	2.247e-21;5.153e-21	1.000e+00;1.000e+00	0.0020;0.9980	0.0024;0.9976	t|1e1.1o1|i	2	2	0;0	chr6	-	39359978-39364503;39359979-39359988	39359950-39359978;39364503-39364611	39359979-39359988
781	Aplf	ENSMUSG00000030051.10	ENSMUSG00000030051.10:s:87630016-87630175	0.0000;-0.0000	2.253e-21;1.775e-11	9.981e-01;9.981e-01	0.0040;0.9960	0.0057;0.9943	s|1e1.1o1|i	2	2	0;0	chr6	-	87629921-87630016;87629922-87630015	87628424-87629921;87630016-87630175	87629922-87630015
782	Nek1	ENSMUSG00000031644.19	ENSMUSG00000031644.19:s:60993195-60993356	0.0000;-0.0000	2.252e-21;7.434e-12	9.984e-01;9.984e-01	0.0044;0.9956	0.0053;0.9947	s|1e1.1o1|i	2	2	0;0	chr8	+	60993356-60993642;60993357-60993641	60993195-60993356;60993642-60993763	60993357-60993641
783	Apex1	ENSMUSG00000035960.14	ENSMUSG00000035960.14:s:50924968-50925034	0.0000;0.0000;0.0000	2.247e-21;2.247e-21;2.043e-21	1.000e+00;1.000e+00;1.000e+00	0.0006;0.0006;0.9988	0.0004;0.0004;0.9991	s|1e1.1o1|2e1.1o1|i	3	2	0;0;0	chr14	+	50925029-50925213;50925034-50925213;50925035-50925212	50924968-50925034;50925213-50925324	50925035-50925212
784	2810025M15Rik	ENSMUSG00000049881.13	ENSMUSG00000049881.13:s:157412352-157412691	0.0000;0.0000	2.247e-21;2.043e-21	1.000e+00;1.000e+00	0.0003;0.9997	0.0004;0.9996	s|1e1.1o1|i	2	2	0;0	chr1	+	157412691-157413744;157412692-157412977	157412352-157412691;157413744-157413795	157412692-157412977
785	Gprc5c	ENSMUSG00000051043.16	ENSMUSG00000051043.16:s:114863467-114864347	0.0000;0.0000	2.247e-21;2.043e-21	1.000e+00;1.000e+00	0.0006;0.9994	0.0005;0.9995	s|1e1.1o1|i	2	2	0;0	chr11	+	114863765-114866625;114864348-114864491	114863467-114864347;114866625-114866719	114864348-114864491
786	Acbd4	ENSMUSG00000056938.16	ENSMUSG00000056938.16:s:103111542-103111739	0.0000;-0.0000	6.292e-11;9.834e-11	9.976e-01;9.976e-01	0.0021;0.9979	0.0063;0.9937	s|1e1.1o1|i	2	2	0;0	chr11	+	103111657-103111843;103111740-103111842	103111542-103111739;103111843-103112200	103111740-103111842
787	Tgif2	ENSMUSG00000062175.13	ENSMUSG00000062175.13:s:156853129-156853228	0.0000;-0.0000	2.247e-21;2.043e-21	1.000e+00;1.000e+00	0.0013;0.9987	0.0014;0.9986	s|1e1.1o1|i	2	2	0;0	chr2	+	156853228-156853346;156853229-156853345	156853129-156853228;156853346-156855570	156853229-156853345
788	Cr1l	ENSMUSG00000016481.15	ENSMUSG00000016481.15:s:195131502-195131586	-0.0000;0.0000	2.247e-21;2.046e-21	1.000e+00;1.000e+00	0.0028;0.9972	0.0023;0.9977	s|1e1.1o1|i	2	2	0;0	chr1	-	195130009-195131502;195131356-195131501	195129646-195130009;195131502-195131586	195131356-195131501
789	Arl5b	ENSMUSG00000017418.13	ENSMUSG00000017418.13:s:15076256-15076605	-0.0001;0.0001	3.234e-09;3.306e-09	9.924e-01;9.924e-01	0.0080;0.9920	0.0044;0.9956	s|1e1.1o1|i	2	2	0;0	chr2	+	15076295-15081902;15076606-15077318	15076256-15076605;15081902-15082456	15076606-15077318
790	Arl5b	ENSMUSG00000017418.13	ENSMUSG00000017418.13:t:15077319-15077571	-0.0001;0.0001	3.234e-09;3.306e-09	9.924e-01;9.924e-01	0.0080;0.9920	0.0044;0.9956	t|1e1.1o1|i	2	2	0;0	chr2	+	15055574-15077319;15076606-15077318	15055240-15055574;15077319-15077571	15076606-15077318
791	Mpdu1	ENSMUSG00000018761.14	ENSMUSG00000018761.14:t:69656697-69657211	0.0000;0.0000	2.247e-21;2.043e-21	1.000e+00;1.000e+00	0.0003;0.9997	0.0004;0.9996	t|1e1.1o1|i	2	2	0;0	chr11	-	69657211-69657936;69657212-69657212	69656697-69657211;69657936-69658280	69657212-69657212
792	Pex3	ENSMUSG00000019809.16	ENSMUSG00000019809.16:s:13552949-13553142	0.0000;-0.0000	2.247e-21;2.894e-21	1.000e+00;1.000e+00	0.0017;0.9983	0.0025;0.9975	s|1e1.1o1|i	2	2	0;0	chr10	-	13546481-13552949;13552865-13552948	13546350-13546481;13552949-13553142	13552865-13552948
793	Wars	ENSMUSG00000021266.16	ENSMUSG00000021266.16:s:108861269-108861426	0.0000;0.0000	2.247e-21;2.043e-21	1.000e+00;1.000e+00	0.0004;0.9996	0.0005;0.9995	s|1e1.1o1|i	2	2	0;0	chr12	-	108860333-108861269;108860334-108861268	108860030-108860333;108861269-108861426	108860334-108861268
794	Ccnh	ENSMUSG00000021548.10	ENSMUSG00000021548.10:t:85202441-85202496	0.0000;0.0000	2.247e-21;2.043e-21	1.000e+00;1.000e+00	0.0003;0.9997	0.0004;0.9996	t|1e1.1o1|i	2	2	0;0	chr13	+	85197561-85202441;85202414-85202440	85197351-85197561;85202441-85202496	85202414-85202440
795	Ktn1	ENSMUSG00000021843.17	ENSMUSG00000021843.17:s:47649311-47649389	0.0000;-0.0000	2.247e-21;2.043e-21	1.000e+00;1.000e+00	0.0010;0.9990	0.0012;0.9988	s|1e1.1o1|i	2	2	0;0	chr14	+	47649389-47663756;47649390-47649393	47649311-47649389;47663756-47664315	47649390-47649393
796	Ppp2r2a	ENSMUSG00000022052.9	ENSMUSG00000022052.9:t:67014056-67015258	0.0000;-0.0000	2.248e-21;1.262e-15	9.998e-01;9.998e-01	0.0036;0.9964	0.0037;0.9963	t|1e1.1o1|i	2	2	0;0	chr14	-	67015258-67019716;67015259-67015673	67014056-67015258;67018608-67019807	67015259-67015673
797	Rcbtb2	ENSMUSG00000022106.14	ENSMUSG00000022106.14:t:73166532-73166638	0.0000;0.0000	2.247e-21;2.043e-21	1.000e+00;1.000e+00	0.0007;0.9993	0.0005;0.9995	t|1e1.1o1|i	2	2	0;0	chr14	+	73162477-73166532;73166508-73166531	73162327-73164084;73166532-73166638	73166508-73166531
798	Rcbtb2	ENSMUSG00000022106.14	ENSMUSG00000022106.14:t:73182805-73184218	-0.0000;0.0000	4.712e-10;4.767e-10	9.947e-01;9.947e-01	0.0072;0.9928	0.0052;0.9948	t|1e1.1o1|i	2	2	0;0	chr14	+	73162095-73182805;73182683-73182804	73161940-73162095;73182805-73184218	73182683-73182804
799	Wdr53	ENSMUSG00000022787.10	ENSMUSG00000022787.10:s:32247227-32247267	0.0000;-0.0000	5.733e-09;5.773e-09	9.906e-01;9.906e-01	0.0068;0.9932	0.0074;0.9926	s|1e1.1o1|i	2	2	0;0	chr16	+	32247267-32251823;32247268-32247400	32247227-32247267;32251823-32252318	32247268-32247400
800	Slc20a1	ENSMUSG00000027397.14	ENSMUSG00000027397.14:s:129199310-129199598	0.0000;-0.0000	2.247e-21;7.789e-19	1.000e+00;1.000e+00	0.0024;0.9976	0.0029;0.9971	s|1e1.1o1|i	2	2	0;0	chr2	+	129199598-129199702;129199599-129199701	129199310-129199598;129199702-129200064	129199599-129199701
801	Tmem68	ENSMUSG00000028232.13	ENSMUSG00000028232.13:s:3569537-3569752	-0.0000;0.0000	2.248e-21;1.227e-15	9.998e-01;9.998e-01	0.0039;0.9961	0.0033;0.9967	s|1e1.1o1|i	2	2	0;0	chr4	-	3569463-3569631;3569464-3569536	3569343-3569463;3569537-3569752	3569464-3569536
802	Mycl	ENSMUSG00000028654.13	ENSMUSG00000028654.13:t:122996514-122997018	0.0001;0.0001;-0.0003	3.502e-08;3.502e-08;1.614e-07	9.914e-01;9.914e-01;9.744e-01	0.0034;0.0034;0.9931	0.0068;0.0068;0.9864	t|1e1.1o1|1e2.1o1|i	3	3	0;0;0	chr4	+	122995811-122996514;122996150-122996514;122996151-122996513	122995652-122995811;122995944-122996150;122996514-122997018	122996151-122996513
803	Tmem234	ENSMUSG00000028797.20	ENSMUSG00000028797.20:s:129600983-129601134	0.0000;0.0000;0.0000;0.0000;0.0000;0.0000	2.247e-21;2.247e-21;2.247e-21;2.247e-21;2.247e-21;2.043e-21	1.000e+00;1.000e+00;1.000e+00;1.000e+00;1.000e+00;1.000e+00	0.0001;0.0001;0.0001;0.0001;0.0001;0.9995	0.0002;0.0002;0.0002;0.0002;0.0002;0.9991	s|1e1.1o1|1e2.1o1|1e3.1o1|1e4.1o1|1e5.1o1|i	6	6	0;0;0;0;0;0	chr4	+	129601134-129601407;129601134-129601870;129601134-129602195;129601134-129602222;129601134-129607087;129601135-129601191	129600983-129601134;129601407-129601750;129601870-129601961;129602010-129602215;129602222-129602261;129607087-129607330	129601135-129601191
804	Tmem234	ENSMUSG00000028797.20	ENSMUSG00000028797.20:t:129602222-129602261	0.0000;0.0000	2.247e-21;2.043e-21	1.000e+00;1.000e+00	0.0002;0.9998	0.0003;0.9997	t|1e1.1o1|i	2	2	0;0	chr4	+	129601134-129602222;129602216-129602221	129600983-129601134;129602222-129602261	129602216-129602221
805	Arl6ip4	ENSMUSG00000029404.15	ENSMUSG00000029404.15:s:124116089-124116244	0.0000;0.0000	2.247e-21;2.043e-21	1.000e+00;1.000e+00	0.0003;0.9997	0.0004;0.9996	s|1e1.1o1|i	2	2	0;0	chr5	+	124116244-124116434;124116245-124116433	124116089-124116244;124116434-124116611	124116245-124116433
806	Arl6ip4	ENSMUSG00000029404.15	ENSMUSG00000029404.15:t:124118050-124118196	0.0000;0.0000	2.247e-21;2.043e-21	1.000e+00;1.000e+00	0.0003;0.9997	0.0003;0.9997	t|1e1.2o2|i	2	2	0;0	chr5	+	124117903-124118050;124118035-124118049	124117830-124117903;124118050-124118196	124118035-124118049
807	Ogt	ENSMUSG00000034160.13	ENSMUSG00000034160.13:s:101640060-101640110	0.0000;-0.0000	2.247e-21;2.377e-21	1.000e+00;1.000e+00	0.0014;0.9986	0.0024;0.9976	s|1e1.1o1|i	2	2	0;0	chrX	+	101640110-101640218;101640111-101640139	101640060-101640110;101640140-101640322	101640111-101640139
808	Tspyl2	ENSMUSG00000041096.13	ENSMUSG00000041096.13:s:152339215-152339395	0.0000;-0.0000	2.249e-21;3.657e-13	9.994e-01;9.994e-01	0.0029;0.9971	0.0048;0.9952	s|1e1.1o1|i	2	2	0;0	chrX	-	152339065-152339215;152339066-152339214	152338725-152339065;152339215-152339395	152339066-152339214
809	Msrb1	ENSMUSG00000075705.12	ENSMUSG00000075705.12:s:24741906-24741937	0.0001;-0.0001	4.551e-09;4.585e-09	9.920e-01;9.920e-01	0.0049;0.9951	0.0083;0.9917	s|1e1.1o1|i	2	2	0;0	chr17	+	24741937-24742310;24741938-24742309	24741906-24741937;24742310-24742778	24741938-24742309
810	Nln	ENSMUSG00000021710.11	ENSMUSG00000021710.11:t:104023057-104023310	0.0000;-0.0000	1.142e-09;1.160e-09	9.931e-01;9.931e-01	0.0060;0.9940	0.0072;0.9928	t|1e1.1o2|i	2	2	0;0	chr13	-	104023310-104058751;104023311-104023407	104023057-104023310;104058741-104058901	104023311-104023407
811	Rab2b	ENSMUSG00000022159.16	ENSMUSG00000022159.16:s:52263697-52263817	-0.0000;0.0000	6.945e-10;7.335e-10	9.942e-01;9.942e-01	0.0070;0.9930	0.0056;0.9944	s|1e1.1o1|i	2	2	0;0	chr14	-	52262617-52263697;52262618-52263696	52261759-52262617;52263697-52263817	52262618-52263696
812	Efs	ENSMUSG00000022203.7	ENSMUSG00000022203.7:s:54921101-54921181	0.0000;-0.0000	2.247e-21;2.043e-21	1.000e+00;1.000e+00	0.0015;0.9985	0.0019;0.9981	s|1e1.1o1|i	2	2	0;0	chr14	-	54921014-54921101;54921015-54921100	54920903-54921014;54921101-54921181	54921015-54921100
813	Mzt2	ENSMUSG00000022671.12	ENSMUSG00000022671.12:s:15863223-15863369	0.0000;-0.0000	2.247e-21;2.043e-21	1.000e+00;1.000e+00	0.0009;0.9991	0.0013;0.9987	s|1e1.1o1|i	2	2	0;0	chr16	-	15862932-15863223;15862933-15863222	15862748-15862932;15863223-15863369	15862933-15863222
814	Nabp2	ENSMUSG00000025374.13	ENSMUSG00000025374.13:s:128409656-128409728	0.0000;-0.0000	2.247e-21;2.332e-21	1.000e+00;1.000e+00	0.0016;0.9984	0.0024;0.9976	s|1e1.1o1|i	2	2	0;0	chr10	-	128409348-128409656;128409633-128409655	128409247-128409348;128409656-128409728	128409633-128409655
815	Nabp2	ENSMUSG00000025374.13	ENSMUSG00000025374.13:t:128409247-128409348	0.0000;0.0000;0.0000;0.0000;0.0000;0.0000;-0.0000	2.247e-21;2.247e-21;2.247e-21;2.247e-21;2.247e-21;2.247e-21;1.413e-18	1.000e+00;1.000e+00;1.000e+00;1.000e+00;1.000e+00;1.000e+00;1.000e+00	0.0005;0.0005;0.0005;0.0005;0.0005;0.0005;0.9973	0.0008;0.0008;0.0008;0.0008;0.0008;0.0008;0.9953	t|1e1.1o1|1e2.1o1|1e3.1o1|1e4.1o1|1e5.1o2|1e5.2o2|i	7	6	0;0;0;0;0;0;0	chr10	-	128409348-128410978;128409348-128410414;128409348-128409736;128409348-128409656;128409348-128409507;128409348-128409488;128409349-128409487	128409247-128409348;128409488-128409632;128409656-128409728;128409736-128409874;128410414-128410551;128410978-128411492	128409349-128409487
816	Nipsnap2	ENSMUSG00000029432.12	ENSMUSG00000029432.12:s:129757079-129757373	0.0000;-0.0000	2.247e-21;3.309e-17	9.999e-01;9.999e-01	0.0017;0.9983	0.0034;0.9966	s|1e1.1o1|i	2	2	0;0	chr5	+	129757252-129757652;129757374-129757651	129757079-129757373;129757652-129758327	129757374-129757651
817	Magt1	ENSMUSG00000031232.16	ENSMUSG00000031232.16:s:105971436-105971479	0.0000;-0.0000	2.247e-21;2.066e-21	1.000e+00;1.000e+00	0.0020;0.9980	0.0022;0.9978	s|1e1.1o1|i	2	2	0;0	chrX	-	105971026-105971436;105971027-105971435	105968084-105971026;105971436-105971479	105971027-105971435
818	Ctps2	ENSMUSG00000031360.14	ENSMUSG00000031360.14:s:162901605-162901747	0.0000;-0.0000	2.248e-21;7.070e-14	9.996e-01;9.996e-01	0.0031;0.9969	0.0044;0.9956	s|1e1.1o1|i	2	2	0;0	chrX	+	162901747-162903434;162901748-162901768	162901605-162901747;162903434-162903638	162901748-162901768
819	Ctps2	ENSMUSG00000031360.14	ENSMUSG00000031360.14:s:162901769-162901839	0.0000;-0.0000	2.248e-21;5.262e-15	9.998e-01;9.998e-01	0.0025;0.9975	0.0041;0.9959	s|1e1.1o1|i	2	2	0;0	chrX	+	162901839-162903434;162901840-162901869	162901769-162901839;162903434-162903638	162901840-162901869
820	Trappc4	ENSMUSG00000032112.10	ENSMUSG00000032112.10:s:44404334-44404460	0.0000;-0.0000	5.630e-10;6.679e-10	9.938e-01;9.938e-01	0.0062;0.9938	0.0068;0.9932	s|1e1.1o1|i	2	2	0;0	chr9	-	44404098-44404334;44404099-44404333	44403698-44404098;44404334-44404460	44404099-44404333
821	Rsrp1	ENSMUSG00000037266.18	ENSMUSG00000037266.18:s:134923875-134923909	0.0000;0.0000;0.0000	2.247e-21;2.247e-21;2.043e-21	1.000e+00;1.000e+00;1.000e+00	0.0007;0.0007;0.9986	0.0003;0.0003;0.9994	s|1e1.1o1|1e2.1o2|i	3	3	0;0;0	chr4	+	134923909-134923980;134923909-134924083;134923910-134923979	134923875-134923909;134923980-134924033;134924083-134924482	134923910-134923979
822	Rsrp1	ENSMUSG00000037266.18	ENSMUSG00000037266.18:t:134924083-134924482	0.0000;0.0000;0.0000	2.247e-21;2.247e-21;2.043e-21	1.000e+00;1.000e+00;1.000e+00	0.0010;0.0010;0.9980	0.0003;0.0003;0.9993	t|1e1.1o1|2e2.1o1|i	3	3	0;0;0	chr4	+	134923909-134924083;134924033-134924307;134924034-134924082	134923875-134923909;134923980-134924033;134924083-134924482	134924034-134924082
823	Ost4	ENSMUSG00000038803.7	ENSMUSG00000038803.7:s:30907665-30907788	0.0000;0.0000	2.247e-21;2.043e-21	1.000e+00;1.000e+00	0.0002;0.9998	0.0002;0.9998	s|1e1.1o1|i	2	2	0;0	chr5	-	30907536-30907665;30907537-30907664	30907399-30907536;30907665-30907788	30907537-30907664
824	Fam117a	ENSMUSG00000038893.12	ENSMUSG00000038893.12:s:95337018-95337050	0.0001;-0.0001	1.481e-09;1.539e-09	9.943e-01;9.943e-01	0.0038;0.9962	0.0076;0.9924	s|1e1.1o1|i	2	2	0;0	chr11	+	95337050-95337219;95337051-95337218	95337018-95337050;95337219-95337261	95337051-95337218
825	Mis12	ENSMUSG00000040599.13	ENSMUSG00000040599.13:s:71019611-71019723	-0.0000;-0.0000;0.0000	2.247e-21;2.247e-21;4.684e-14	9.999e-01;9.999e-01;9.995e-01	0.0026;0.0026;0.9948	0.0022;0.0022;0.9957	s|1e1.1o1|1e2.1o2|i	3	3	0;0;0	chr11	+	71019723-71020006;71019723-71024550;71019724-71019858	71019611-71019723;71020006-71020189;71024550-71024711	71019724-71019858
826	Mis12	ENSMUSG00000040599.13	ENSMUSG00000040599.13:s:71019859-71019978	-0.0000;0.0000	2.247e-21;2.043e-21	1.000e+00;1.000e+00	0.0028;0.9972	0.0021;0.9979	s|1e1.1o2|i	2	2	0;0	chr11	+	71019978-71024550;71019979-71020005	71019859-71019978;71024550-71024711	71019979-71020005
827	Mis12	ENSMUSG00000040599.13	ENSMUSG00000040599.13:t:71020006-71020189	-0.0000;0.0000	2.247e-21;2.043e-21	1.000e+00;1.000e+00	0.0028;0.9972	0.0021;0.9979	t|1e1.1o1|i	2	2	0;0	chr11	+	71019723-71020006;71019979-71020005	71019611-71019723;71020006-71020189	71019979-71020005
828	Oaz2	ENSMUSG00000040652.16	ENSMUSG00000040652.16:s:65686196-65686271	0.0000;0.0000;-0.0000	2.247e-21;2.247e-21;2.043e-21	1.000e+00;1.000e+00;1.000e+00	0.0005;0.0005;0.9991	0.0006;0.0006;0.9987	s|1e1.1o1|2e1.1o1|i	3	2	0;0;0	chr9	+	65686268-65686273;65686271-65686273;65686272-65686272	65686196-65686271;65686273-65686353	65686272-65686272
829	Arhgap11a	ENSMUSG00000041219.14	ENSMUSG00000041219.14:s:113832670-113832761	-0.0000;0.0000	2.247e-21;2.461e-15	9.998e-01;9.998e-01	0.0035;0.9965	0.0033;0.9967	s|1e1.1o1|i	2	2	0;0	chr2	-	113832297-113832670;113832298-113832669	113831492-113832297;113832670-113832761	113832298-113832669
830	Trmu	ENSMUSG00000022386.12	ENSMUSG00000022386.12:t:85892622-85892739	0.0000;-0.0000	2.247e-21;2.044e-19	1.000e+00;1.000e+00	0.0020;0.9980	0.0027;0.9973	t|1e1.1o1|i	2	2	0;0	chr15	+	85890327-85892622;85892599-85892621	85890205-85890327;85892622-85892739	85892599-85892621
831	Spsb3	ENSMUSG00000024160.16	ENSMUSG00000024160.16:s:24890552-24890755	0.0001;-0.0001	1.669e-09;1.723e-09	9.938e-01;9.938e-01	0.0052;0.9948	0.0076;0.9924	s|1e1.1o1|i	2	2	0;0	chr17	+	24890755-24890833;24890756-24890832	24890552-24890755;24890833-24890935	24890756-24890832
832	Spsb3	ENSMUSG00000024160.16	ENSMUSG00000024160.16:s:24890833-24890935	0.0001;-0.0001	1.618e-08;1.621e-08	9.883e-01;9.883e-01	0.0059;0.9941	0.0086;0.9914	s|1e1.1o1|i	2	2	0;0	chr17	+	24890935-24891011;24890936-24891010	24890833-24890935;24891011-24891136	24890936-24891010
833	Pdcd4	ENSMUSG00000024975.12	ENSMUSG00000024975.12:s:53929083-53929192	0.0000;-0.0000	2.247e-21;3.873e-19	1.000e+00;1.000e+00	0.0029;0.9971	0.0029;0.9971	s|1e1.1o1|i	2	2	0;0	chr19	+	53929192-53929717;53929193-53929716	53929083-53929192;53929717-53929861	53929193-53929716
834	Cdk2	ENSMUSG00000025358.16	ENSMUSG00000025358.16:s:128699045-128699210	0.0000;0.0000	2.247e-21;2.043e-21	1.000e+00;1.000e+00	0.0003;0.9997	0.0004;0.9996	s|1e1.1o1|i	2	2	0;0	chr10	-	128698543-128699045;128698544-128699044	128697939-128698543;128699045-128699210	128698544-128699044
835	Ndufs1	ENSMUSG00000025968.16	ENSMUSG00000025968.16:s:63176586-63176732	0.0000;0.0000;-0.0000	2.247e-21;2.247e-21;2.043e-21	1.000e+00;1.000e+00;1.000e+00	0.0009;0.0009;0.9983	0.0012;0.0012;0.9977	s|1e1.1o1|1e2.1o1|i	3	3	0;0;0	chr1	-	63172257-63176586;63170914-63176586;63176525-63176585	63170849-63170914;63172154-63172257;63176586-63176732	63176525-63176585
836	Ndufs1	ENSMUSG00000025968.16	ENSMUSG00000025968.16:t:63176428-63176524	0.0000;-0.0000	2.247e-21;2.043e-21	1.000e+00;1.000e+00	0.0013;0.9987	0.0017;0.9983	t|1e1.1o1|i	2	2	0;0	chr1	-	63176524-63176765;63176525-63176585	63176428-63176524;63176765-63176833	63176525-63176585
837	Optn	ENSMUSG00000026672.11	ENSMUSG00000026672.11:s:5021301-5021481	0.0001;-0.0001	8.454e-09;8.454e-09	9.915e-01;9.915e-01	0.0039;0.9961	0.0085;0.9915	s|1e1.1o1|i	2	2	0;0	chr2	-	5021228-5021323;5021229-5021300	5020642-5021228;5021301-5021481	5021229-5021300
838	Abi2	ENSMUSG00000026782.15	ENSMUSG00000026782.15:s:60476740-60477758	-0.0000;0.0000	2.247e-21;2.043e-21	1.000e+00;1.000e+00	0.0022;0.9978	0.0020;0.9980	s|1e1.1o1|i	2	2	0;0	chr1	+	60476832-60478003;60477759-60478002	60476740-60477758;60478003-60481158	60477759-60478002
839	Dpm2	ENSMUSG00000026810.12	ENSMUSG00000026810.12:s:32570858-32570912	-0.0000;0.0000	2.247e-21;2.043e-21	1.000e+00;1.000e+00	0.0019;0.9981	0.0017;0.9983	s|1e1.1o1|i	2	2	0;0	chr2	+	32570912-32571206;32570913-32571205	32570858-32570912;32571206-32571295	32570913-32571205
840	Tubgcp4	ENSMUSG00000027263.12	ENSMUSG00000027263.12:s:121196735-121197049	0.0000;-0.0000	2.247e-21;2.757e-20	1.000e+00;1.000e+00	0.0023;0.9977	0.0027;0.9973	s|1e1.1o1|i	2	2	0;0	chr2	+	121196870-121198164;121197050-121198163	121196735-121197049;121198164-121198770	121197050-121198163
841	Rab28	ENSMUSG00000029128.12	ENSMUSG00000029128.12:t:41624976-41625088	0.0000;0.0000	2.247e-21;2.043e-21	1.000e+00;1.000e+00	0.0005;0.9995	0.0007;0.9993	t|1e1.1o1|i	2	2	0;0	chr5	-	41625088-41633173;41625089-41625732	41624976-41625088;41633173-41633250	41625089-41625732
842	Paics	ENSMUSG00000029247.17	ENSMUSG00000029247.17:s:76951307-76951668	0.0000;0.0000;0.0000;-0.0000	2.247e-21;2.247e-21;2.247e-21;2.043e-21	1.000e+00;1.000e+00;1.000e+00;1.000e+00	0.0004;0.0004;0.0004;0.9987	0.0006;0.0006;0.0006;0.9981	s|1e1.1o1|2e1.1o1|3e1.1o1|i	4	2	0;0;0;0	chr5	+	76951401-76951769;76951502-76951769;76951668-76951769;76951669-76951768	76951307-76951668;76951769-76951835	76951669-76951768
843	Nipa2	ENSMUSG00000030452.16	ENSMUSG00000030452.16:s:55962396-55962476	0.0000;0.0000	2.247e-21;2.043e-21	1.000e+00;1.000e+00	0.0012;0.9988	0.0011;0.9989	s|1e1.1o1|i	2	2	0;0	chr7	-	55961572-55962396;55962393-55962395	55961452-55961572;55962396-55962476	55962393-55962395
844	Arfip2	ENSMUSG00000030881.15	ENSMUSG00000030881.15:s:105637940-105638045	0.0000;-0.0000	2.247e-21;2.043e-21	1.000e+00;1.000e+00	0.0010;0.9990	0.0014;0.9986	s|1e1.1o1|i	2	2	0;0	chr7	-	105637278-105637940;105637916-105637939	105637120-105637278;105637940-105638045	105637916-105637939
845	Mrps26	ENSMUSG00000037740.8	ENSMUSG00000037740.8:s:130564081-130564227	-0.0000;0.0000	2.252e-21;1.074e-11	9.984e-01;9.984e-01	0.0050;0.9950	0.0045;0.9955	s|1e1.1o1|i	2	2	0;0	chr2	+	130564227-130564308;130564228-130564307	130564081-130564227;130564308-130564431	130564228-130564307
846	Mesd	ENSMUSG00000038503.15	ENSMUSG00000038503.15:s:83892000-83892067	0.0000;-0.0000	2.247e-21;1.307e-19	1.000e+00;1.000e+00	0.0023;0.9977	0.0021;0.9979	s|1e1.1o1|i	2	2	0;0	chr7	+	83892067-83892304;83892068-83892303	83892000-83892067;83892304-83892874	83892068-83892303
847	Ydjc	ENSMUSG00000041774.14	ENSMUSG00000041774.14:s:17147797-17147974	0.0000;0.0000;-0.0001	1.303e-09;1.303e-09;6.761e-09	9.967e-01;9.967e-01;9.894e-01	0.0028;0.0028;0.9944	0.0051;0.0051;0.9898	s|1e1.1o1|1e2.1o1|i	3	3	0;0;0	chr16	+	17147974-17148156;17147974-17150801;17147975-17148155	17147797-17147974;17148156-17148580;17150801-17151701	17147975-17148155
848	Ydjc	ENSMUSG00000041774.14	ENSMUSG00000041774.14:s:17148156-17148580	0.0000;-0.0000	2.247e-21;2.043e-21	1.000e+00;1.000e+00	0.0010;0.9990	0.0020;0.9980	s|1e1.1o1|i	2	2	0;0	chr16	+	17148580-17148633;17148581-17148632	17148156-17148580;17148633-17148846	17148581-17148632
849	Mier2	ENSMUSG00000042570.14	ENSMUSG00000042570.14:s:79540863-79541199	0.0000;-0.0000	2.247e-21;2.043e-21	1.000e+00;1.000e+00	0.0018;0.9982	0.0019;0.9981	s|1e1.1o1|i	2	2	0;0	chr10	-	79540861-79540863;79540862-79540862	79540245-79540861;79540863-79541199	79540862-79540862
850	Mob1a	ENSMUSG00000043131.14	ENSMUSG00000043131.14:s:83340176-83340398	-0.0000;0.0000	2.247e-21;5.269e-21	1.000e+00;1.000e+00	0.0028;0.9972	0.0026;0.9974	s|1e1.1o1|i	2	2	0;0	chr6	+	83340398-83341486;83340399-83341485	83340176-83340398;83341486-83343776	83340399-83341485
851	Tmem150a	ENSMUSG00000055912.8	ENSMUSG00000055912.8:s:72356129-72356168	0.0000;0.0000	2.247e-21;2.043e-21	1.000e+00;1.000e+00	0.0005;0.9995	0.0006;0.9994	s|1e1.1o1|i	2	2	0;0	chr6	+	72356168-72357050;72356169-72356225	72356129-72356168;72357050-72357136	72356169-72356225
852	Trib2	ENSMUSG00000020601.8	ENSMUSG00000020601.8:t:15815231-15815486	0.0000;-0.0000	2.251e-21;7.715e-12	9.988e-01;9.988e-01	0.0040;0.9960	0.0050;0.9950	t|1e1.1o1|i	2	2	0;0	chr12	-	15815486-15816783;15815487-15815883	15815231-15815486;15816783-15816922	15815487-15815883
853	Lig3	ENSMUSG00000020697.16	ENSMUSG00000020697.16:s:82801281-82802862	0.0000;-0.0000	2.247e-21;4.217e-16	9.999e-01;9.999e-01	0.0029;0.9971	0.0035;0.9965	s|1e1.1o1|i	2	2	0;0	chr11	+	82801422-82803999;82802863-82803998	82801281-82802862;82803999-82804274	82802863-82803998
854	Anxa7	ENSMUSG00000021814.17	ENSMUSG00000021814.17:t:20455260-20455826	0.0000;-0.0000	2.247e-21;2.043e-21	1.000e+00;1.000e+00	0.0006;0.9994	0.0010;0.9990	t|1e1.1o1|i	2	2	0;0	chr14	-	20455826-20464609;20455827-20456528	20455260-20455826;20464609-20464703	20455827-20456528
855	Parg	ENSMUSG00000021911.16	ENSMUSG00000021911.16:s:32201949-32202185	0.0000;0.0000;-0.0000	2.247e-21;2.247e-21;2.454e-19	1.000e+00;1.000e+00;1.000e+00	0.0015;0.0015;0.9970	0.0018;0.0018;0.9964	s|1e1.1o1|1e2.1o1|i	3	3	0;0;0	chr14	+	32202185-32208157;32202185-32214324;32202186-32202435	32201949-32202185;32208157-32208223;32214324-32214446	32202186-32202435
856	Slc39a14	ENSMUSG00000022094.15	ENSMUSG00000022094.15:t:70316438-70316525	0.0000;-0.0000	2.249e-21;1.202e-12	9.994e-01;9.994e-01	0.0034;0.9966	0.0045;0.9955	t|1e1.1o2|i	2	2	0;0	chr14	-	70316525-70318840;70316526-70316560	70316438-70316525;70318662-70318940	70316526-70316560
857	Bsg	ENSMUSG00000023175.15	ENSMUSG00000023175.15:s:79710625-79710728	0.0000;0.0000	2.247e-21;2.043e-21	1.000e+00;1.000e+00	0.0000;1.0000	0.0000;1.0000	s|1e1.1o1|i	2	2	0;0	chr10	+	79710724-79710840;79710729-79710839	79710625-79710728;79710840-79710920	79710729-79710839
858	Zscan10	ENSMUSG00000023902.18	ENSMUSG00000023902.18:s:23609267-23609466	0.0000;-0.0000	2.247e-21;2.043e-21	1.000e+00;1.000e+00	0.0012;0.9988	0.0016;0.9984	s|1e1.1o1|i	2	2	0;0	chr17	+	23609466-23609563;23609467-23609562	23609267-23609466;23609563-23611019	23609467-23609562
859	Zscan10	ENSMUSG00000023902.18	ENSMUSG00000023902.18:t:23607217-23607388	-0.0000;0.0000	2.247e-21;2.043e-21	1.000e+00;1.000e+00	0.0015;0.9985	0.0015;0.9985	t|1e1.1o4|i	2	2	0;0	chr17	+	23605553-23607217;23607171-23607216	23605481-23606001;23607217-23607388	23607171-23607216
860	Enpp5	ENSMUSG00000023960.13	ENSMUSG00000023960.13:s:44080647-44080774	0.0000;-0.0000	2.247e-21;1.988e-16	9.999e-01;9.999e-01	0.0027;0.9973	0.0037;0.9963	s|1e1.1o1|i	2	2	0;0	chr17	+	44080774-44080938;44080775-44080937	44080647-44080774;44080938-44081510	44080775-44080937
861	Cd151	ENSMUSG00000025510.14	ENSMUSG00000025510.14:s:141467392-141467466	0.0001;0.0001;-0.0002	7.122e-09;7.122e-09;3.390e-08	9.940e-01;9.940e-01;9.814e-01	0.0035;0.0035;0.9930	0.0061;0.0061;0.9878	s|1e1.1o1|1e2.1o1|i	3	3	0;0;0	chr7	+	141467466-141468419;141467466-141469255;141467467-141467532	141467392-141467466;141468278-141468651;141469255-141469345	141467467-141467532
862	Cd151	ENSMUSG00000025510.14	ENSMUSG00000025510.14:s:141470551-141470829	0.0000;-0.0000	2.247e-21;3.352e-18	1.000e+00;1.000e+00	0.0017;0.9983	0.0031;0.9969	s|1e1.1o1|i	2	2	0;0	chr7	+	141470829-141471272;141470830-141471271	141470551-141470829;141471272-141471473	141470830-141471271
863	Parp1	ENSMUSG00000026496.11	ENSMUSG00000026496.11:s:180600450-180600474	0.0000;0.0000	2.247e-21;2.043e-21	1.000e+00;1.000e+00	0.0003;0.9997	0.0004;0.9996	s|1e1.1o1|i	2	2	0;0	chr1	+	180600474-180601072;180600475-180601071	180600450-180600474;180601072-180601254	180600475-180601071
864	Cptp	ENSMUSG00000029073.9	ENSMUSG00000029073.9:t:155864723-155865493	0.0000;-0.0000	2.247e-21;2.043e-21	1.000e+00;1.000e+00	0.0009;0.9991	0.0014;0.9986	t|1e1.1o2|i	2	2	0;0	chr4	-	155865493-155867270;155865494-155866365	155864723-155865493;155867113-155867337	155865494-155866365
865	Pqbp1	ENSMUSG00000031157.10	ENSMUSG00000031157.10:s:7898966-7899000	0.0000;-0.0000	2.249e-21;3.086e-12	9.993e-01;9.993e-01	0.0026;0.9974	0.0047;0.9953	s|1e1.1o1|i	2	2	0;0	chrX	-	7898636-7898966;7898897-7898965	7898551-7898636;7898966-7899000	7898897-7898965
866	1700017B05Rik	ENSMUSG00000032300.7	ENSMUSG00000032300.7:s:57258957-57259140	0.0000;-0.0000	2.247e-21;2.043e-21	1.000e+00;1.000e+00	0.0010;0.9990	0.0013;0.9987	s|1e1.1o1|i	2	2	0;0	chr9	-	57254329-57258957;57258933-57258956	57253117-57254329;57258957-57259140	57258933-57258956
867	1700017B05Rik	ENSMUSG00000032300.7	ENSMUSG00000032300.7:t:57255592-57258932	0.0000;-0.0000	2.247e-21;2.043e-21	1.000e+00;1.000e+00	0.0010;0.9990	0.0013;0.9987	t|1e1.1o1|i	2	2	0;0	chr9	-	57258932-57262429;57258933-57258956	57255592-57258932;57262429-57262612	57258933-57258956
868	Prkar2a	ENSMUSG00000032601.13	ENSMUSG00000032601.13:s:108748245-108748457	0.0000;-0.0000	2.250e-21;1.889e-12	9.990e-01;9.990e-01	0.0030;0.9970	0.0053;0.9947	s|1e1.1o1|i	2	2	0;0	chr9	+	108748457-108749282;108748458-108749281	108748245-108748457;108749282-108750436	108748458-108749281
869	Ggact	ENSMUSG00000041625.15	ENSMUSG00000041625.15:s:122891437-122891816	0.0000;0.0000;-0.0000	4.709e-11;4.709e-11;3.327e-10	9.985e-01;9.985e-01;9.949e-01	0.0032;0.0032;0.9935	0.0040;0.0040;0.9919	s|1e1.1o1|1e2.1o1|i	3	3	0;0;0	chr14	-	122891081-122891609;122816623-122891609;122891082-122891436	122816223-122816623;122890860-122891081;122891437-122891816	122891082-122891436
870	Gm9774	ENSMUSG00000042165.8	ENSMUSG00000042165.8:s:92428771-92428852	0.0000;0.0000	2.247e-21;2.043e-21	1.000e+00;1.000e+00	0.0002;0.9998	0.0003;0.9997	s|1e1.1o1|i	2	2	0;0	chr3	-	92428687-92428771;92428688-92428770	92428032-92428687;92428771-92428852	92428688-92428770
871	Gm9774	ENSMUSG00000042165.8	ENSMUSG00000042165.8:s:92429064-92429423	0.0000;0.0000	2.247e-21;2.043e-21	1.000e+00;1.000e+00	0.0001;0.9999	0.0001;0.9999	s|1e1.1o1|i	2	2	0;0	chr3	-	92428852-92429064;92428853-92429063	92428771-92428852;92429064-92429423	92428853-92429063
872	Chchd7	ENSMUSG00000042198.12	ENSMUSG00000042198.12:s:3938888-3938962	0.0000;0.0000;0.0000;0.0000	2.247e-21;2.247e-21;2.247e-21;2.043e-21	1.000e+00;1.000e+00;1.000e+00;1.000e+00	0.0002;0.0002;0.0002;0.9994	0.0002;0.0002;0.0002;0.9993	s|1e1.1o2|1e1.2o2|1e2.1o1|i	4	3	0;0;0;0	chr4	+	3938962-3939379;3938962-3939424;3938962-3941246;3938963-3939042	3938888-3938962;3939379-3939526;3941246-3941419	3938963-3939042
873	Rian	ENSMUSG00000097451.10	ENSMUSG00000097451.10:s:109649605-109650351	0.0000;0.0000;-0.0001	6.137e-10;6.137e-10;3.275e-09	9.968e-01;9.968e-01;9.894e-01	0.0038;0.0038;0.9925	0.0046;0.0046;0.9907	s|1e1.1o2|1e1.2o2|i	3	2	0;0;0	chr12	+	109650157-109650841;109650157-109651013;109650352-109650680	109649605-109650351;109650681-109651099	109650352-109650680
874	Pdxdc1	ENSMUSG00000022680.13	ENSMUSG00000022680.13:s:13836386-13836615	0.0001;0.0001;-0.0002	5.657e-09;5.657e-09;2.714e-08	9.948e-01;9.948e-01;9.840e-01	0.0031;0.0031;0.9938	0.0058;0.0058;0.9885	s|1e1.1o3|1e1.2o3|i	3	2	0;0;0	chr16	-	13834846-13836386;13834788-13836386;13836304-13836385	13834155-13834846;13836386-13836615	13836304-13836385
875	Pdxdc1	ENSMUSG00000022680.13	ENSMUSG00000022680.13:s:13838374-13838394	0.0000;0.0000;-0.0000	2.247e-21;2.247e-21;2.043e-21	1.000e+00;1.000e+00;1.000e+00	0.0006;0.0006;0.9988	0.0010;0.0010;0.9980	s|1e1.1o1|1e2.1o1|i	3	3	0;0;0	chr16	-	13836303-13838374;13833785-13838374;13838362-13838373	13833148-13833785;13835592-13836303;13838374-13838394	13838362-13838373
876	Pdxdc1	ENSMUSG00000022680.13	ENSMUSG00000022680.13:t:13833148-13833785	0.0002;-0.0002	2.366e-07;2.365e-07	9.754e-01;9.754e-01	0.0075;0.9925	0.0108;0.9892	t|1e1.1o1|i	2	2	0;0	chr16	-	13833785-13838374;13833786-13834154	13833148-13833785;13838374-13838394	13833786-13834154
877	Pdxdc1	ENSMUSG00000022680.13	ENSMUSG00000022680.13:t:13835592-13836303	0.0001;-0.0001	1.328e-08;1.331e-08	9.902e-01;9.902e-01	0.0047;0.9953	0.0086;0.9914	t|1e1.1o1|i	2	2	0;0	chr16	-	13836303-13838374;13836304-13836385	13835592-13836303;13838374-13838394	13836304-13836385
878	P4hb	ENSMUSG00000025130.11	ENSMUSG00000025130.11:s:120560945-120561260	0.0000;0.0000	2.247e-21;2.043e-21	1.000e+00;1.000e+00	0.0000;1.0000	0.0001;0.9999	s|1e1.1o1|i	2	2	0;0	chr11	-	120560550-120561069;120560551-120560944	120560298-120560550;120560945-120561260	120560551-120560944
879	Gps1	ENSMUSG00000025156.17	ENSMUSG00000025156.17:s:120787769-120787791	0.0001;-0.0001	5.268e-09;5.290e-09	9.919e-01;9.919e-01	0.0048;0.9952	0.0083;0.9917	s|1e1.1o1|i	2	2	0;0	chr11	+	120787791-120787876;120787792-120787875	120787769-120787791;120787876-120787981	120787792-120787875
880	Gps1	ENSMUSG00000025156.17	ENSMUSG00000025156.17:s:120788462-120788596	0.0000;-0.0000	2.247e-21;2.043e-21	1.000e+00;1.000e+00	0.0009;0.9991	0.0015;0.9985	s|1e1.1o1|i	2	2	0;0	chr11	+	120788596-120788670;120788597-120788669	120788462-120788596;120788670-120789102	120788597-120788669
881	Fbxl15	ENSMUSG00000025226.11	ENSMUSG00000025226.11:s:46328184-46328301	-0.0001;0.0001	2.094e-09;2.124e-09	9.929e-01;9.929e-01	0.0075;0.9925	0.0053;0.9947	s|1e1.1o1|i	2	2	0;0	chr19	+	46328301-46328403;46328302-46328402	46328184-46328301;46328403-46328526	46328302-46328402
882	Bspry	ENSMUSG00000028392.15	ENSMUSG00000028392.15:s:62495998-62496571	0.0000;-0.0000	2.247e-21;2.043e-21	1.000e+00;1.000e+00	0.0010;0.9990	0.0020;0.9980	s|1e1.1o1|i	2	2	0;0	chr4	+	62496571-62496982;62496572-62496981	62495998-62496571;62496982-62497298	62496572-62496981
883	Echdc2	ENSMUSG00000028601.18	ENSMUSG00000028601.18:s:108178907-108179159	0.0000;0.0000	2.247e-21;2.043e-21	1.000e+00;1.000e+00	0.0005;0.9995	0.0008;0.9992	s|1e1.1o1|i	2	2	0;0	chr4	+	108179159-108179199;108179160-108179198	108178907-108179159;108179199-108179308	108179160-108179198
884	Casp2	ENSMUSG00000029863.13	ENSMUSG00000029863.13:t:42280575-42282508	-0.0000;0.0000	1.743e-10;1.919e-10	9.962e-01;9.962e-01	0.0065;0.9935	0.0046;0.9954	t|1e1.1o1|i	2	2	0;0	chr6	+	42280193-42280575;42280534-42280574	42280013-42280193;42280575-42282508	42280534-42280574
885	U2af2	ENSMUSG00000030435.16	ENSMUSG00000030435.16:s:5079182-5079500	0.0000;-0.0000	2.247e-21;2.043e-21	1.000e+00;1.000e+00	0.0012;0.9988	0.0014;0.9986	s|1e1.1o1|i	2	2	0;0	chr7	+	5079500-5079584;5079501-5079583	5079182-5079500;5079584-5079938	5079501-5079583
886	Mecp2	ENSMUSG00000031393.16	ENSMUSG00000031393.16:s:74036440-74036494	0.0000;-0.0000	2.249e-21;5.523e-14	9.994e-01;9.994e-01	0.0041;0.9959	0.0043;0.9957	s|1e1.1o1|i	2	2	0;0	chrX	-	74036330-74036440;74036331-74036439	74026592-74036330;74036440-74036494	74036331-74036439
887	Rsl24d1	ENSMUSG00000032215.15	ENSMUSG00000032215.15:s:73113426-73113480	0.0000;-0.0000	2.247e-21;2.043e-21	1.000e+00;1.000e+00	0.0017;0.9983	0.0019;0.9981	s|1e1.2o2|i	2	2	0;0	chr9	+	73113480-73114888;73113481-73113502	73113426-73113480;73114878-73115001	73113481-73113502
888	Pbx2	ENSMUSG00000034673.14	ENSMUSG00000034673.14:s:34595824-34596227	0.0000;-0.0000	2.247e-21;8.322e-20	1.000e+00;1.000e+00	0.0023;0.9977	0.0025;0.9975	s|1e1.1o1|i	2	2	0;0	chr17	+	34595930-34596358;34596228-34596357	34595824-34596227;34596358-34597400	34596228-34596357
889	Ap5m1	ENSMUSG00000036291.6	ENSMUSG00000036291.6:s:49073549-49073742	0.0000;0.0000;-0.0000	2.247e-21;2.247e-21;2.043e-21	1.000e+00;1.000e+00;1.000e+00	0.0012;0.0012;0.9976	0.0013;0.0013;0.9974	s|1e1.1o1|1e2.1o1|i	3	3	0;0;0	chr14	+	49073742-49073970;49073742-49078695;49073743-49073969	49073549-49073742;49073970-49076693;49078695-49078922	49073743-49073969
890	Rtkn2	ENSMUSG00000037846.18	ENSMUSG00000037846.18:s:68041379-68042298	0.0000;-0.0000	1.151e-09;1.231e-09	9.945e-01;9.945e-01	0.0053;0.9947	0.0070;0.9930	s|1e1.1o1|i	2	2	0;0	chr10	+	68041954-68042513;68042299-68042512	68041379-68042298;68042513-68043868	68042299-68042512
891	Sec24c	ENSMUSG00000039367.11	ENSMUSG00000039367.11:s:20682679-20682775	0.0000;-0.0000	2.247e-21;2.043e-21	1.000e+00;1.000e+00	0.0007;0.9993	0.0009;0.9991	s|1e1.1o1|i	2	2	0;0	chr14	+	20682775-20683309;20682776-20682819	20682679-20682775;20683309-20683462	20682776-20682819
892	Sec24c	ENSMUSG00000039367.11	ENSMUSG00000039367.11:s:20690704-20690725	0.0000;-0.0000	2.247e-21;2.043e-21	1.000e+00;1.000e+00	0.0008;0.9992	0.0010;0.9990	s|1e1.1o1|i	2	2	0;0	chr14	+	20690725-20690836;20690726-20690835	20690704-20690725;20690836-20690874	20690726-20690835
893	Sec24c	ENSMUSG00000039367.11	ENSMUSG00000039367.11:t:20683309-20683462	0.0000;-0.0000	2.247e-21;2.043e-21	1.000e+00;1.000e+00	0.0008;0.9992	0.0011;0.9989	t|1e1.1o1|i	2	2	0;0	chr14	+	20682775-20683309;20683113-20683308	20682679-20682775;20683309-20683462	20683113-20683308
894	Prkrip1	ENSMUSG00000039737.11	ENSMUSG00000039737.11:s:136197850-136197858	0.0000;-0.0000	2.247e-21;2.043e-21	1.000e+00;1.000e+00	0.0013;0.9987	0.0014;0.9986	s|1e1.1o1|i	2	2	0;0	chr5	-	136189619-136197850;136197823-136197849	136189552-136189619;136197850-136197858	136197823-136197849
895	Klc3	ENSMUSG00000040714.14	ENSMUSG00000040714.14:s:19395239-19395279	0.0000;-0.0000	2.247e-21;1.953e-15	9.998e-01;9.998e-01	0.0031;0.9969	0.0036;0.9964	s|1e1.1o1|i	2	2	0;0	chr7	-	19395167-19395239;19395168-19395238	19395061-19395167;19395239-19395279	19395168-19395238
896	Snrnp70	ENSMUSG00000063511.11	ENSMUSG00000063511.11:t:45376453-45376713	0.0000;0.0000;0.0000	2.247e-21;2.247e-21;2.043e-21	1.000e+00;1.000e+00;1.000e+00	0.0003;0.0003;0.9994	0.0004;0.0004;0.9993	t|1e1.1o2|2e1.1o2|i	3	2	0;0;0	chr7	-	45376713-45377395;45376676-45377395;45376714-45377145	45376453-45376713;45377356-45377443	45376714-45377145
897	Mtx1	ENSMUSG00000064068.13	ENSMUSG00000064068.13:t:89209505-89209629	0.0000;0.0000	2.247e-21;2.043e-21	1.000e+00;1.000e+00	0.0005;0.9995	0.0005;0.9995	t|1e1.1o1|i	2	2	0;0	chr3	-	89209629-89210107;89209630-89209645	89209505-89209629;89210107-89210183	89209630-89209645
898	Mtx1	ENSMUSG00000064068.13	ENSMUSG00000064068.13:t:89212683-89212762	0.0000;0.0000;0.0000;-0.0000	1.182e-10;1.182e-10;1.182e-10;1.792e-09	9.982e-01;9.982e-01;9.982e-01;9.886e-01	0.0030;0.0030;0.0030;0.9910	0.0032;0.0032;0.0032;0.9905	t|1e1.1o1|1e2.1o2|1e3.1o1|i	4	4	0;0;0;0	chr3	-	89212762-89227021;89212762-89213813;89212762-89212877;89212763-89212876	89212683-89212762;89212877-89213389;89213642-89214430;89227021-89227088	89212763-89212876
899	Chchd7	ENSMUSG00000042198.12	ENSMUSG00000042198.12:t:3939379-3939526	0.0000;0.0000;0.0000;0.0000;-0.0001	1.566e-11;1.566e-11;1.566e-11;1.566e-11;7.192e-10	9.994e-01;9.994e-01;9.994e-01;9.994e-01;9.942e-01	0.0016;0.0016;0.0016;0.0016;0.9936	0.0023;0.0023;0.0023;0.0023;0.9907	t|1e1.1o1|1e2.1o1|2e1.1o1|2e2.1o1|i	5	3	0;0;0;0;0	chr4	+	3938962-3939379;3939131-3939379;3938962-3939424;3939131-3939424;3939132-3939378	3938888-3938962;3939043-3939131;3939379-3939526	3939132-3939378
900	Rpl18a	ENSMUSG00000045128.9	ENSMUSG00000045128.9:s:70895916-70896045	-0.0000;-0.0000;0.0000	2.252e-21;2.252e-21;9.365e-11	9.984e-01;9.984e-01;9.945e-01	0.0040;0.0040;0.9920	0.0034;0.0034;0.9932	s|1e1.1o1|1e2.1o1|i	3	3	0;0;0	chr8	-	70895709-70895916;70895507-70895916;70895710-70895915	70894722-70895507;70895600-70895709;70895916-70896045	70895710-70895915
901	Kat7	ENSMUSG00000038909.16	ENSMUSG00000038909.16:t:95306049-95306144	0.0000;0.0000	2.247e-21;2.043e-21	1.000e+00;1.000e+00	0.0010;0.9990	0.0011;0.9989	t|1e1.1o1|i	2	2	0;0	chr11	-	95306144-95309378;95306145-95306186	95306049-95306144;95309378-95309513	95306145-95306186
902	Spin2c	ENSMUSG00000046550.8	ENSMUSG00000046550.8:s:153832225-153832329	0.0000;0.0000;0.0000	2.247e-21;2.247e-21;2.043e-21	1.000e+00;1.000e+00;1.000e+00	0.0005;0.0005;0.9991	0.0003;0.0003;0.9993	s|1e1.1o1|1e2.1o1|i	3	3	0;0;0	chrX	+	153832329-153832435;153832329-153833191;153832330-153832434	153832225-153832329;153832435-153832548;153833191-153834243	153832330-153832434
903	Nol7	ENSMUSG00000063200.4	ENSMUSG00000063200.4:s:43398390-43398658	0.0000;-0.0000	2.247e-21;4.412e-19	1.000e+00;1.000e+00	0.0020;0.9980	0.0026;0.9974	s|1e1.1o1|i	2	2	0;0	chr13	+	43398658-43398735;43398659-43398734	43398390-43398658;43398735-43398795	43398659-43398734
904	Mocs1	ENSMUSG00000064120.13	ENSMUSG00000064120.13:s:49454030-49454790	-0.0000;0.0000	2.251e-21;1.589e-12	9.988e-01;9.988e-01	0.0052;0.9948	0.0040;0.9960	s|1e1.1o1|i	2	2	0;0	chr17	+	49454201-49455257;49454791-49455256	49454030-49454790;49455257-49455435	49454791-49455256
905	Suds3	ENSMUSG00000066900.11	ENSMUSG00000066900.11:s:117092946-117093031	0.0000;0.0000	2.247e-21;2.043e-21	1.000e+00;1.000e+00	0.0003;0.9997	0.0005;0.9995	s|1e1.1o1|i	2	2	0;0	chr5	-	117092856-117092946;117092857-117092945	117091680-117092856;117092946-117093031	117092857-117092945
906	Nnat	ENSMUSG00000067786.16	ENSMUSG00000067786.16:s:157560078-157560260	0.0002;0.0002;0.0002;0.0002;-0.0011	7.502e-06;7.502e-06;7.502e-06;7.502e-06;1.093e-04	9.623e-01;9.623e-01;9.623e-01;9.623e-01;7.848e-01	0.0053;0.0053;0.0053;0.0053;0.9789	0.0093;0.0093;0.0093;0.0093;0.9628	s|1e1.1o1|1e2.1o1|1e3.1o2|1e3.2o2|i	5	4	0;0;0;0;0	chr2	+	157560260-157560448;157560260-157561213;157560260-157561516;157560260-157561542;157560261-157560447	157560078-157560260;157560448-157560535;157561009-157561372;157561516-157562522	157560261-157560447
907	Sco1	ENSMUSG00000069844.12	ENSMUSG00000069844.12:s:67063906-67064626	-0.0000;0.0000	2.256e-21;1.525e-11	9.973e-01;9.973e-01	0.0056;0.9944	0.0053;0.9947	s|1e1.1o1|i	2	2	0;0	chr11	+	67064626-67065271;67064627-67065270	67063906-67064626;67065271-67067070	67064627-67065270
908	Mrpl33	ENSMUSG00000106918.3	ENSMUSG00000106918.3:s:31613939-31614022	0.0000;0.0000;0.0000;-0.0000	2.248e-21;2.248e-21;2.248e-21;8.681e-12	9.996e-01;9.996e-01;9.996e-01;9.971e-01	0.0019;0.0019;0.0019;0.9943	0.0027;0.0027;0.0027;0.9918	s|1e1.1o1|1e2.1o1|1e3.1o1|i	4	4	0;0;0;0	chr5	+	31614022-31614603;31614022-31616381;31614022-31629616;31614023-31614151	31613939-31614022;31614603-31614621;31616381-31616487;31629616-31629720	31614023-31614151
909	Snapc2	ENSMUSG00000011837.4	ENSMUSG00000011837.4:t:4255284-4255373	0.0000;0.0000;-0.0000	2.247e-21;2.247e-21;2.043e-21	1.000e+00;1.000e+00;1.000e+00	0.0004;0.0004;0.9991	0.0007;0.0007;0.9987	t|1e1.1o2|2e2.1o1|i	3	3	0;0;0	chr8	+	4254581-4255284;4255121-4255342;4255122-4255283	4254551-4254619;4254992-4255121;4255284-4255373	4255122-4255283
910	Trnt1	ENSMUSG00000013736.16	ENSMUSG00000013736.16:s:106769120-106769191	-0.0000;-0.0000;0.0000	2.247e-21;2.247e-21;1.112e-16	1.000e+00;1.000e+00;9.999e-01	0.0022;0.0022;0.9957	0.0017;0.0017;0.9966	s|1e1.1o2|1e1.2o2|i	3	2	0;0;0	chr6	+	106769191-106769830;106769191-106769856;106769192-106769212	106769120-106769191;106769830-106770164	106769192-106769212
911	Ppp1cb	ENSMUSG00000014956.15	ENSMUSG00000014956.15:s:32490954-32491189	0.0000;0.0000;0.0000	2.247e-21;2.247e-21;2.043e-21	1.000e+00;1.000e+00;1.000e+00	0.0001;0.0001;0.9998	0.0001;0.0001;0.9998	s|1e1.1o1|1e2.1o1|i	3	3	0;0;0	chr5	+	32491189-32492330;32491189-32516406;32491190-32492329	32490954-32491189;32492330-32495523;32516406-32517433	32491190-32492329
912	Hspa8	ENSMUSG00000015656.17	ENSMUSG00000015656.17:t:40803214-40803529	0.0000;0.0000	2.247e-21;2.043e-21	1.000e+00;1.000e+00	0.0001;0.9999	0.0001;0.9999	t|1e1.1o2|i	2	2	0;0	chr9	+	40801313-40803214;40803027-40803213	40800984-40801348;40803214-40803529	40803027-40803213
913	Ppdpf	ENSMUSG00000016344.14	ENSMUSG00000016344.14:s:181187536-181187736	0.0000;-0.0000	2.247e-21;2.043e-21	1.000e+00;1.000e+00	0.0007;0.9993	0.0009;0.9991	s|1e1.1o1|i	2	2	0;0	chr2	+	181187736-181187809;181187737-181187808	181187536-181187736;181187809-181187886	181187737-181187808
914	Nlk	ENSMUSG00000017376.15	ENSMUSG00000017376.15:s:78568893-78568975	0.0001;0.0001;-0.0002	3.125e-08;3.125e-08;1.456e-07	9.883e-01;9.883e-01;9.653e-01	0.0050;0.0050;0.9900	0.0068;0.0068;0.9864	s|1e1.1o2|1e1.2o2|i	3	2	0;0;0	chr11	-	78567941-78568893;78567742-78568893;78567942-78568892	78567168-78567941;78568893-78568975	78567942-78568892
915	Med1	ENSMUSG00000018160.15	ENSMUSG00000018160.15:t:98152154-98152963	-0.0000;0.0000	2.247e-21;2.043e-21	1.000e+00;1.000e+00	0.0020;0.9980	0.0018;0.9982	t|1e1.1o1|i	2	2	0;0	chr11	-	98152963-98158329;98152964-98153010	98152154-98152963;98158329-98158469	98152964-98153010
916	Dalrd3	ENSMUSG00000019039.13	ENSMUSG00000019039.13:s:108572392-108572461	0.0000;0.0000;0.0000	2.247e-21;2.247e-21;2.043e-21	1.000e+00;1.000e+00;1.000e+00	0.0003;0.0003;0.9995	0.0003;0.0003;0.9993	s|1e1.1o1|1e2.1o1|i	3	3	0;0;0	chr9	+	108572461-108572525;108572461-108572551;108572462-108572524	108572392-108572461;108572525-108572531;108572551-108572774	108572462-108572524
917	Dalrd3	ENSMUSG00000019039.13	ENSMUSG00000019039.13:t:108572551-108572774	0.0000;0.0000	2.247e-21;2.043e-21	1.000e+00;1.000e+00	0.0005;0.9995	0.0006;0.9994	t|1e1.1o1|i	2	2	0;0	chr9	+	108572461-108572551;108572532-108572550	108572392-108572461;108572551-108572774	108572532-108572550
918	Tlcd1	ENSMUSG00000019437.17	ENSMUSG00000019437.17:s:78179947-78180154	0.0000;0.0000	2.247e-21;2.043e-21	1.000e+00;1.000e+00	0.0003;0.9997	0.0004;0.9996	s|1e1.1o1|i	2	2	0;0	chr11	+	78180093-78180175;78180155-78180174	78179947-78180154;78180175-78181909	78180155-78180174
919	Fuca2	ENSMUSG00000019810.15	ENSMUSG00000019810.15:s:13514707-13514874	0.0000;-0.0000	2.247e-21;1.196e-16	9.999e-01;9.999e-01	0.0019;0.9981	0.0034;0.9966	s|1e1.1o1|i	2	2	0;0	chr10	+	13514874-13515117;13514875-13515116	13514707-13514874;13515117-13519035	13514875-13515116
920	Hmg20b	ENSMUSG00000020232.17	ENSMUSG00000020232.17:s:81346232-81346477	0.0000;-0.0000	2.247e-21;2.043e-21	1.000e+00;1.000e+00	0.0008;0.9992	0.0013;0.9987	s|1e1.1o1|i	2	2	0;0	chr10	-	81346112-81346232;81346113-81346231	81346048-81346112;81346232-81346477	81346113-81346231
921	Hmg20b	ENSMUSG00000020232.17	ENSMUSG00000020232.17:t:81350012-81350191	0.0000;0.0000;-0.0000	2.247e-21;2.247e-21;2.049e-21	1.000e+00;1.000e+00;1.000e+00	0.0010;0.0010;0.9980	0.0014;0.0014;0.9971	t|1e1.1o1|1e2.1o1|i	3	3	0;0;0	chr10	-	81350189-81350407;81350189-81350273;81350192-81350272	81350012-81350191;81350273-81350369;81350407-81350480	81350192-81350272
922	Stc2	ENSMUSG00000020303.2	ENSMUSG00000020303.2:t:31365332-31365392	-0.0000;0.0000	1.741e-11;1.276e-11	9.983e-01;9.983e-01	0.0054;0.9946	0.0044;0.9956	t|1e1.1o1|i	2	2	0;0	chr11	-	31365392-31367726;31365393-31365440	31365332-31365392;31367726-31367868	31365393-31365440
923	Nudcd2	ENSMUSG00000020328.10	ENSMUSG00000020328.10:s:40736018-40736066	-0.0004;-0.0004;0.0009	2.459e-05;2.459e-05;9.995e-05	9.148e-01;9.148e-01;7.999e-01	0.0159;0.0159;0.9683	0.0099;0.0099;0.9802	s|1e1.1o2|1e1.2o2|i	3	2	0;0;0	chr11	+	40736066-40736493;40736066-40736568;40736067-40736305	40736018-40736066;40736493-40736644	40736067-40736305
924	Rtn4	ENSMUSG00000020458.16	ENSMUSG00000020458.16:s:29692947-29693024	0.0000;0.0000	2.247e-21;2.043e-21	1.000e+00;1.000e+00	0.0007;0.9993	0.0009;0.9991	s|1e1.1o1|i	2	2	0;0	chr11	+	29693024-29693147;29693025-29693146	29692947-29693024;29693147-29693693	29693025-29693146
925	Tarbp2	ENSMUSG00000023051.10	ENSMUSG00000023051.10:s:102522849-102523050	-0.0000;0.0000	3.055e-10;3.535e-10	9.955e-01;9.955e-01	0.0060;0.9940	0.0060;0.9940	s|1e1.1o1|i	2	2	0;0	chr15	+	102523050-102523185;102523051-102523184	102522849-102523050;102523185-102523219	102523051-102523184
926	Tarbp2	ENSMUSG00000023051.10	ENSMUSG00000023051.10:t:102519122-102519720	0.0000;0.0000;-0.0000	2.249e-21;2.249e-21;2.627e-12	9.995e-01;9.995e-01;9.980e-01	0.0030;0.0030;0.9941	0.0031;0.0031;0.9938	t|1e1.1o1|1e2.1o1|i	3	3	0;0;0	chr15	+	102518602-102519122;102518844-102519122;102518845-102519121	102518192-102518602;102518726-102518844;102519122-102519720	102518845-102519121
927	Tarbp2	ENSMUSG00000023051.10	ENSMUSG00000023051.10:t:102523287-102523676	0.0000;0.0000	2.247e-21;2.043e-21	1.000e+00;1.000e+00	0.0004;0.9996	0.0004;0.9996	t|1e1.1o2|i	2	2	0;0	chr15	+	102521166-102523287;102523220-102523286	102521040-102521213;102523287-102523676	102523220-102523286
928	0610037L13Rik	ENSMUSG00000028608.15	ENSMUSG00000028608.15:t:107896871-107899384	-0.0000;-0.0000;-0.0000;0.0000	6.603e-10;6.603e-10;6.603e-10;8.371e-09	9.963e-01;9.963e-01;9.963e-01;9.779e-01	0.0038;0.0038;0.0038;0.9885	0.0037;0.0037;0.0037;0.9890	t|1e1.1o1|1e2.1o1|1e3.1o1|i	4	4	0;0;0;0	chr4	+	107893411-107896871;107894938-107896871;107896748-107896871;107896749-107896870	107893174-107893411;107894873-107895346;107896662-107896748;107896871-107899384	107896749-107896870
929	Cops6	ENSMUSG00000019494.14	ENSMUSG00000019494.14:s:138163509-138163609	0.0001;-0.0001	2.461e-08;2.468e-08	9.865e-01;9.865e-01	0.0071;0.9929	0.0084;0.9916	s|1e1.1o1|i	2	2	0;0	chr5	+	138163609-138163736;138163610-138163735	138163509-138163609;138163736-138164646	138163610-138163735
930	Srgn	ENSMUSG00000020077.14	ENSMUSG00000020077.14:t:62507642-62507741	0.0000;-0.0000	2.247e-21;2.044e-21	1.000e+00;1.000e+00	0.0006;0.9994	0.0020;0.9980	t|1e1.1o1|i	2	2	0;0	chr10	-	62507741-62507913;62507742-62507741	62507642-62507741;62507742-62507836;62507913-62508097	62507742-62507741
931	Med7	ENSMUSG00000020397.15	ENSMUSG00000020397.15:s:46439652-46439824	0.0000;0.0000;0.0000	2.247e-21;2.247e-21;2.043e-21	1.000e+00;1.000e+00;1.000e+00	0.0003;0.0003;0.9994	0.0003;0.0003;0.9994	s|1e1.1o1|1e2.1o1|i	3	3	0;0;0	chr11	+	46439824-46439927;46439824-46440563;46439825-46439926	46439652-46439824;46439927-46439975;46440563-46442721	46439825-46439926
932	Arf5	ENSMUSG00000020440.13	ENSMUSG00000020440.13:s:28423560-28423612	0.0000;-0.0000	2.247e-21;2.050e-21	1.000e+00;1.000e+00	0.0016;0.9984	0.0019;0.9981	s|1e1.1o1|i	2	2	0;0	chr6	+	28423612-28423675;28423613-28423674	28423560-28423612;28423675-28423755	28423613-28423674
933	Mtif2	ENSMUSG00000020459.14	ENSMUSG00000020459.14:s:29526408-29526565	-0.0000;-0.0000;-0.0000;0.0000	2.247e-21;2.247e-21;2.247e-21;4.443e-14	9.999e-01;9.999e-01;9.999e-01;9.990e-01	0.0020;0.0020;0.0020;0.9939	0.0020;0.0020;0.0020;0.9941	s|1e1.1o1|1e2.1o1|2e2.1o1|i	4	3	0;0;0;0	chr11	+	29526487-29526693;29526487-29529929;29526565-29529929;29526566-29526692	29526408-29526565;29526693-29526843;29529929-29530228	29526566-29526692
934	Tmem134	ENSMUSG00000024845.17	ENSMUSG00000024845.17:s:4125934-4126040	0.0000;0.0000	2.247e-21;2.043e-21	1.000e+00;1.000e+00	0.0005;0.9995	0.0008;0.9992	s|1e1.1o1|i	2	2	0;0	chr19	+	4126040-4126042;4126041-4126041	4125934-4126040;4126042-4126200	4126041-4126041
935	Tmem134	ENSMUSG00000024845.17	ENSMUSG00000024845.17:s:4127550-4127639	0.0000;0.0000;0.0000;-0.0000	2.247e-21;2.247e-21;2.247e-21;8.904e-14	9.999e-01;9.999e-01;9.999e-01;9.993e-01	0.0010;0.0010;0.0010;0.9971	0.0021;0.0021;0.0021;0.9938	s|1e1.1o1|1e2.3o3|1e3.1o1|i	4	4	0;0;0;0	chr19	+	4127639-4127760;4127639-4131031;4127639-4131229;4127640-4127697	4127550-4127639;4127760-4130588;4130857-4131075;4131229-4131282	4127640-4127697
936	Tmem134	ENSMUSG00000024845.17	ENSMUSG00000024845.17:t:4127698-4127739	0.0000;-0.0000	2.248e-21;2.697e-14	9.997e-01;9.997e-01	0.0019;0.9981	0.0041;0.9959	t|1e1.2o2|i	2	2	0;0	chr19	+	4127132-4127698;4127640-4127697	4127057-4127132;4127698-4127739	4127640-4127697
937	Tmem134	ENSMUSG00000024845.17	ENSMUSG00000024845.17:t:4127760-4130588	0.0000;-0.0000	2.247e-21;5.772e-18	1.000e+00;1.000e+00	0.0024;0.9976	0.0031;0.9969	t|1e1.1o1|i	2	2	0;0	chr19	+	4127639-4127760;4127740-4127759	4127550-4127639;4127760-4130588	4127740-4127759
938	Gpr137	ENSMUSG00000024958.12	ENSMUSG00000024958.12:s:6941322-6941507	0.0000;-0.0000	1.573e-11;2.250e-11	9.987e-01;9.987e-01	0.0032;0.9968	0.0053;0.9947	s|1e1.1o1|i	2	2	0;0	chr19	-	6940907-6941322;6941194-6941321	6940483-6940907;6941322-6941507	6941194-6941321
939	Acsl5	ENSMUSG00000024981.6	ENSMUSG00000024981.6:s:55272769-55272795	0.0000;-0.0000	2.247e-21;2.043e-21	1.000e+00;1.000e+00	0.0017;0.9983	0.0020;0.9980	s|1e1.2o2|i	2	2	0;0	chr19	+	55272795-55278097;55272796-55272869	55272769-55272795;55278081-55278439	55272796-55272869
940	Sigirr	ENSMUSG00000025494.8	ENSMUSG00000025494.8:s:141091803-141091992	0.0001;-0.0001	5.425e-09;5.504e-09	9.907e-01;9.907e-01	0.0057;0.9943	0.0083;0.9917	s|1e1.1o1|i	2	2	0;0	chr7	-	141091501-141091803;141091502-141091802	141091175-141091501;141091803-141091992	141091502-141091802
941	Ssna1	ENSMUSG00000026966.6	ENSMUSG00000026966.6:s:25272298-25272438	0.0000;0.0000;-0.0000	1.567e-11;1.567e-11;1.045e-10	9.986e-01;9.986e-01;9.951e-01	0.0036;0.0036;0.9928	0.0037;0.0037;0.9926	s|1e1.1o1|2e1.1o1|i	3	2	0;0;0	chr2	-	25272128-25272309;25272128-25272298;25272129-25272297	25271706-25272128;25272298-25272438	25272129-25272297
942	Arrdc1	ENSMUSG00000026972.15	ENSMUSG00000026972.15:t:24926878-24926946	0.0000;-0.0000	2.247e-21;5.654e-21	1.000e+00;1.000e+00	0.0013;0.9987	0.0026;0.9974	t|1e1.1o1|i	2	2	0;0	chr2	-	24926946-24927126;24926947-24926994	24926878-24926946;24927126-24927200	24926947-24926994
943	Nol6	ENSMUSG00000028430.14	ENSMUSG00000028430.14:t:41121452-41121500	0.0000;-0.0000	2.247e-21;2.043e-21	1.000e+00;1.000e+00	0.0013;0.9987	0.0016;0.9984	t|1e1.1o1|i	2	2	0;0	chr4	-	41121500-41121779;41121501-41121546	41121452-41121500;41121779-41121947	41121501-41121546
944	Ski	ENSMUSG00000029050.15	ENSMUSG00000029050.15:s:155222358-155222592	-0.0001;0.0001	2.861e-08;2.873e-08	9.856e-01;9.856e-01	0.0091;0.9909	0.0065;0.9935	s|1e1.1o1|i	2	2	0;0	chr4	-	155222201-155222358;155222202-155222357	155221552-155222201;155222358-155222592	155222202-155222357
945	Stx18	ENSMUSG00000029125.14	ENSMUSG00000029125.14:t:38136355-38137765	0.0000;-0.0000	2.247e-21;2.043e-21	1.000e+00;1.000e+00	0.0012;0.9988	0.0013;0.9987	t|1e1.1o1|i	2	2	0;0	chr5	+	38135302-38136355;38136273-38136354	38134395-38135302;38136355-38137765	38136273-38136354
946	Wbp1	ENSMUSG00000030035.14	ENSMUSG00000030035.14:s:83119868-83120044	0.0001;-0.0001	6.530e-09;6.632e-09	9.911e-01;9.911e-01	0.0045;0.9955	0.0089;0.9911	s|1e1.1o1|i	2	2	0;0	chr6	-	83119720-83119868;83119721-83119867	83119044-83119720;83119868-83120044	83119721-83119867
947	Akap9	ENSMUSG00000040407.17	ENSMUSG00000040407.17:s:3928054-3928342	-0.0000;0.0000	2.247e-21;2.108e-21	1.000e+00;1.000e+00	0.0025;0.9975	0.0022;0.9978	s|1e1.1o1|i	2	2	0;0	chr5	+	3928342-3928426;3928343-3928425	3928054-3928342;3928426-3928490	3928343-3928425
948	Pdcd7	ENSMUSG00000041837.4	ENSMUSG00000041837.4:s:65346104-65346361	-0.0000;0.0000	2.247e-21;2.284e-21	1.000e+00;1.000e+00	0.0026;0.9974	0.0024;0.9976	s|1e1.1o1|i	2	2	0;0	chr9	+	65346361-65346788;65346362-65346653	65346104-65346361;65346654-65347008	65346362-65346653
949	Gm9803	ENSMUSG00000045886.7	ENSMUSG00000045886.7:s:43524084-43524175	0.0000;0.0000	2.247e-21;2.043e-21	1.000e+00;1.000e+00	0.0003;0.9997	0.0003;0.9997	s|1e1.1o1|i	2	2	0;0	chr10	+	43524175-43524260;43524176-43524259	43524084-43524175;43524260-43524646	43524176-43524259
950	Fbxo18	ENSMUSG00000058594.15	ENSMUSG00000058594.15:s:11742938-11743033	0.0000;-0.0000	2.247e-21;2.043e-21	1.000e+00;1.000e+00	0.0007;0.9993	0.0009;0.9991	s|1e1.1o1|i	2	2	0;0	chr2	-	11742808-11742938;11742809-11742937	11742573-11742808;11742938-11743033	11742809-11742937
951	Slc25a3	ENSMUSG00000061904.12	ENSMUSG00000061904.12:s:91123916-91124059	-0.0003;0.0003	3.603e-06;3.603e-06	9.318e-01;9.318e-01	0.0156;0.9844	0.0115;0.9885	s|1e1.1o1|i	2	2	0;0	chr10	-	91123706-91123916;91123707-91123915	91123558-91123706;91123916-91124059	91123707-91123915
952	Tnfaip8	ENSMUSG00000062210.13	ENSMUSG00000062210.13:s:50090200-50091001	0.0000;-0.0000	2.247e-21;2.043e-21	1.000e+00;1.000e+00	0.0007;0.9993	0.0011;0.9989	s|1e1.1o1|i	2	2	0;0	chr18	+	50090522-50091266;50091002-50091265	50090200-50091001;50091266-50093229	50091002-50091265
953	Hnrnpab	ENSMUSG00000020358.17	ENSMUSG00000020358.17:t:51600100-51601478	-0.0010;-0.0010;0.0026	5.687e-04;5.687e-04;2.268e-03	7.631e-01;7.631e-01;5.425e-01	0.0333;0.0333;0.9333	0.0105;0.0105;0.9790	t|1e1.1o1|1e2.1o1|i	3	3	0;0;0	chr11	-	51601478-51602593;51601478-51601750;51601479-51601749	51600100-51601478;51601750-51601890;51602593-51602695	51601479-51601749
954	Ggnbp2	ENSMUSG00000020530.14	ENSMUSG00000020530.14:s:84840041-84840175	0.0000;-0.0000	2.247e-21;2.043e-21	1.000e+00;1.000e+00	0.0007;0.9993	0.0009;0.9991	s|1e1.1o1|i	2	2	0;0	chr11	-	84837988-84840041;84840007-84840040	84837841-84837988;84840041-84840175	84840007-84840040
955	Ggnbp2	ENSMUSG00000020530.14	ENSMUSG00000020530.14:s:84870690-84870817	0.0000;0.0000;-0.0000	1.569e-11;1.569e-11;1.241e-10	9.987e-01;9.987e-01;9.956e-01	0.0033;0.0033;0.9934	0.0037;0.0037;0.9926	s|1e1.1o1|1e2.1o1|i	3	3	0;0;0	chr11	-	84870072-84870690;84840006-84870690;84870647-84870689	84839981-84840006;84869877-84870202;84870690-84870817	84870647-84870689
956	Ggnbp2	ENSMUSG00000020530.14	ENSMUSG00000020530.14:t:84839981-84840006	0.0000;-0.0000	2.247e-21;2.043e-21	1.000e+00;1.000e+00	0.0007;0.9993	0.0009;0.9991	t|1e1.1o1|i	2	2	0;0	chr11	-	84840006-84870690;84840007-84840040	84839981-84840006;84870690-84870817	84840007-84840040
957	Nubp1	ENSMUSG00000022503.10	ENSMUSG00000022503.10:s:10420974-10421128	0.0001;-0.0001	9.127e-09;9.120e-09	9.908e-01;9.908e-01	0.0052;0.9948	0.0084;0.9916	s|1e1.1o1|i	2	2	0;0	chr16	+	10421128-10421227;10421129-10421226	10420974-10421128;10421227-10421437	10421129-10421226
958	Cct8	ENSMUSG00000025613.13	ENSMUSG00000025613.13:t:87485439-87485723	0.0000;0.0000	2.247e-21;2.043e-21	1.000e+00;1.000e+00	0.0002;0.9998	0.0003;0.9997	t|1e1.1o1|i	2	2	0;0	chr16	-	87485723-87485834;87485724-87485726	87485439-87485723;87485834-87486070	87485724-87485726
959	Cct8	ENSMUSG00000025613.13	ENSMUSG00000025613.13:t:87488845-87488919	0.0000;0.0000	2.247e-21;2.043e-21	1.000e+00;1.000e+00	0.0003;0.9997	0.0004;0.9996	t|1e1.1o1|i	2	2	0;0	chr16	-	87488919-87490321;87488920-87488930	87488845-87488919;87490321-87490382	87488920-87488930
960	Brd3	ENSMUSG00000026918.16	ENSMUSG00000026918.16:s:27448400-27448580	0.0000;-0.0000	2.247e-21;2.043e-21	1.000e+00;1.000e+00	0.0010;0.9990	0.0012;0.9988	s|1e1.1o1|i	2	2	0;0	chr2	-	27448369-27448400;27448370-27448399	27445579-27448369;27448400-27448580	27448370-27448399
961	Slc50a1	ENSMUSG00000027953.13	ENSMUSG00000027953.13:s:89270516-89270570	0.0000;-0.0000	2.248e-21;1.246e-13	9.996e-01;9.996e-01	0.0024;0.9976	0.0042;0.9958	s|1e1.1o1|i	2	2	0;0	chr3	-	89270139-89270516;89270496-89270515	89270062-89270227;89270516-89270570	89270496-89270515
962	Gclm	ENSMUSG00000028124.15	ENSMUSG00000028124.15:s:122245557-122245784	0.0000;-0.0000	2.247e-21;2.043e-21	1.000e+00;1.000e+00	0.0015;0.9985	0.0021;0.9979	s|1e1.1o1|i	2	2	0;0	chr3	+	122245784-122245964;122245785-122245963	122245557-122245784;122245964-122246111	122245785-122245963
963	Capzb	ENSMUSG00000028745.18	ENSMUSG00000028745.18:t:139280089-139280137	0.0000;0.0000	2.247e-21;2.043e-21	1.000e+00;1.000e+00	0.0001;0.9999	0.0002;0.9998	t|1e1.1o2|i	2	2	0;0	chr4	+	139262036-139280089;139280088-139280088	139261984-139262097;139280089-139280137	139280088-139280088
964	Espn	ENSMUSG00000028943.18	ENSMUSG00000028943.18:s:152128408-152128553	0.0002;-0.0002	2.614e-07;2.615e-07	9.792e-01;9.792e-01	0.0065;0.9935	0.0104;0.9896	s|1e1.1o1|i	2	2	0;0	chr4	-	152128332-152128408;152128333-152128407	152127794-152128332;152128408-152128553	152128333-152128407
965	Ogg1	ENSMUSG00000030271.14	ENSMUSG00000030271.14:t:113329336-113329408	0.0000;-0.0000	2.247e-21;2.043e-21	1.000e+00;1.000e+00	0.0009;0.9991	0.0015;0.9985	t|1e1.2o2|i	2	2	0;0	chr6	+	113328612-113329336;113329331-113329335	113328343-113328954;113329336-113329408	113329331-113329335
966	Mrpl48	ENSMUSG00000030706.17	ENSMUSG00000030706.17:s:100607891-100608301	0.0000;-0.0000	2.247e-21;2.043e-21	1.000e+00;1.000e+00	0.0009;0.9991	0.0012;0.9988	s|1e1.1o1|i	2	2	0;0	chr7	-	100574514-100607891;100607639-100607890	100574462-100574514;100607891-100608301	100607639-100607890
967	Eif3c	ENSMUSG00000030738.11	ENSMUSG00000030738.11:s:126566348-126566411	0.0000;-0.0000	2.247e-21;2.043e-21	1.000e+00;1.000e+00	0.0020;0.9980	0.0021;0.9979	s|1e1.1o1|i	2	2	0;0	chr7	-	126566219-126566348;126566220-126566347	126566079-126566219;126566348-126566411	126566220-126566347
968	Rnf141	ENSMUSG00000030788.16	ENSMUSG00000030788.16:s:110815939-110815984	0.0000;-0.0000	2.247e-21;3.741e-16	9.999e-01;9.999e-01	0.0029;0.9971	0.0037;0.9963	s|1e1.1o1|i	2	2	0;0	chr7	-	110815790-110815939;110815791-110815938	110813531-110815790;110815939-110815984	110815791-110815938
969	Rnf141	ENSMUSG00000030788.16	ENSMUSG00000030788.16:t:110815939-110815984	0.0000;-0.0000	2.247e-21;2.429e-17	9.999e-01;9.999e-01	0.0027;0.9973	0.0034;0.9966	t|1e1.1o1|i	2	2	0;0	chr7	-	110815984-110821254;110815985-110816455	110815939-110815984;110821254-110821608	110815985-110816455
970	Cog4	ENSMUSG00000031753.16	ENSMUSG00000031753.16:t:110882160-110882227	0.0000;0.0000	2.247e-21;2.043e-21	1.000e+00;1.000e+00	0.0009;0.9991	0.0009;0.9991	t|1e1.1o2|i	2	2	0;0	chr8	+	110853779-110882160;110881896-110882159	110853670-110853863;110882160-110882227	110881896-110882159
971	Gm7879	ENSMUSG00000033036.9	ENSMUSG00000033036.9:s:43913144-43913508	0.0000;0.0000	2.247e-21;2.043e-21	1.000e+00;1.000e+00	0.0003;0.9997	0.0003;0.9997	s|1e1.1o1|i	2	2	0;0	chr5	+	43913508-43913638;43913509-43913637	43913144-43913508;43913638-43913917	43913509-43913637
972	Mgat4b	ENSMUSG00000036620.14	ENSMUSG00000036620.14:s:50230961-50231101	0.0000;-0.0000	9.443e-11;8.773e-11	9.981e-01;9.981e-01	0.0031;0.9969	0.0056;0.9944	s|1e1.1o1|i	2	2	0;0	chr11	+	50231101-50231191;50231102-50231190	50230961-50231101;50231191-50231324	50231102-50231190
973	Pank2	ENSMUSG00000037514.17	ENSMUSG00000037514.17:s:131273911-131274120	0.0000;0.0000;0.0000	2.247e-21;2.247e-21;2.043e-21	1.000e+00;1.000e+00;1.000e+00	0.0003;0.0003;0.9994	0.0004;0.0004;0.9992	s|1e1.1o1|1e2.1o1|i	3	3	0;0;0	chr2	+	131274120-131280157;131274120-131287474;131274121-131274184	131273911-131274120;131280157-131280410;131287474-131287597	131274121-131274184
974	Golph3l	ENSMUSG00000046519.15	ENSMUSG00000046519.15:s:95617044-95617564	0.0000;-0.0000	2.247e-21;2.051e-21	1.000e+00;1.000e+00	0.0016;0.9984	0.0021;0.9979	s|1e1.1o1|i	2	2	0;0	chr3	+	95617242-95617863;95617565-95617862	95617044-95617564;95617863-95619247	95617565-95617862
975	Dnal4	ENSMUSG00000022420.15	ENSMUSG00000022420.15:s:79762427-79762525	0.0000;-0.0000	2.247e-21;2.043e-21	1.000e+00;1.000e+00	0.0006;0.9994	0.0009;0.9991	s|1e1.1o1|i	2	2	0;0	chr15	-	79762049-79762427;79762050-79762426	79761453-79762049;79762427-79762525	79762050-79762426
976	Rogdi	ENSMUSG00000022540.16	ENSMUSG00000022540.16:t:5008730-5008784	0.0000;0.0000	2.247e-21;2.043e-21	1.000e+00;1.000e+00	0.0005;0.9995	0.0008;0.9992	t|1e1.1o2|i	2	2	0;0	chr16	-	5008784-5010073;5008785-5008984	5008730-5008784;5010040-5010153	5008785-5008984
977	Thap7	ENSMUSG00000022760.15	ENSMUSG00000022760.15:s:17531025-17531136	0.0000;-0.0000	4.612e-09;4.708e-09	9.884e-01;9.884e-01	0.0070;0.9930	0.0084;0.9916	s|1e1.1o1|i	2	2	0;0	chr16	-	17530857-17531025;17530858-17531024	17530778-17530857;17531025-17531136	17530858-17531024
978	Slc39a7	ENSMUSG00000024327.15	ENSMUSG00000024327.15:s:34031548-34031690	0.0000;0.0000;-0.0000	2.247e-21;2.247e-21;2.043e-21	1.000e+00;1.000e+00;1.000e+00	0.0005;0.0005;0.9991	0.0006;0.0006;0.9988	s|1e1.1o1|1e2.1o1|i	3	3	0;0;0	chr17	-	34031262-34031548;34030734-34031548;34031545-34031547	34030566-34030734;34030824-34031544;34031548-34031690	34031545-34031547
979	Ampd2	ENSMUSG00000027889.17	ENSMUSG00000027889.17:s:108086439-108086651	-0.0000;0.0000	2.256e-21;1.666e-11	9.971e-01;9.971e-01	0.0057;0.9943	0.0056;0.9944	s|1e1.1o1|i	2	2	0;0	chr3	-	108086352-108086439;108086353-108086438	108086218-108086352;108086439-108086651	108086353-108086438
980	Ube2k	ENSMUSG00000029203.16	ENSMUSG00000029203.16:s:65537233-65537458	0.0000;0.0000;0.0000	2.247e-21;2.247e-21;2.043e-21	1.000e+00;1.000e+00;1.000e+00	0.0002;0.0002;0.9996	0.0002;0.0002;0.9996	s|1e1.1o1|1e2.1o1|i	3	3	0;0;0	chr5	+	65537458-65565989;65537458-65581386;65537459-65537483	65537233-65537458;65565989-65566082;65581386-65581468	65537459-65537483
981	Rhpn2	ENSMUSG00000030494.13	ENSMUSG00000030494.13:s:35390755-35391310	0.0000;-0.0000	2.247e-21;2.044e-21	1.000e+00;1.000e+00	0.0015;0.9985	0.0022;0.9978	s|1e1.1o1|i	2	2	0;0	chr7	+	35391310-35391609;35391311-35391608	35390755-35391310;35391609-35392289	35391311-35391608
982	Prss23os	ENSMUSG00000030623.4	ENSMUSG00000030623.4:s:89510007-89510182	0.0000;-0.0000	1.102e-10;1.548e-10	9.964e-01;9.964e-01	0.0047;0.9953	0.0066;0.9934	s|1e1.1o1|i	2	2	0;0	chr7	+	89510182-89510318;89510183-89510317	89510007-89510182;89510318-89511368	89510183-89510317
983	Rps3	ENSMUSG00000030744.13	ENSMUSG00000030744.13:t:99477896-99478315	-0.0000;0.0000	2.247e-21;2.043e-21	1.000e+00;1.000e+00	0.0020;0.9980	0.0017;0.9983	t|1e1.1o2|i	2	2	0;0	chr7	-	99478315-99479904;99478316-99478881	99477896-99478315;99479710-99480063	99478316-99478881
984	Prss8	ENSMUSG00000030800.10	ENSMUSG00000030800.10:s:127930057-127930104	0.0000;0.0000	2.247e-21;2.043e-21	1.000e+00;1.000e+00	0.0004;0.9996	0.0005;0.9995	s|1e1.1o1|i	2	2	0;0	chr7	-	127929913-127930057;127929914-127930056	127929798-127929913;127930057-127930104	127929914-127930056
985	Fam192a	ENSMUSG00000031774.8	ENSMUSG00000031774.8:s:94601635-94601679	0.0000;0.0000;0.0000	2.247e-21;2.247e-21;2.043e-21	1.000e+00;1.000e+00;1.000e+00	0.0004;0.0004;0.9991	0.0005;0.0005;0.9989	s|1e1.1o1|1e2.1o1|i	3	3	0;0;0	chr8	-	94597108-94601635;94589407-94601635;94601585-94601634	94589311-94589407;94597051-94597108;94601635-94601679	94601585-94601634
986	Fam192a	ENSMUSG00000031774.8	ENSMUSG00000031774.8:t:94574138-94575817	0.0000;0.0000	2.247e-21;2.043e-21	1.000e+00;1.000e+00	0.0005;0.9995	0.0006;0.9994	t|1e1.1o2|i	2	2	0;0	chr8	-	94575817-94589356;94575818-94575818	94574138-94575817;94589311-94589407	94575818-94575818
987	Fam192a	ENSMUSG00000031774.8	ENSMUSG00000031774.8:t:94601403-94601584	0.0000;0.0000	2.247e-21;2.043e-21	1.000e+00;1.000e+00	0.0006;0.9994	0.0008;0.9992	t|1e1.1o1|i	2	2	0;0	chr8	-	94601584-94601682;94601585-94601634	94601403-94601584;94601682-94601997	94601585-94601634
988	Coq9	ENSMUSG00000031782.15	ENSMUSG00000031782.15:t:94854239-94854895	0.0000;-0.0000	2.247e-21;2.043e-21	1.000e+00;1.000e+00	0.0007;0.9993	0.0011;0.9989	t|1e1.1o2|i	2	2	0;0	chr8	+	94853652-94854239;94854125-94854238	94853515-94853658;94854239-94854895	94854125-94854238
989	Cysltr2	ENSMUSG00000033470.12	ENSMUSG00000033470.12:s:73026046-73026164	0.0000;-0.0000	2.247e-21;2.043e-21	1.000e+00;1.000e+00	0.0008;0.9992	0.0010;0.9990	s|1e1.1o1|i	2	2	0;0	chr14	-	73025839-73026046;73025840-73026045	73025603-73025839;73026046-73026164	73025840-73026045
990	Ankrd13c	ENSMUSG00000039988.14	ENSMUSG00000039988.14:s:157947239-157947431	-0.0000;0.0000	2.250e-21;4.677e-13	9.990e-01;9.990e-01	0.0046;0.9954	0.0045;0.9955	s|1e1.1o1|i	2	2	0;0	chr3	+	157947431-157947476;157947432-157947465	157947239-157947431;157947466-157947956	157947432-157947465
991	Mettl27	ENSMUSG00000040557.14	ENSMUSG00000040557.14:s:134940457-134940693	0.0000;-0.0000	2.248e-21;4.291e-14	9.997e-01;9.997e-01	0.0018;0.9982	0.0043;0.9957	s|1e1.1o1|i	2	2	0;0	chr5	+	134940693-134940892;134940694-134940891	134940457-134940693;134940892-134942637	134940694-134940891
992	Adck2	ENSMUSG00000046947.12	ENSMUSG00000046947.12:s:39573873-39574029	0.0000;-0.0000	2.251e-21;6.010e-12	9.988e-01;9.988e-01	0.0030;0.9970	0.0054;0.9946	s|1e1.1o1|i	2	2	0;0	chr6	+	39574029-39576363;39574030-39574983	39573873-39574029;39576363-39576509	39574030-39574983
993	Dynlrb1	ENSMUSG00000047459.14	ENSMUSG00000047459.14:s:155236533-155236617	-0.0000;-0.0000;0.0000	6.784e-11;6.784e-11;6.248e-10	9.974e-01;9.974e-01;9.912e-01	0.0041;0.0041;0.9918	0.0041;0.0041;0.9918	s|1e1.1o2|1e1.2o2|i	3	2	0;0;0	chr2	+	155236617-155242731;155236617-155242735;155236618-155236810	155236533-155236617;155242731-155242806	155236618-155236810
994	Rnf103	ENSMUSG00000052656.12	ENSMUSG00000052656.12:s:71493894-71494089	0.0000;-0.0000	2.247e-21;1.469e-14	9.998e-01;9.998e-01	0.0027;0.9973	0.0037;0.9963	s|1e1.1o1|i	2	2	0;0	chr6	+	71494089-71494456;71494090-71494455	71493894-71494089;71494456-71494888	71494090-71494455
995	AU019823	ENSMUSG00000059820.14	ENSMUSG00000059820.14:s:50617228-50617464	0.0001;0.0001;-0.0002	1.788e-08;1.788e-08;8.384e-08	9.909e-01;9.909e-01;9.725e-01	0.0045;0.0045;0.9910	0.0065;0.0065;0.9869	s|1e1.1o1|1e2.1o1|i	3	3	0;0;0	chr9	-	50616684-50617228;50615559-50617228;50616685-50617227	50615483-50615559;50616658-50616684;50617228-50617464	50616685-50617227
996	H19	ENSMUSG00000000031.16	ENSMUSG00000000031.16:s:142577413-142577598	0.0000;-0.0000	2.247e-21;2.043e-21	1.000e+00;1.000e+00	0.0006;0.9994	0.0010;0.9990	s|1e1.1o1|i	2	2	0;0	chr7	-	142576921-142577413;142577387-142577412	142576829-142576959;142577413-142577598	142577387-142577412
997	H19	ENSMUSG00000000031.16	ENSMUSG00000000031.16:s:142577790-142578143	0.0000;-0.0000	2.247e-21;2.043e-21	1.000e+00;1.000e+00	0.0008;0.9992	0.0011;0.9989	s|1e1.1o1|i	2	2	0;0	chr7	-	142577598-142577790;142577599-142577789	142577413-142577598;142577790-142578143	142577599-142577789
998	H19	ENSMUSG00000000031.16	ENSMUSG00000000031.16:t:142576829-142576959	0.0000;0.0000	2.247e-21;2.043e-21	1.000e+00;1.000e+00	0.0004;0.9996	0.0006;0.9994	t|1e1.1o1|i	2	2	0;0	chr7	-	142576921-142577413;142576960-142576981	142576829-142576959;142577413-142577598	142576960-142576981
999	Scmh1	ENSMUSG00000000085.16	ENSMUSG00000000085.16:s:120529134-120529259	0.0000;-0.0000	2.253e-21;9.691e-12	9.981e-01;9.981e-01	0.0043;0.9957	0.0057;0.9943	s|1e1.1o1|i	2	2	0;0	chr4	+	120529248-120529754;120529260-120529753	120529134-120529259;120529754-120529886	120529260-120529753
1000	Scmh1	ENSMUSG00000000085.16	ENSMUSG00000000085.16:s:120529754-120529886	0.0000;-0.0000	2.257e-21;3.253e-11	9.969e-01;9.969e-01	0.0055;0.9945	0.0055;0.9945	s|1e1.1o1|i	2	2	0;0	chr4	+	120529886-120529971;120529887-120529970	120529754-120529886;120529971-120530186	120529887-120529970
1001	Ccnd2	ENSMUSG00000000184.12	ENSMUSG00000000184.12:t:127150582-127150800	0.0000;0.0000;0.0000	2.247e-21;2.247e-21;2.043e-21	1.000e+00;1.000e+00;1.000e+00	0.0002;0.0002;0.9997	0.0002;0.0002;0.9996	t|1e1.1o1|1e2.1o1|i	3	3	0;0;0	chr6	-	127150800-127152162;127150800-127150867;127150801-127150866	127150582-127150800;127150867-127151060;127152162-127152193	127150801-127150866
1002	Cdh1	ENSMUSG00000000303.12	ENSMUSG00000000303.12:s:106668406-106668884	0.0000;0.0000	2.247e-21;2.043e-21	1.000e+00;1.000e+00	0.0005;0.9995	0.0007;0.9993	s|1e1.1o1|i	2	2	0;0	chr8	+	106668884-106669200;106668885-106669199	106668406-106668884;106669200-106670246	106668885-106669199
1003	Arvcf	ENSMUSG00000000325.15	ENSMUSG00000000325.15:s:18397297-18398016	0.0000;-0.0000	2.247e-21;2.043e-21	1.000e+00;1.000e+00	0.0013;0.9987	0.0021;0.9979	s|1e1.1o1|i	2	2	0;0	chr16	+	18398016-18398095;18398017-18398094	18397297-18398016;18398095-18398326	18398017-18398094
1004	Raf1	ENSMUSG00000000441.17	ENSMUSG00000000441.17:t:115618067-115618996	0.0000;0.0000	2.247e-21;2.043e-21	1.000e+00;1.000e+00	0.0005;0.9995	0.0005;0.9995	t|1e1.1o2|i	2	2	0;0	chr6	-	115618996-115619908;115618997-115619240	115618067-115618996;115619785-115619916	115618997-115619240
1005	Wdr77	ENSMUSG00000000561.14	ENSMUSG00000000561.14:s:105965765-105966092	-0.0004;-0.0004;0.0010	5.225e-05;5.225e-05;2.106e-04	8.879e-01;8.879e-01;7.490e-01	0.0175;0.0175;0.9649	0.0117;0.0117;0.9766	s|1e1.1o1|2e1.1o1|i	3	2	0;0;0	chr3	+	105965856-105966357;105965873-105966357;105966093-105966356	105965765-105966092;105966357-105966425	105966093-105966356
1006	Hnrnpd	ENSMUSG00000000568.15	ENSMUSG00000000568.15:s:99978895-99978938	0.0000;0.0000	2.247e-21;2.043e-21	1.000e+00;1.000e+00	0.0003;0.9997	0.0004;0.9996	s|1e1.1o2|i	2	2	0;0	chr5	-	99978461-99978895;99978860-99978894	99978392-99978461;99978895-99978938	99978860-99978894
1007	Hnrnpd	ENSMUSG00000000568.15	ENSMUSG00000000568.15:t:99978392-99978461	0.0000;0.0000;0.0000	2.247e-21;2.247e-21;2.043e-21	1.000e+00;1.000e+00;1.000e+00	0.0002;0.0002;0.9997	0.0002;0.0002;0.9997	t|1e1.1o1|2e2.1o1|i	3	3	0;0;0	chr5	-	99978461-99978895;99978449-99978577;99978462-99978576	99978392-99978461;99978577-99978859;99978895-99978938	99978462-99978576
1008	Clcn4	ENSMUSG00000000605.9	ENSMUSG00000000605.9:s:7291820-7291956	-0.0000;0.0000	2.247e-21;2.043e-21	1.000e+00;1.000e+00	0.0026;0.9974	0.0021;0.9979	s|1e1.1o1|i	2	2	0;0	chr7	-	7291726-7291820;7291727-7291819	7291315-7291726;7291820-7291956	7291727-7291819
1009	Dnajc5	ENSMUSG00000000826.16	ENSMUSG00000000826.16:s:181549273-181550020	0.0000;-0.0000	2.247e-21;2.043e-21	1.000e+00;1.000e+00	0.0009;0.9991	0.0011;0.9989	s|1e1.1o1|i	2	2	0;0	chr2	+	181550020-181550167;181550021-181550166	181549273-181550020;181550167-181555133	181550021-181550166
1010	Mmp11	ENSMUSG00000000901.16	ENSMUSG00000000901.16:s:75924063-75924115	0.0000;-0.0000	2.251e-21;1.017e-11	9.986e-01;9.986e-01	0.0023;0.9977	0.0056;0.9944	s|1e1.1o1|i	2	2	0;0	chr10	-	75923490-75924063;75923994-75924062	75923222-75923490;75924063-75924115	75923994-75924062
1011	Mfsd10	ENSMUSG00000001082.12	ENSMUSG00000001082.12:s:34637099-34637212	0.0000;0.0000;-0.0000	2.247e-21;2.247e-21;2.043e-21	1.000e+00;1.000e+00;1.000e+00	0.0007;0.0007;0.9987	0.0008;0.0008;0.9984	s|1e1.2o3|1e1.3o3|i	3	2	0;0;0	chr5	-	34636786-34637099;34636783-34637099;34637061-34637098	34636594-34636841;34637099-34637212	34637061-34637098
1012	Mfsd10	ENSMUSG00000001082.12	ENSMUSG00000001082.12:t:34634631-34634644	0.0000;0.0000	2.247e-21;2.043e-21	1.000e+00;1.000e+00	0.0004;0.9996	0.0005;0.9995	t|1e1.1o1|i	2	2	0;0	chr5	-	34634644-34634851;34634645-34634654	34634631-34634644;34634851-34634902	34634645-34634654
1013	Mfsd10	ENSMUSG00000001082.12	ENSMUSG00000001082.12:t:34634851-34634902	0.0000;0.0000	2.247e-21;2.043e-21	1.000e+00;1.000e+00	0.0003;0.9997	0.0004;0.9996	t|1e1.1o1|i	2	2	0;0	chr5	-	34634902-34635051;34634903-34634931	34634851-34634902;34635051-34635065	34634903-34634931
1014	Cyp51	ENSMUSG00000001467.5	ENSMUSG00000001467.5:t:4099124-4099178	0.0000;-0.0000	2.247e-21;2.043e-21	1.000e+00;1.000e+00	0.0019;0.9981	0.0020;0.9980	t|1e1.1o2|i	2	2	0;0	chr5	-	4099178-4104305;4099179-4099275	4099124-4099178;4104134-4104746	4099179-4099275
1015	Coasy	ENSMUSG00000001755.12	ENSMUSG00000001755.12:s:101082565-101082690	0.0000;0.0000;-0.0001	2.251e-21;2.251e-21;1.236e-10	9.988e-01;9.988e-01;9.960e-01	0.0016;0.0016;0.9969	0.0040;0.0040;0.9919	s|1e1.1o1|1e2.1o1|i	3	3	0;0;0	chr11	+	101082690-101082999;101082690-101084316;101082691-101082998	101082565-101082690;101082999-101083706;101083895-101084530	101082691-101082998
1016	Gmpr2	ENSMUSG00000002326.6	ENSMUSG00000002326.6:s:55676928-55677034	-0.0000;0.0000	2.198e-10;2.781e-10	9.945e-01;9.945e-01	0.0063;0.9937	0.0063;0.9937	s|1e1.1o1|i	2	2	0;0	chr14	+	55677034-55677206;55677035-55677205	55676928-55677034;55677206-55677248	55677035-55677205
1017	2310035C23Rik	ENSMUSG00000026319.13	ENSMUSG00000026319.13:s:105663861-105663983	0.0000;-0.0000	1.571e-11;3.346e-11	9.976e-01;9.976e-01	0.0043;0.9957	0.0060;0.9940	s|1e1.1o1|i	2	2	0;0	chr1	+	105663983-105678163;105663984-105664440	105663861-105663983;105678163-105678252	105663984-105664440
1018	Actl6a	ENSMUSG00000027671.14	ENSMUSG00000027671.14:s:32708507-32708880	-0.0009;0.0009	3.346e-04;3.346e-04	7.537e-01;7.537e-01	0.0357;0.9643	0.0227;0.9773	s|1e1.1o1|i	2	2	0;0	chr3	+	32708880-32711868;32708881-32709163	32708507-32708880;32711383-32711944	32708881-32709163
1019	Camkk2	ENSMUSG00000029471.13	ENSMUSG00000029471.13:s:122764006-122764302	0.0000;-0.0000	3.144e-11;6.555e-11	9.976e-01;9.976e-01	0.0030;0.9970	0.0061;0.9939	s|1e1.1o1|i	2	2	0;0	chr5	-	122763953-122764260;122763954-122764005	122763774-122763953;122764006-122764302	122763954-122764005
1020	Snrpa1	ENSMUSG00000030512.13	ENSMUSG00000030512.13:s:66060299-66060585	0.0000;0.0000	2.247e-21;2.043e-21	1.000e+00;1.000e+00	0.0002;0.9998	0.0002;0.9998	s|1e1.1o1|i	2	2	0;0	chr7	+	66060585-66062124;66060586-66060602	66060299-66060585;66062124-66062271	66060586-66060602
1021	Setd6	ENSMUSG00000031671.11	ENSMUSG00000031671.11:s:95715881-95715963	0.0000;-0.0000	2.247e-21;2.043e-21	1.000e+00;1.000e+00	0.0011;0.9989	0.0016;0.9984	s|1e1.1o1|i	2	2	0;0	chr8	+	95715963-95716607;95715964-95716161	95715881-95715963;95716607-95716801	95715964-95716161
1022	Setd6	ENSMUSG00000031671.11	ENSMUSG00000031671.11:s:95716921-95716978	0.0000;-0.0000	2.247e-21;2.043e-21	1.000e+00;1.000e+00	0.0010;0.9990	0.0014;0.9986	s|1e1.1o1|i	2	2	0;0	chr8	+	95716978-95717921;95716979-95717008	95716921-95716978;95717921-95718101	95716979-95717008
1023	Lrrc1	ENSMUSG00000032352.16	ENSMUSG00000032352.16:s:77435091-77435219	0.0000;0.0000;-0.0000	2.247e-21;2.247e-21;2.286e-18	1.000e+00;1.000e+00;1.000e+00	0.0011;0.0011;0.9978	0.0020;0.0020;0.9960	s|1e1.1o1|2e2.1o1|i	3	3	0;0;0	chr9	-	77435071-77435177;77434130-77435091;77435072-77435090	77433994-77434130;77435047-77435071;77435091-77435219	77435072-77435090
1024	Epn1	ENSMUSG00000035203.16	ENSMUSG00000035203.16:t:5090003-5090168	0.0000;0.0000	2.247e-21;2.043e-21	1.000e+00;1.000e+00	0.0006;0.9994	0.0008;0.9992	t|1e1.1o1|i	2	2	0;0	chr7	+	5083982-5090003;5089962-5090002	5083663-5083982;5090003-5090168	5089962-5090002
1025	Tk2	ENSMUSG00000035824.7	ENSMUSG00000035824.7:s:104228204-104228351	0.0000;-0.0000	2.247e-21;7.529e-18	1.000e+00;1.000e+00	0.0022;0.9978	0.0033;0.9967	s|1e1.1o1|i	2	2	0;0	chr8	-	104227340-104228204;104227341-104228203	104226685-104227340;104228204-104228351	104227341-104228203
1026	Znrd1	ENSMUSG00000036315.13	ENSMUSG00000036315.13:s:36958378-36958559	-0.0000;-0.0000;0.0000	2.247e-21;2.247e-21;9.790e-15	9.999e-01;9.999e-01;9.995e-01	0.0026;0.0026;0.9947	0.0021;0.0021;0.9957	s|1e1.1o2|1e1.2o2|i	3	2	0;0;0	chr17	-	36958296-36958378;36958229-36958378;36958319-36958377	36958149-36958318;36958378-36958559	36958319-36958377
1027	Serbp1	ENSMUSG00000036371.6	ENSMUSG00000036371.6:t:67272864-67274605	0.0000;0.0000;0.0000;0.0000;0.0000	2.247e-21;2.247e-21;2.247e-21;2.247e-21;2.043e-21	1.000e+00;1.000e+00;1.000e+00;1.000e+00;1.000e+00	0.0001;0.0001;0.0001;0.0001;0.9997	0.0001;0.0001;0.0001;0.0001;0.9996	t|1e1.1o3|1e1.2o3|1e2.2o2|1e3.1o2|i	5	4	0;0;0;0;0	chr6	+	67271320-67272864;67271329-67272864;67272027-67272864;67272228-67272864;67272856-67272863	67271198-67271348;67271879-67272027;67272139-67272240;67272864-67274605	67272856-67272863
1028	Matr3	ENSMUSG00000037236.14	ENSMUSG00000037236.14:t:35572767-35573707	0.0000;0.0000	2.247e-21;2.043e-21	1.000e+00;1.000e+00	0.0002;0.9998	0.0003;0.9997	t|1e1.1o2|i	2	2	0;0	chr18	+	35562521-35572767;35572491-35572766	35562299-35562541;35572767-35573707	35572491-35572766
1029	Capn15	ENSMUSG00000037326.10	ENSMUSG00000037326.10:t:25958364-25959024	0.0000;-0.0000	1.572e-11;1.848e-11	9.984e-01;9.984e-01	0.0038;0.9962	0.0055;0.9945	t|1e1.1o1|i	2	2	0;0	chr17	-	25959024-25959807;25959025-25959555	25958364-25959024;25959807-25959985	25959025-25959555
1030	Iqcc	ENSMUSG00000040795.12	ENSMUSG00000040795.12:s:129616961-129617180	0.0000;-0.0000	2.247e-21;5.006e-17	9.999e-01;9.999e-01	0.0028;0.9972	0.0034;0.9966	s|1e1.1o1|i	2	2	0;0	chr4	-	129616087-129616961;129616088-129616960	129615126-129616087;129616961-129617180	129616088-129616960
1031	Rpl38	ENSMUSG00000057322.12	ENSMUSG00000057322.12:s:114668524-114668609	0.0000;-0.0000	2.247e-21;2.043e-21	1.000e+00;1.000e+00	0.0013;0.9987	0.0014;0.9986	s|1e1.1o1|i	2	2	0;0	chr11	+	114668609-114668781;114668610-114668625	114668524-114668609;114668781-114668814	114668610-114668625
1032	Rpl38	ENSMUSG00000057322.12	ENSMUSG00000057322.12:t:114668781-114668814	0.0000;0.0000;0.0000;-0.0000	2.247e-21;2.247e-21;2.247e-21;8.431e-15	1.000e+00;1.000e+00;1.000e+00;9.998e-01	0.0014;0.0014;0.0014;0.9959	0.0016;0.0016;0.0016;0.9952	t|1e1.1o1|1e2.1o2|1e2.2o2|i	4	3	0;0;0;0	chr11	+	114668609-114668781;114668626-114668781;114668685-114668781;114668686-114668780	114668524-114668609;114668626-114668685;114668781-114668814	114668686-114668780
1033	Cfl2	ENSMUSG00000062929.8	ENSMUSG00000062929.8:s:54861780-54861833	0.0000;0.0000	2.247e-21;2.043e-21	1.000e+00;1.000e+00	0.0007;0.9993	0.0007;0.9993	s|1e1.1o1|i	2	2	0;0	chr12	-	54861413-54861780;54861739-54861779	54861337-54861413;54861780-54861833	54861739-54861779
1034	Ptpmt1	ENSMUSG00000063235.16	ENSMUSG00000063235.16:s:90917705-90918258	0.0000;-0.0000	2.247e-21;2.043e-21	1.000e+00;1.000e+00	0.0008;0.9992	0.0012;0.9988	s|1e1.1o1|i	2	2	0;0	chr2	-	90917702-90917705;90917703-90917704	90917610-90917702;90917705-90918258	90917703-90917704
1035	Pick1	ENSMUSG00000068206.12	ENSMUSG00000068206.12:s:79229173-79229420	0.0001;-0.0001	2.533e-09;2.566e-09	9.931e-01;9.931e-01	0.0049;0.9951	0.0079;0.9921	s|1e1.1o1|i	2	2	0;0	chr15	+	79229420-79229750;79229421-79229457	79229173-79229420;79229702-79229853	79229421-79229457
1036	Tmem19	ENSMUSG00000069520.6	ENSMUSG00000069520.6:s:115361907-115361959	0.0000;-0.0000	2.247e-21;2.047e-21	1.000e+00;1.000e+00	0.0014;0.9986	0.0020;0.9980	s|1e1.1o1|i	2	2	0;0	chr10	-	115359767-115361907;115361848-115361906	115359654-115359767;115361907-115361959	115361848-115361906
1037	Tmem19	ENSMUSG00000069520.6	ENSMUSG00000069520.6:t:115361724-115361847	0.0000;0.0000;-0.0000	2.247e-21;2.247e-21;2.054e-21	1.000e+00;1.000e+00;1.000e+00	0.0009;0.0009;0.9981	0.0013;0.0013;0.9974	t|1e1.1o1|1e2.1o1|i	3	3	0;0;0	chr10	-	115361847-115362387;115361847-115361960;115361848-115361906	115361724-115361847;115361960-115361962;115362387-115362501	115361848-115361906
1038	Wtap	ENSMUSG00000060475.12	ENSMUSG00000060475.12:s:12975296-12975474	0.0000;0.0000;0.0000	2.247e-21;2.247e-21;2.043e-21	1.000e+00;1.000e+00;1.000e+00	0.0005;0.0005;0.9989	0.0005;0.0005;0.9990	s|1e1.1o1|1e2.1o1|i	3	3	0;0;0	chr17	-	12975108-12975296;12969559-12975296;12975109-12975295	12969405-12969559;12972685-12975108;12975296-12975474	12975109-12975295
1039	Gmppb	ENSMUSG00000070284.10	ENSMUSG00000070284.10:s:108049242-108049420	0.0000;0.0000;-0.0000	2.247e-21;2.247e-21;2.043e-21	1.000e+00;1.000e+00;1.000e+00	0.0007;0.0007;0.9987	0.0011;0.0011;0.9978	s|1e1.1o1|2e1.1o1|i	3	2	0;0;0	chr9	+	108049361-108049512;108049420-108049512;108049421-108049454	108049242-108049420;108049455-108049645	108049421-108049454
1040	Znhit6	ENSMUSG00000074182.8	ENSMUSG00000074182.8:s:145576205-145576293	0.0000;0.0000;-0.0000	2.247e-21;2.247e-21;6.321e-18	1.000e+00;1.000e+00;9.999e-01	0.0019;0.0019;0.9963	0.0019;0.0019;0.9961	s|1e1.1o1|2e1.1o1|i	3	2	0;0;0	chr3	+	145576284-145576851;145576293-145576851;145576294-145576335	145576205-145576293;145576851-145576996	145576294-145576335
1041	Znhit6	ENSMUSG00000074182.8	ENSMUSG00000074182.8:t:145576851-145576996	-0.0000;-0.0000;-0.0000;-0.0000;0.0000	2.247e-21;2.247e-21;2.247e-21;2.247e-21;3.065e-21	1.000e+00;1.000e+00;1.000e+00;1.000e+00;1.000e+00	0.0011;0.0011;0.0011;0.0011;0.9958	0.0010;0.0010;0.0010;0.0010;0.9961	t|1e1.1o2|1e1.2o2|1e2.1o2|1e2.2o2|i	5	3	0;0;0;0;0	chr3	+	145576284-145576851;145576293-145576851;145576359-145576851;145576418-145576851;145576419-145576850	145576205-145576293;145576336-145576418;145576851-145576996	145576419-145576850
1042	Spc24	ENSMUSG00000074476.6	ENSMUSG00000074476.6:s:21757290-21757394	0.0000;0.0000;-0.0000	2.249e-21;2.249e-21;2.843e-12	9.994e-01;9.994e-01;9.978e-01	0.0030;0.0030;0.9941	0.0034;0.0034;0.9933	s|1e1.1o1|1e2.1o1|i	3	3	0;0;0	chr9	-	21757193-21757290;21756295-21757290;21757194-21757289	21755442-21756295;21757117-21757193;21757290-21757394	21757194-21757289
1043	Cdk13	ENSMUSG00000041297.8	ENSMUSG00000041297.8:s:17804557-17805097	-0.0000;0.0000	2.247e-21;3.064e-20	1.000e+00;1.000e+00	0.0029;0.9971	0.0028;0.9972	s|1e1.1o1|i	2	2	0;0	chr13	-	17803902-17804557;17803903-17804556	17803438-17803902;17804557-17805097	17803903-17804556
1044	Gm1821	ENSMUSG00000044285.8	ENSMUSG00000044285.8:s:46084028-46084316	0.0000;0.0000	2.247e-21;2.043e-21	1.000e+00;1.000e+00	0.0000;1.0000	0.0000;1.0000	s|1e1.1o1|i	2	2	0;0	chr14	+	46084316-46084540;46084317-46084539	46084028-46084316;46084540-46085000	46084317-46084539
1045	Rpusd3	ENSMUSG00000051169.14	ENSMUSG00000051169.14:s:113417304-113417411	0.0002;-0.0002	2.561e-07;2.561e-07	9.762e-01;9.762e-01	0.0069;0.9931	0.0112;0.9888	s|1e1.1o1|i	2	2	0;0	chr6	-	113417225-113417304;113417226-113417303	113417141-113417225;113417304-113417411	113417226-113417303
1046	Zfp68	ENSMUSG00000058291.14	ENSMUSG00000058291.14:s:138606787-138607821	0.0000;-0.0000	2.247e-21;2.156e-21	1.000e+00;1.000e+00	0.0022;0.9978	0.0023;0.9977	s|1e1.1o1|i	2	2	0;0	chr5	-	138606534-138606787;138606535-138606786	138603652-138606534;138606787-138607821	138606535-138606786
1047	Snrpe	ENSMUSG00000090553.8	ENSMUSG00000090553.8:s:133609908-133610047	0.0000;-0.0000	2.247e-21;2.162e-17	9.999e-01;9.999e-01	0.0028;0.9972	0.0033;0.9967	s|1e1.1o1|i	2	2	0;0	chr1	-	133606579-133609908;133609745-133609907	133606087-133606579;133609908-133610047	133609745-133609907
1048	Snrpe	ENSMUSG00000090553.8	ENSMUSG00000090553.8:t:133609718-133609744	0.0000;-0.0000	2.247e-21;2.162e-17	9.999e-01;9.999e-01	0.0028;0.9972	0.0033;0.9967	t|1e1.1o1|i	2	2	0;0	chr1	-	133609744-133610164;133609745-133609907	133609718-133609744;133610164-133610291	133609745-133609907
1049	Apob	ENSMUSG00000020609.14	ENSMUSG00000020609.14:s:8015015-8015082	0.0000;-0.0000	2.247e-21;2.054e-21	1.000e+00;1.000e+00	0.0020;0.9980	0.0023;0.9977	s|1e1.1o1|i	2	2	0;0	chr12	+	8015082-8015873;8015083-8015872	8015015-8015082;8015873-8016835	8015083-8015872
1050	Rrm2	ENSMUSG00000020649.11	ENSMUSG00000020649.11:s:24708752-24709085	-0.0000;0.0000	2.591e-06;2.591e-06	9.482e-01;9.482e-01	0.0115;0.9885	0.0125;0.9875	s|1e1.1o1|i	2	2	0;0	chr12	+	24709085-24709325;24709086-24709324	24708752-24709085;24709325-24709589	24709086-24709324
1051	Esyt2	ENSMUSG00000021171.8	ENSMUSG00000021171.8:s:116370171-116370288	0.0000;0.0000;-0.0000	2.661e-09;2.661e-09;1.331e-08	9.941e-01;9.941e-01;9.816e-01	0.0047;0.0047;0.9907	0.0051;0.0051;0.9899	s|1e2.1o1|2e1.1o1|i	3	3	0;0;0	chr12	+	116370227-116389434;116370288-116371217;116370289-116371216	116370171-116370288;116371217-116373091;116389434-116391050	116370289-116371216
1052	Dcaf11	ENSMUSG00000022214.15	ENSMUSG00000022214.15:t:55561210-55561443	0.0000;0.0000;0.0000;0.0000;0.0000;-0.0000	2.247e-21;2.247e-21;2.247e-21;2.247e-21;2.247e-21;2.043e-21	1.000e+00;1.000e+00;1.000e+00;1.000e+00;1.000e+00;1.000e+00	0.0003;0.0003;0.0003;0.0003;0.0003;0.9984	0.0004;0.0004;0.0004;0.0004;0.0004;0.9979	t|1e1.1o1|1e2.1o3|2e1.1o1|2e2.1o3|3e2.2o3|i	6	3	0;0;0;0;0;0	chr14	+	55560121-55561210;55560627-55561210;55560121-55561236;55560627-55561236;55560634-55561242;55561100-55561209	55560006-55560121;55560441-55560818;55561210-55561443	55561100-55561209
1053	Dcaf11	ENSMUSG00000022214.15	ENSMUSG00000022214.15:t:55562947-55563019	0.0000;0.0000	2.247e-21;2.043e-21	1.000e+00;1.000e+00	0.0005;0.9995	0.0006;0.9994	t|1e1.2o2|i	2	2	0;0	chr14	+	55561442-55562947;55562934-55562946	55561210-55561443;55562947-55563019	55562934-55562946
1054	Gtpbp2	ENSMUSG00000023952.13	ENSMUSG00000023952.13:s:46168146-46168410	0.0000;-0.0000	4.717e-11;7.612e-11	9.975e-01;9.975e-01	0.0037;0.9963	0.0061;0.9939	s|1e1.1o1|i	2	2	0;0	chr17	+	46168175-46168487;46168411-46168486	46168146-46168410;46168487-46169370	46168411-46168486
1055	Arhgef2	ENSMUSG00000028059.15	ENSMUSG00000028059.15:s:88643932-88643956	0.0000;-0.0000	2.247e-21;2.699e-21	1.000e+00;1.000e+00	0.0019;0.9981	0.0025;0.9975	s|1e1.1o1|i	2	2	0;0	chr3	+	88643956-88644087;88643957-88644086	88643932-88643956;88644087-88644233	88643957-88644086
1056	Pomgnt1	ENSMUSG00000028700.14	ENSMUSG00000028700.14:s:116159180-116159437	0.0000;-0.0000	2.247e-21;2.043e-21	1.000e+00;1.000e+00	0.0008;0.9992	0.0009;0.9991	s|1e1.1o1|i	2	2	0;0	chr4	+	116159295-116159558;116159438-116159557	116159180-116159437;116159558-116159849	116159438-116159557
1057	Tmed2	ENSMUSG00000029390.13	ENSMUSG00000029390.13:s:124540695-124540969	0.0000;0.0000	2.247e-21;2.043e-21	1.000e+00;1.000e+00	0.0004;0.9996	0.0004;0.9996	s|1e1.1o1|i	2	2	0;0	chr5	+	124540969-124541015;124540970-124541014	124540695-124540969;124541015-124541041	124540970-124541014
1058	Rwdd4a	ENSMUSG00000031568.16	ENSMUSG00000031568.16:s:47533664-47533764	0.0000;-0.0000	2.247e-21;2.043e-21	1.000e+00;1.000e+00	0.0013;0.9987	0.0016;0.9984	s|1e1.1o1|i	2	2	0;0	chr8	+	47533764-47533898;47533765-47533897	47533664-47533764;47533898-47533943	47533765-47533897
1059	Amotl2	ENSMUSG00000032531.15	ENSMUSG00000032531.15:s:102720081-102720212	0.0000;-0.0000	2.247e-21;3.477e-21	1.000e+00;1.000e+00	0.0023;0.9977	0.0023;0.9977	s|1e1.2o2|i	2	2	0;0	chr9	+	102720121-102724750;102720213-102720286	102720081-102720212;102724687-102724831	102720213-102720286
1060	Amotl2	ENSMUSG00000032531.15	ENSMUSG00000032531.15:s:102720287-102720733	-0.0000;0.0000	2.247e-21;2.043e-21	1.000e+00;1.000e+00	0.0025;0.9975	0.0019;0.9981	s|1e1.1o1|i	2	2	0;0	chr9	+	102720334-102720747;102720734-102720746	102720287-102720733;102720747-102720876	102720734-102720746
1061	Fam189b	ENSMUSG00000032657.15	ENSMUSG00000032657.15:s:89183143-89183494	0.0000;-0.0000	2.247e-21;1.495e-15	9.998e-01;9.998e-01	0.0026;0.9974	0.0038;0.9962	s|1e1.2o2|i	2	2	0;0	chr3	+	89183494-89184457;89183495-89183579	89183143-89183494;89184229-89184523	89183495-89183579
1062	Ap4b1	ENSMUSG00000032952.11	ENSMUSG00000032952.11:s:103809520-103809654	0.0000;-0.0000	2.247e-21;5.076e-15	9.998e-01;9.998e-01	0.0030;0.9970	0.0039;0.9961	s|1e1.1o1|i	2	2	0;0	chr3	+	103809654-103809868;103809655-103809835	103809520-103809654;103809836-103810057	103809655-103809835
1063	Mif	ENSMUSG00000033307.7	ENSMUSG00000033307.7:s:75860061-75860240	0.0001;-0.0001	4.275e-08;4.281e-08	9.809e-01;9.809e-01	0.0079;0.9921	0.0089;0.9911	s|1e1.1o1|i	2	2	0;0	chr10	-	75859859-75860061;75859860-75860060	75859687-75859859;75860061-75860240	75859860-75860060
1064	Wdr18	ENSMUSG00000035754.8	ENSMUSG00000035754.8:s:79966345-79966469	-0.0001;0.0001	1.252e-08;1.258e-08	9.883e-01;9.883e-01	0.0086;0.9914	0.0056;0.9944	s|1e1.1o1|i	2	2	0;0	chr10	+	79966469-79966560;79966470-79966559	79966345-79966469;79966560-79966726	79966470-79966559
1065	Surf6	ENSMUSG00000036160.13	ENSMUSG00000036160.13:s:26891975-26892611	0.0000;0.0000;0.0000	2.247e-21;2.247e-21;2.043e-21	1.000e+00;1.000e+00;1.000e+00	0.0010;0.0010;0.9981	0.0008;0.0008;0.9983	s|1e1.1o1|2e1.1o1|i	3	2	0;0;0	chr2	-	26889378-26891991;26889378-26891975;26891015-26891974	26888628-26889378;26891975-26892611	26891015-26891974
1066	Surf6	ENSMUSG00000036160.13	ENSMUSG00000036160.13:t:26890435-26891014	0.0000;0.0000	2.247e-21;2.043e-21	1.000e+00;1.000e+00	0.0015;0.9985	0.0013;0.9987	t|1e1.1o1|i	2	2	0;0	chr2	-	26891014-26892867;26891015-26891974	26890435-26891014;26892867-26893067	26891015-26891974
1067	Rpl22l1	ENSMUSG00000039221.10	ENSMUSG00000039221.10:t:28806737-28806858	0.0000;-0.0000	2.249e-21;2.723e-13	9.994e-01;9.994e-01	0.0038;0.9962	0.0044;0.9956	t|1e1.1o1|i	2	2	0;0	chr3	+	28806592-28806737;28806701-28806736	28806458-28806592;28806737-28806858	28806701-28806736
1068	BC017643	ENSMUSG00000039294.14	ENSMUSG00000039294.14:s:121229213-121229322	0.0000;-0.0000	2.248e-21;1.558e-14	9.997e-01;9.997e-01	0.0034;0.9966	0.0041;0.9959	s|1e1.1o1|i	2	2	0;0	chr11	-	121228470-121229213;121229096-121229212	121228328-121228470;121229213-121229322	121229096-121229212
1069	Uqcrq	ENSMUSG00000044894.14	ENSMUSG00000044894.14:s:53430788-53430831	0.0000;0.0000	2.247e-21;2.043e-21	1.000e+00;1.000e+00	0.0001;0.9999	0.0001;0.9999	s|1e1.1o1|i	2	2	0;0	chr11	-	53430702-53430788;53430703-53430787	53430536-53430702;53430788-53430831	53430703-53430787
1070	2210011C24Rik	ENSMUSG00000074217.8	ENSMUSG00000074217.8:s:84012114-84012171	0.0000;0.0000;0.0000	2.247e-21;2.247e-21;2.043e-21	1.000e+00;1.000e+00;1.000e+00	0.0008;0.0008;0.9984	0.0008;0.0008;0.9985	s|1e1.1o2|1e1.2o2|i	3	2	0;0;0	chr8	-	84011770-84012114;84011748-84012114;84011771-84012113	84011444-84011770;84012114-84012171	84011771-84012113
1071	Zfp934	ENSMUSG00000074865.11	ENSMUSG00000074865.11:s:62517983-62518730	-0.0000;0.0000	2.249e-21;9.285e-14	9.995e-01;9.995e-01	0.0041;0.9959	0.0039;0.9961	s|1e1.1o1|i	2	2	0;0	chr13	-	62517649-62517983;62517650-62517982	62516795-62517649;62517983-62518730	62517650-62517982
1072	Zfp664	ENSMUSG00000079215.8	ENSMUSG00000079215.8:s:124884951-124885307	0.0000;-0.0000	2.247e-21;2.043e-21	1.000e+00;1.000e+00	0.0008;0.9992	0.0009;0.9991	s|1e1.1o1|i	2	2	0;0	chr5	+	124885155-124885387;124885308-124885386	124884951-124885307;124885387-124888630	124885308-124885386
1073	Fdx1l	ENSMUSG00000079677.2	ENSMUSG00000079677.2:s:21073264-21073318	-0.0000;0.0000	2.247e-21;7.109e-20	9.999e-01;9.999e-01	0.0034;0.9966	0.0026;0.9974	s|1e1.1o1|i	2	2	0;0	chr9	-	21073181-21073264;21073182-21073263	21073075-21073181;21073264-21073318	21073182-21073263
1074	Fdx1l	ENSMUSG00000079677.2	ENSMUSG00000079677.2:s:21073389-21073614	-0.0000;0.0000	2.247e-21;2.577e-21	1.000e+00;1.000e+00	0.0030;0.9970	0.0026;0.9974	s|1e1.1o1|i	2	2	0;0	chr9	-	21073318-21073389;21073319-21073388	21073264-21073318;21073389-21073614	21073319-21073388
1075	Tia1	ENSMUSG00000071337.11	ENSMUSG00000071337.11:s:86430241-86430772	0.0000;-0.0000	2.248e-21;4.939e-14	9.995e-01;9.995e-01	0.0039;0.9961	0.0041;0.9959	s|1e1.1o1|i	2	2	0;0	chr6	+	86430351-86430836;86430773-86430835	86430241-86430772;86430836-86433405	86430773-86430835
1076	Kifc1	ENSMUSG00000079553.10	ENSMUSG00000079553.10:s:33884742-33884986	0.0000;-0.0000	1.415e-10;1.844e-10	9.955e-01;9.955e-01	0.0056;0.9944	0.0065;0.9935	s|1e1.1o1|i	2	2	0;0	chr17	-	33884681-33884742;33884682-33884741	33884589-33884681;33884742-33884986	33884682-33884741
1077	Abhd11os	ENSMUSG00000085042.8	ENSMUSG00000085042.8:s:135012430-135012550	0.0000;-0.0000	1.577e-10;2.033e-10	9.971e-01;9.971e-01	0.0029;0.9971	0.0065;0.9935	s|1e1.1o1|i	2	2	0;0	chr5	-	135012332-135012430;135012333-135012429	135012114-135012332;135012430-135012550	135012333-135012429
1078	Shkbp1	ENSMUSG00000089832.8	ENSMUSG00000089832.8:s:27355573-27355771	0.0000;-0.0000	1.572e-11;3.491e-11	9.983e-01;9.983e-01	0.0031;0.9969	0.0057;0.9943	s|1e1.1o1|i	2	2	0;0	chr7	-	27355446-27355573;27355447-27355572	27355401-27355446;27355573-27355771	27355447-27355572
1079	Rps28	ENSMUSG00000067288.12	ENSMUSG00000067288.12:s:33824434-33824562	-0.0000;0.0000	2.247e-21;5.241e-21	9.999e-01;9.999e-01	0.0033;0.9967	0.0025;0.9975	s|1e1.1o1|i	2	2	0;0	chr17	-	33824346-33824434;33824347-33824433	33823586-33824346;33824434-33824562	33824347-33824433
1080	Cep170b	ENSMUSG00000072825.11	ENSMUSG00000072825.11:t:112739332-112739509	0.0000;-0.0000	2.249e-21;1.173e-12	9.993e-01;9.993e-01	0.0030;0.9970	0.0048;0.9952	t|1e1.1o2|i	2	2	0;0	chr12	+	112735548-112739332;112738226-112739331	112735352-112735825;112739332-112739509	112738226-112739331
1081	Srp54a	ENSMUSG00000073079.6	ENSMUSG00000073079.6:s:55080262-55080386	0.0000;-0.0000	2.694e-10;3.388e-10	9.944e-01;9.944e-01	0.0062;0.9938	0.0068;0.9932	s|1e1.1o1|i	2	2	0;0	chr12	+	55080386-55089170;55080387-55080525	55080262-55080386;55089170-55089538	55080387-55080525
1082	1810058I24Rik	ENSMUSG00000073155.12	ENSMUSG00000073155.12:s:35252654-35252782	0.0000;0.0000;-0.0000	2.247e-21;2.247e-21;2.043e-21	1.000e+00;1.000e+00;1.000e+00	0.0011;0.0011;0.9978	0.0014;0.0014;0.9972	s|1e1.1o1|1e2.1o1|i	3	3	0;0;0	chr6	+	35252782-35252956;35252782-35260410;35252783-35252955	35252654-35252782;35252956-35253045;35260410-35260463	35252783-35252955
1083	Rpl13a	ENSMUSG00000074129.13	ENSMUSG00000074129.13:s:45126742-45126827	0.0000;0.0000	2.247e-21;2.043e-21	1.000e+00;1.000e+00	0.0003;0.9997	0.0004;0.9996	s|1e1.2o2|i	2	2	0;0	chr7	-	45126237-45126742;45126711-45126741	45126115-45126253;45126742-45126827	45126711-45126741
1084	Rpl13a	ENSMUSG00000074129.13	ENSMUSG00000074129.13:s:45128700-45128761	0.0000;-0.0000	2.247e-21;1.940e-16	9.999e-01;9.999e-01	0.0026;0.9974	0.0036;0.9964	s|1e1.1o1|i	2	2	0;0	chr7	-	45127568-45128700;45128627-45128699	45127496-45127823;45128700-45128761	45128627-45128699
1085	C87436	ENSMUSG00000046679.16	ENSMUSG00000046679.16:s:86438692-86438847	0.0000;0.0000;0.0000;-0.0000	2.248e-21;2.248e-21;2.248e-21;7.902e-12	9.996e-01;9.996e-01;9.996e-01;9.970e-01	0.0024;0.0024;0.0024;0.9929	0.0024;0.0024;0.0024;0.9928	s|1e2.1o1|2e1.1o1|2e2.1o1|i	4	3	0;0;0;0	chr6	+	86438794-86443727;86438847-86439124;86438847-86443727;86438848-86439123	86438692-86438847;86439124-86439488;86443727-86443975	86438848-86439123
1086	Rpl29	ENSMUSG00000048758.14	ENSMUSG00000048758.14:s:106429454-106429813	0.0000;0.0000;0.0000;0.0000;-0.0000	2.247e-21;2.247e-21;2.247e-21;2.247e-21;1.019e-12	9.999e-01;9.999e-01;9.999e-01;9.999e-01;9.989e-01	0.0015;0.0015;0.0015;0.0015;0.9942	0.0016;0.0016;0.0016;0.0016;0.9935	s|1e1.1o2|1e1.2o2|2e1.1o2|3e1.1o2|i	5	2	0;0;0;0;0	chr9	+	106429576-106429970;106429576-106429976;106429639-106429970;106429813-106429970;106429814-106429969	106429454-106429813;106429970-106430014	106429814-106429969
1087	Rpl29	ENSMUSG00000048758.14	ENSMUSG00000048758.14:s:106431069-106431388	0.0000;0.0000	2.247e-21;2.043e-21	1.000e+00;1.000e+00	0.0001;0.9999	0.0001;0.9999	s|1e1.1o1|i	2	2	0;0	chr9	+	106431332-106431429;106431389-106431428	106431069-106431388;106431429-106431568	106431389-106431428
1088	Tada3	ENSMUSG00000048930.12	ENSMUSG00000048930.12:s:113377490-113377883	-0.0000;0.0000	2.247e-21;4.153e-18	9.999e-01;9.999e-01	0.0033;0.9967	0.0030;0.9970	s|1e1.1o1|i	2	2	0;0	chr6	-	113377373-113377490;113377377-113377489	113377316-113377376;113377490-113377883	113377377-113377489
1089	Fbxl18	ENSMUSG00000066640.11	ENSMUSG00000066640.11:s:142872368-142872884	0.0000;-0.0000	2.247e-21;2.137e-21	1.000e+00;1.000e+00	0.0020;0.9980	0.0024;0.9976	s|1e1.1o1|i	2	2	0;0	chr5	-	142872233-142872368;142872234-142872367	142866946-142872233;142872368-142872884	142872234-142872367
1090	Eif2s2	ENSMUSG00000074656.12	ENSMUSG00000074656.12:s:154872240-154872900	0.0000;0.0000	2.247e-21;2.043e-21	1.000e+00;1.000e+00	0.0008;0.9992	0.0008;0.9992	s|1e1.1o1|i	2	2	0;0	chr2	-	154872170-154872240;154872171-154872239	154871410-154872170;154872240-154872900	154872171-154872239
1091	Klc3	ENSMUSG00000040714.14	ENSMUSG00000040714.14:s:19395354-19395455	0.0000;-0.0000	2.252e-21;7.680e-12	9.982e-01;9.982e-01	0.0043;0.9957	0.0057;0.9943	s|1e1.1o1|i	2	2	0;0	chr7	-	19395279-19395365;19395280-19395353	19395239-19395279;19395354-19395455	19395280-19395353
1092	2410002F23Rik	ENSMUSG00000045411.16	ENSMUSG00000045411.16:t:44251011-44252319	0.0000;-0.0000	2.247e-21;2.043e-21	1.000e+00;1.000e+00	0.0006;0.9994	0.0011;0.9989	t|1e1.1o1|i	2	2	0;0	chr7	+	44250340-44251011;44250978-44251010	44250309-44250528;44251011-44252319	44250978-44251010
1093	Mcmbp	ENSMUSG00000048170.14	ENSMUSG00000048170.14:s:128697908-128698024	0.0000;0.0000	2.247e-21;2.043e-21	1.000e+00;1.000e+00	0.0012;0.9988	0.0012;0.9988	s|1e1.1o1|i	2	2	0;0	chr7	-	128697822-128697908;128697823-128697907	128696441-128697822;128697908-128698024	128697823-128697907
1094	Mcmbp	ENSMUSG00000048170.14	ENSMUSG00000048170.14:s:128698187-128698570	0.0000;0.0000	2.247e-21;2.043e-21	1.000e+00;1.000e+00	0.0008;0.9992	0.0008;0.9992	s|1e1.1o1|i	2	2	0;0	chr7	-	128698024-128698406;128698025-128698186	128697908-128698024;128698187-128698570	128698025-128698186
1095	Dusp7	ENSMUSG00000053716.9	ENSMUSG00000053716.9:s:106374619-106375067	-0.0000;0.0000	2.247e-21;6.962e-18	9.999e-01;9.999e-01	0.0034;0.9966	0.0032;0.9968	s|1e1.1o1|i	2	2	0;0	chr9	+	106375067-106375151;106375068-106375150	106374619-106375067;106375151-106375724	106375068-106375150
1096	Cope	ENSMUSG00000055681.14	ENSMUSG00000055681.14:s:70312706-70312780	0.0000;-0.0000	2.249e-21;1.812e-13	9.993e-01;9.993e-01	0.0039;0.9961	0.0047;0.9953	s|1e1.1o1|i	2	2	0;0	chr8	+	70312780-70312859;70312781-70312858	70312706-70312780;70312859-70312993	70312781-70312858
1097	Mrpl18	ENSMUSG00000057388.9	ENSMUSG00000057388.9:s:12916119-12916345	-0.0000;0.0000	2.247e-21;1.654e-20	1.000e+00;1.000e+00	0.0028;0.9972	0.0027;0.9973	s|1e1.1o1|i	2	2	0;0	chr17	-	12915824-12916119;12916104-12916118	12915638-12915824;12916119-12916345	12916104-12916118
1098	0610030E20Rik	ENSMUSG00000058706.5	ENSMUSG00000058706.5:s:72347317-72347515	0.0000;-0.0000	4.872e-10;5.086e-10	9.953e-01;9.953e-01	0.0056;0.9944	0.0065;0.9935	s|1e1.1o1|i	2	2	0;0	chr6	+	72347515-72347593;72347516-72347592	72347317-72347515;72347593-72347711	72347516-72347592
1099	Csde1	ENSMUSG00000068823.10	ENSMUSG00000068823.10:t:103044759-103044841	0.0000;0.0000	2.247e-21;2.043e-21	1.000e+00;1.000e+00	0.0003;0.9997	0.0004;0.9996	t|1e1.1o1|i	2	2	0;0	chr3	+	103043931-103044759;103044640-103044758	103043806-103044241;103044759-103044841	103044640-103044758
1100	Arhgap11a	ENSMUSG00000041219.14	ENSMUSG00000041219.14:s:113832900-113834462	-0.0000;0.0000	2.247e-21;1.171e-16	9.999e-01;9.999e-01	0.0034;0.9966	0.0032;0.9968	s|1e1.1o1|i	2	2	0;0	chr2	-	113832761-113832900;113832762-113832899	113832670-113832761;113832900-113834462	113832762-113832899
1101	Ublcp1	ENSMUSG00000041231.15	ENSMUSG00000041231.15:s:44455549-44455615	0.0000;0.0000	2.247e-21;2.043e-21	1.000e+00;1.000e+00	0.0005;0.9995	0.0008;0.9992	s|1e1.1o1|i	2	2	0;0	chr11	-	44454826-44455582;44454827-44455548	44454571-44454826;44455549-44455615	44454827-44455548
1102	Naa38	ENSMUSG00000059278.9	ENSMUSG00000059278.9:s:69395487-69395681	-0.0000;0.0000	4.893e-10;4.972e-10	9.953e-01;9.953e-01	0.0069;0.9931	0.0047;0.9953	s|1e1.2o2|i	2	2	0;0	chr11	+	69395681-69396177;69395682-69395813	69395487-69395681;69396118-69396360	69395682-69395813
1103	Rpl35a	ENSMUSG00000060636.13	ENSMUSG00000060636.13:s:33056453-33056510	0.0000;0.0000	2.247e-21;2.043e-21	1.000e+00;1.000e+00	0.0005;0.9995	0.0006;0.9994	s|1e1.1o1|i	2	2	0;0	chr16	+	33056510-33057136;33056511-33056523	33056453-33056510;33057018-33057178	33056511-33056523
1104	Rpl35a	ENSMUSG00000060636.13	ENSMUSG00000060636.13:s:33056524-33056617	0.0000;0.0000;-0.0000	4.239e-10;4.239e-10;2.295e-09	9.964e-01;9.964e-01;9.884e-01	0.0041;0.0041;0.9919	0.0047;0.0047;0.9906	s|1e1.1o1|2e1.1o1|i	3	2	0;0;0	chr16	+	33056555-33057136;33056617-33057136;33056618-33056805	33056524-33056617;33057018-33057178	33056618-33056805
1105	Smim10l1	ENSMUSG00000072704.6	ENSMUSG00000072704.6:s:133104909-133105605	-0.0000;-0.0000;0.0000	2.247e-21;2.247e-21;2.043e-21	1.000e+00;1.000e+00;1.000e+00	0.0011;0.0011;0.9977	0.0009;0.0009;0.9982	s|1e1.1o1|1e2.1o1|i	3	3	0;0;0	chr6	+	133105605-133106363;133105605-133107864;133105606-133106362	133104909-133105605;133106363-133107750;133107864-133107982	133105606-133106362
1106	D030055H07Rik	ENSMUSG00000086296.2	ENSMUSG00000086296.2:s:106156993-106157234	0.0001;-0.0001	1.300e-08;1.305e-08	9.866e-01;9.866e-01	0.0071;0.9929	0.0086;0.9914	s|1e1.1o1|i	2	2	0;0	chr9	+	106157234-106157882;106157235-106157881	106156993-106157234;106157882-106159751	106157235-106157881
1107	Gm8994	ENSMUSG00000094973.2	ENSMUSG00000094973.2:s:136328521-136328851	0.0000;0.0000	2.247e-21;2.043e-21	1.000e+00;1.000e+00	0.0005;0.9995	0.0006;0.9994	s|1e1.1o1|i	2	2	0;0	chr6	+	136328851-136328915;136328852-136328914	136328521-136328851;136328915-136329983	136328852-136328914
1108	Gm28036	ENSMUSG00000098950.7	ENSMUSG00000098950.7:s:156098185-156098372	0.0000;0.0000;0.0000;-0.0000	2.247e-21;2.247e-21;2.247e-21;2.043e-21	1.000e+00;1.000e+00;1.000e+00;1.000e+00	0.0008;0.0008;0.0008;0.9975	0.0009;0.0009;0.0009;0.9973	s|1e1.1o1|1e2.1o1|2e1.1o1|i	4	3	0;0;0;0	chr2	-	156079464-156098230;156079242-156098230;156079464-156098185;156098086-156098184	156079063-156079242;156079339-156079464;156098185-156098372	156098086-156098184
1109	Samd4b	ENSMUSG00000109336.1	ENSMUSG00000109336.1:s:28401824-28401907	0.0000;-0.0000	2.115e-09;2.168e-09	9.947e-01;9.947e-01	0.0051;0.9949	0.0069;0.9931	s|1e1.1o1|i	2	2	0;0	chr7	-	28401617-28401824;28401618-28401823	28399522-28401617;28401824-28401907	28401618-28401823
1110	Uspl1	ENSMUSG00000041264.16	ENSMUSG00000041264.16:s:149213352-149213522	0.0000;0.0000	2.247e-21;2.043e-21	1.000e+00;1.000e+00	0.0013;0.9987	0.0012;0.9988	s|1e1.1o1|i	2	2	0;0	chr5	+	149213522-149214023;149213523-149214022	149213352-149213522;149214023-149215434	149213523-149214022
1111	Rnf26	ENSMUSG00000053128.15	ENSMUSG00000053128.15:s:44112518-44113034	0.0000;0.0000	2.247e-21;2.043e-21	1.000e+00;1.000e+00	0.0003;0.9997	0.0005;0.9995	s|1e1.1o1|i	2	2	0;0	chr9	-	44112074-44112518;44112075-44112517	44110781-44112074;44112518-44113034	44112075-44112517
1112	Rnf26	ENSMUSG00000053128.15	ENSMUSG00000053128.15:s:44113116-44113517	0.0000;0.0000	2.247e-21;2.043e-21	1.000e+00;1.000e+00	0.0004;0.9996	0.0006;0.9994	s|1e1.1o1|i	2	2	0;0	chr9	-	44112683-44113116;44113035-44113115	44112518-44113034;44113116-44113517	44113035-44113115
1113	Gas5	ENSMUSG00000053332.13	ENSMUSG00000053332.13:s:161036020-161036244	-0.0000;0.0000	4.329e-10;4.653e-10	9.935e-01;9.935e-01	0.0065;0.9935	0.0067;0.9933	s|1e1.1o1|i	2	2	0;0	chr1	+	161036244-161036549;161036245-161036548	161036020-161036244;161036549-161036629	161036245-161036548
1114	1190007I07Rik	ENSMUSG00000063320.11	ENSMUSG00000063320.11:s:82623153-82623228	0.0000;-0.0000	2.247e-21;2.043e-21	1.000e+00;1.000e+00	0.0017;0.9983	0.0018;0.9982	s|1e1.1o1|i	2	2	0;0	chr10	-	82622824-82623153;82623138-82623152	82622361-82622926;82623153-82623228	82623138-82623152
1115	Gpx1	ENSMUSG00000063856.7	ENSMUSG00000063856.7:s:108338903-108339316	0.0000;0.0000	2.247e-21;2.043e-21	1.000e+00;1.000e+00	0.0000;1.0000	0.0001;0.9999	s|1e1.1o1|i	2	2	0;0	chr9	+	108339316-108339421;108339317-108339420	108338903-108339316;108339421-108339558	108339317-108339420
1116	Fbxl12	ENSMUSG00000066892.14	ENSMUSG00000066892.14:s:20644573-20644767	0.0000;0.0000;0.0000;-0.0003	3.878e-09;3.878e-09;3.878e-09;4.326e-08	9.966e-01;9.966e-01;9.966e-01;9.807e-01	0.0018;0.0018;0.0018;0.9947	0.0045;0.0045;0.0045;0.9866	s|1e1.1o1|1e2.1o1|1e3.1o1|i	4	4	0;0;0;0	chr9	-	20644298-20644573;20642096-20644573;20618410-20644573;20644299-20644572	20618118-20618410;20641563-20642096;20644195-20644298;20644573-20644767	20644299-20644572
1117	Fbxl12	ENSMUSG00000066892.14	ENSMUSG00000066892.14:t:20641563-20642096	0.0000;0.0000;0.0000;-0.0003	5.515e-09;5.515e-09;5.515e-09;6.076e-08	9.958e-01;9.958e-01;9.958e-01;9.760e-01	0.0026;0.0026;0.0026;0.9923	0.0046;0.0046;0.0046;0.9861	t|1e1.1o1|1e2.1o1|1e3.1o1|i	4	4	0;0;0;0	chr9	-	20642096-20644573;20642096-20644195;20642096-20642204;20642097-20642203	20641563-20642096;20642204-20642806;20644195-20644298;20644573-20644767	20642097-20642203
1118	Serf2	ENSMUSG00000074884.12	ENSMUSG00000074884.12:s:121449975-121450083	0.0000;0.0000;0.0000;0.0000;0.0000;-0.0000	2.466e-10;2.466e-10;2.466e-10;2.466e-10;2.466e-10;9.072e-09	9.982e-01;9.982e-01;9.982e-01;9.982e-01;9.982e-01;9.768e-01	0.0023;0.0023;0.0023;0.0023;0.0023;0.9887	0.0026;0.0026;0.0026;0.0026;0.0026;0.9872	s|1e1.1o3|1e1.2o3|1e1.3o3|1e2.1o1|1e3.2o2|i	6	4	0;0;0;0;0;0	chr2	+	121450083-121450588;121450083-121450698;121450083-121450721;121450083-121455576;121450083-121457009;121450084-121450587	121449975-121450083;121450588-121453420;121455576-121455811;121456039-121457291	121450084-121450587
1119	Gm4691	ENSMUSG00000097979.2	ENSMUSG00000097979.2:s:128203225-128203276	0.0000;-0.0000	2.247e-21;2.043e-21	1.000e+00;1.000e+00	0.0008;0.9992	0.0009;0.9991	s|1e1.1o1|i	2	2	0;0	chr6	-	128203095-128203225;128203096-128203224	128202483-128203095;128203225-128203276	128203096-128203224
1120	Raver1	ENSMUSG00000111497.1	ENSMUSG00000111497.1:s:21073264-21073318	-0.0000;0.0000	2.247e-21;3.644e-21	9.999e-01;9.999e-01	0.0033;0.9967	0.0026;0.9974	s|1e1.1o1|i	2	2	0;0	chr9	-	21073181-21073264;21073182-21073263	21073075-21073181;21073264-21073318	21073182-21073263
1121	Mrpl51	ENSMUSG00000030335.6	ENSMUSG00000030335.6:s:125191801-125192208	0.0000;0.0000	2.247e-21;2.043e-21	1.000e+00;1.000e+00	0.0006;0.9994	0.0007;0.9993	s|1e1.1o1|i	2	2	0;0	chr6	+	125192208-125192516;125192209-125192216	125191801-125192208;125192516-125192878	125192209-125192216
1122	Sh3gl3	ENSMUSG00000030638.13	ENSMUSG00000030638.13:s:82270773-82270825	0.0000;-0.0000	2.248e-21;1.219e-14	9.998e-01;9.998e-01	0.0019;0.9981	0.0041;0.9959	s|1e1.2o2|i	2	2	0;0	chr7	+	82270825-82273962;82270826-82270885	82270773-82270825;82273861-82273994	82270826-82270885
1123	Ppme1	ENSMUSG00000030718.9	ENSMUSG00000030718.9:t:100326737-100326990	0.0000;0.0000	2.247e-21;2.043e-21	1.000e+00;1.000e+00	0.0007;0.9993	0.0008;0.9992	t|1e1.1o2|i	2	2	0;0	chr7	-	100326990-100335139;100326991-100327349	100326737-100326990;100335048-100335278	100326991-100327349
1124	Csk	ENSMUSG00000032312.7	ENSMUSG00000032312.7:s:57645565-57645653	0.0000;-0.0000	1.419e-10;1.840e-10	9.960e-01;9.960e-01	0.0053;0.9947	0.0065;0.9935	s|1e1.1o1|i	2	2	0;0	chr9	-	57631443-57645565;57645110-57645564	57631367-57631485;57645565-57645653	57645110-57645564
1125	Ermard	ENSMUSG00000036552.17	ENSMUSG00000036552.17:t:15063985-15064232	0.0000;-0.0000	2.247e-21;8.212e-18	9.999e-01;9.999e-01	0.0029;0.9971	0.0033;0.9967	t|1e1.1o1|i	2	2	0;0	chr17	+	15061182-15063985;15063851-15063984	15061069-15061182;15063985-15064232	15063851-15063984
1126	Ubald1	ENSMUSG00000039568.6	ENSMUSG00000039568.6:s:4875367-4875869	0.0000;-0.0000	2.247e-21;2.043e-21	1.000e+00;1.000e+00	0.0009;0.9991	0.0010;0.9990	s|1e1.1o1|i	2	2	0;0	chr16	-	4875097-4875367;4875098-4875366	4874778-4875097;4875367-4875869	4875098-4875366
1127	Gm5422	ENSMUSG00000039684.9	ENSMUSG00000039684.9:s:31248023-31250686	0.0000;0.0000	2.247e-21;2.043e-21	1.000e+00;1.000e+00	0.0002;0.9998	0.0003;0.9997	s|1e1.1o1|i	2	2	0;0	chr10	+	31250686-31250780;31250687-31250779	31248023-31250686;31250780-31251043	31250687-31250779
1128	Cfl1	ENSMUSG00000056201.7	ENSMUSG00000056201.7:s:5493381-5493490	0.0000;0.0000	2.247e-21;2.043e-21	1.000e+00;1.000e+00	0.0001;0.9999	0.0001;0.9999	s|1e1.1o1|i	2	2	0;0	chr19	+	5493490-5493493;5493491-5493492	5493381-5493490;5493493-5493498	5493491-5493492
1129	Cfl1	ENSMUSG00000056201.7	ENSMUSG00000056201.7:s:5493493-5493498	0.0000;0.0000	2.247e-21;2.043e-21	1.000e+00;1.000e+00	0.0001;0.9999	0.0001;0.9999	s|1e1.1o1|i	2	2	0;0	chr19	+	5493498-5493501;5493499-5493500	5493493-5493498;5493501-5495201	5493499-5493500
1130	Gm10275	ENSMUSG00000069682.6	ENSMUSG00000069682.6:s:29699244-29699380	0.0000;0.0000	2.247e-21;2.043e-21	1.000e+00;1.000e+00	0.0001;0.9999	0.0001;0.9999	s|1e1.1o1|i	2	2	0;0	chr10	-	29699074-29699244;29699075-29699243	29698746-29699074;29699244-29699380	29699075-29699243
1131	Rbm15b	ENSMUSG00000074102.4	ENSMUSG00000074102.4:s:106885239-106887428	0.0000;0.0000	2.247e-21;2.043e-21	1.000e+00;1.000e+00	0.0007;0.9993	0.0007;0.9993	s|1e1.1o1|i	2	2	0;0	chr9	-	106885051-106885239;106885052-106885238	106880918-106885051;106885239-106887428	106885052-106885238
1132	D130058E05Rik	ENSMUSG00000092627.2	ENSMUSG00000092627.2:s:89930234-89930453	0.0000;0.0000	2.247e-21;2.043e-21	1.000e+00;1.000e+00	0.0010;0.9990	0.0009;0.9991	s|1e1.1o1|i	2	2	0;0	chr1	+	89930453-89930711;89930454-89930710	89930234-89930453;89930711-89933290	89930454-89930710
1133	Gm21887	ENSMUSG00000095562.7	ENSMUSG00000095562.7:s:170010770-170010938	0.0000;-0.0000	2.247e-21;2.043e-21	1.000e+00;1.000e+00	0.0009;0.9991	0.0012;0.9988	s|1e1.1o1|i	2	2	0;0	chrX	+	170010938-170010941;170010939-170010940	170010770-170010938;170010941-170010964	170010939-170010940
1134	Gm21887	ENSMUSG00000095562.7	ENSMUSG00000095562.7:s:170010941-170010964	0.0000;-0.0000	2.247e-21;2.043e-21	1.000e+00;1.000e+00	0.0008;0.9992	0.0010;0.9990	s|1e1.1o1|i	2	2	0;0	chrX	+	170010964-170010988;170010965-170010987	170010941-170010964;170010988-170011053	170010965-170010987
1135	Gm21887	ENSMUSG00000095562.7	ENSMUSG00000095562.7:t:170010770-170010938	0.0000;0.0000;0.0000	2.247e-21;2.247e-21;2.043e-21	1.000e+00;1.000e+00;1.000e+00	0.0004;0.0004;0.9992	0.0006;0.0006;0.9989	t|1e2.1o1|2e1.1o1|i	3	3	0;0;0	chrX	+	170010764-170010770;170009679-170010780;170010765-170010769	170009659-170009679;170010674-170010764;170010770-170010938	170010765-170010769
1136	Slc39a9	ENSMUSG00000048833.9	ENSMUSG00000048833.9:s:80643883-80644416	-0.0000;-0.0000;0.0000	2.251e-21;2.251e-21;2.363e-11	9.988e-01;9.988e-01;9.957e-01	0.0037;0.0037;0.9926	0.0034;0.0034;0.9932	s|1e1.1o1|1e2.1o1|i	3	3	0;0;0	chr12	+	80644416-80644606;80644416-80662470;80644417-80644509	80643883-80644416;80644510-80644976;80662470-80662578	80644417-80644509
1137	Crebzf	ENSMUSG00000051451.6	ENSMUSG00000051451.6:s:90442729-90444087	-0.0000;0.0000	8.714e-11;1.044e-10	9.972e-01;9.972e-01	0.0061;0.9939	0.0036;0.9964	s|1e1.1o1|i	2	2	0;0	chr7	+	90444087-90444300;90444088-90444182	90442729-90444087;90444300-90444377	90444088-90444182
1138	Crebzf	ENSMUSG00000051451.6	ENSMUSG00000051451.6:s:90444300-90444377	-0.0000;-0.0000;0.0001	3.137e-10;3.137e-10;1.928e-09	9.974e-01;9.974e-01;9.916e-01	0.0046;0.0046;0.9908	0.0030;0.0030;0.9941	s|1e1.1o1|1e2.1o1|i	3	3	0;0;0	chr7	+	90444377-90444618;90444377-90445425;90444378-90444617	90444300-90444377;90444618-90444701;90445425-90446104	90444378-90444617
1139	Crebzf	ENSMUSG00000051451.6	ENSMUSG00000051451.6:t:90444300-90444377	-0.0000;-0.0000;0.0000	2.251e-21;2.251e-21;1.025e-10	9.987e-01;9.987e-01;9.957e-01	0.0040;0.0040;0.9920	0.0027;0.0027;0.9945	t|1e1.1o1|1e2.1o1|i	3	3	0;0;0	chr7	+	90444087-90444300;90444202-90444300;90444203-90444299	90442729-90444087;90444183-90444202;90444300-90444377	90444203-90444299
1140	E130218I03Rik	ENSMUSG00000086322.7	ENSMUSG00000086322.7:s:134243662-134243770	0.0000;-0.0000	2.247e-21;3.431e-21	1.000e+00;1.000e+00	0.0019;0.9981	0.0025;0.9975	s|1e1.1o1|i	2	2	0;0	chr4	+	134243770-134243904;134243771-134243775	134243662-134243770;134243904-134243975	134243771-134243775
1141	E130218I03Rik	ENSMUSG00000086322.7	ENSMUSG00000086322.7:s:134243983-134244413	0.0000;0.0000;0.0000;-0.0000	2.247e-21;2.247e-21;2.247e-21;2.043e-21	1.000e+00;1.000e+00;1.000e+00;1.000e+00	0.0007;0.0007;0.0007;0.9978	0.0010;0.0010;0.0010;0.9971	s|1e1.1o3|1e1.2o3|1e1.3o3|i	4	2	0;0;0;0	chr4	+	134244413-134244659;134244413-134244890;134244413-134244907;134244414-134244658	134243983-134244413;134244659-134245312	134244414-134244658
1142	E130218I03Rik	ENSMUSG00000086322.7	ENSMUSG00000086322.7:s:134244659-134245312	0.0000;0.0000	2.247e-21;2.043e-21	1.000e+00;1.000e+00	0.0004;0.9996	0.0007;0.9993	s|1e1.1o1|i	2	2	0;0	chr4	+	134245102-134245423;134245313-134245422	134244659-134245312;134245423-134245873	134245313-134245422
1143	Lrch4	ENSMUSG00000093445.7	ENSMUSG00000093445.7:t:137640765-137641099	0.0000;-0.0000	2.247e-21;2.518e-16	9.999e-01;9.999e-01	0.0027;0.9973	0.0036;0.9964	t|1e1.1o1|i	2	2	0;0	chr5	+	137639655-137640765;137640240-137640764	137639578-137639655;137640765-137641099	137640240-137640764
1144	Brms1l	ENSMUSG00000012076.8	ENSMUSG00000012076.8:s:55868162-55868520	-0.0000;0.0000	2.247e-21;2.055e-21	1.000e+00;1.000e+00	0.0026;0.9974	0.0023;0.9977	s|1e1.1o1|i	2	2	0;0	chr12	+	55868520-55869398;55868521-55869397	55868162-55868520;55869398-55869736	55868521-55869397
1145	Hnrnpl	ENSMUSG00000015165.16	ENSMUSG00000015165.16:s:28817834-28818532	0.0000;0.0000	2.247e-21;2.043e-21	1.000e+00;1.000e+00	0.0008;0.9992	0.0009;0.9991	s|1e1.1o1|i	2	2	0;0	chr7	+	28818532-28818644;28818533-28818643	28817834-28818532;28818644-28818924	28818533-28818643
1146	Pdzd11	ENSMUSG00000015668.13	ENSMUSG00000015668.13:s:100626167-100626568	0.0000;-0.0000	2.364e-09;2.429e-09	9.937e-01;9.937e-01	0.0057;0.9943	0.0071;0.9929	s|1e1.1o1|i	2	2	0;0	chrX	-	100626071-100626167;100626072-100626166	100625816-100626071;100626167-100626568	100626072-100626166
1147	H3f3b	ENSMUSG00000016559.14	ENSMUSG00000016559.14:s:116023882-116024019	0.0001;-0.0001	1.801e-08;1.804e-08	9.922e-01;9.922e-01	0.0049;0.9951	0.0075;0.9925	s|1e1.1o1|i	2	2	0;0	chr11	-	116023778-116023882;116023779-116023881	116023625-116023778;116023882-116024019	116023779-116023881
1148	Slc25a22	ENSMUSG00000019082.18	ENSMUSG00000019082.18:s:141434301-141434423	0.0000;0.0000;-0.0000	2.247e-21;2.247e-21;2.043e-21	1.000e+00;1.000e+00;1.000e+00	0.0011;0.0011;0.9978	0.0013;0.0013;0.9974	s|1e1.1o1|1e2.1o1|i	3	3	0;0;0	chr7	-	141434223-141434301;141434025-141434301;141434224-141434300	141433900-141434025;141434156-141434223;141434301-141434423	141434224-141434300
1149	Slc25a22	ENSMUSG00000019082.18	ENSMUSG00000019082.18:t:141429744-141429956	0.0000;-0.0000	2.247e-21;2.043e-21	1.000e+00;1.000e+00	0.0008;0.9992	0.0009;0.9991	t|1e1.1o2|i	2	2	0;0	chr7	-	141429956-141432030;141429957-141430953	141429744-141429956;141432021-141432038	141429957-141430953
1150	Slc25a22	ENSMUSG00000019082.18	ENSMUSG00000019082.18:t:141431502-141431549	0.0000;0.0000	2.247e-21;2.043e-21	1.000e+00;1.000e+00	0.0008;0.9992	0.0009;0.9991	t|1e1.2o2|i	2	2	0;0	chr7	-	141431549-141432021;141431550-141431575	141431502-141431549;141432021-141432038	141431550-141431575
1151	Micu1	ENSMUSG00000020111.15	ENSMUSG00000020111.15:s:59863179-59863574	0.0000;-0.0000	2.247e-21;7.339e-19	1.000e+00;1.000e+00	0.0015;0.9985	0.0029;0.9971	s|1e1.1o1|i	2	2	0;0	chr10	+	59863574-59864060;59863575-59864059	59863179-59863574;59864060-59864132	59863575-59864059
1152	1810043G02Rik	ENSMUSG00000020284.16	ENSMUSG00000020284.16:t:77985039-77985436	0.0000;-0.0000	2.247e-21;8.019e-21	1.000e+00;1.000e+00	0.0018;0.9982	0.0027;0.9973	t|1e1.1o1|i	2	2	0;0	chr10	+	77983591-77985039;77984480-77985038	77983516-77983591;77985039-77985436	77984480-77985038
1153	Ctsl	ENSMUSG00000021477.9	ENSMUSG00000021477.9:t:64366868-64366924	0.0000;0.0000	2.247e-21;2.043e-21	1.000e+00;1.000e+00	0.0000;1.0000	0.0001;0.9999	t|1e1.1o1|i	2	2	0;0	chr13	-	64366924-64367860;64366925-64366998	64366868-64366924;64367860-64368006	64366925-64366998
1154	Nsd1	ENSMUSG00000021488.8	ENSMUSG00000021488.8:s:55213204-55213317	-0.0000;0.0000	2.251e-21;5.484e-12	9.988e-01;9.988e-01	0.0052;0.9948	0.0031;0.9969	s|1e1.1o1|i	2	2	0;0	chr13	+	55213317-55214061;55213318-55214060	55213204-55213317;55214061-55215678	55213318-55214060
1155	Cers5	ENSMUSG00000023021.15	ENSMUSG00000023021.15:s:99736213-99736436	0.0000;0.0000	2.247e-21;2.043e-21	1.000e+00;1.000e+00	0.0004;0.9996	0.0004;0.9996	s|1e1.1o1|i	2	2	0;0	chr15	-	99735982-99736213;99735983-99736212	99734881-99735982;99736213-99736436	99735983-99736212
1156	Lypla1	ENSMUSG00000025903.14	ENSMUSG00000025903.14:t:4841107-4842827	0.0000;0.0000	2.247e-21;2.043e-21	1.000e+00;1.000e+00	0.0006;0.9994	0.0007;0.9993	t|1e1.1o2|i	2	2	0;0	chr1	+	4832368-4841107;4841094-4841106	4832311-4832381;4841107-4842827	4841094-4841106
1157	Slc35a2	ENSMUSG00000031156.18	ENSMUSG00000031156.18:s:7892497-7893415	0.0000;0.0000;0.0000;-0.0000	2.247e-21;2.247e-21;2.247e-21;2.043e-21	1.000e+00;1.000e+00;1.000e+00;1.000e+00	0.0007;0.0007;0.0007;0.9979	0.0008;0.0008;0.0008;0.9975	s|1e1.1o1|1e2.1o1|2e2.1o1|i	4	3	0;0;0;0	chrX	+	7892867-7893968;7892867-7894191;7893415-7894191;7893416-7893967	7892497-7893415;7893968-7894027;7894191-7894492	7893416-7893967
1158	Slc35a2	ENSMUSG00000031156.18	ENSMUSG00000031156.18:t:7892497-7893415	0.0000;-0.0000	2.247e-21;2.043e-21	1.000e+00;1.000e+00	0.0011;0.9989	0.0014;0.9986	t|1e1.1o1|i	2	2	0;0	chrX	+	7889763-7892730;7892348-7892496	7889612-7889763;7892497-7893415	7892348-7892496
1159	Mbd3	ENSMUSG00000035478.14	ENSMUSG00000035478.14:s:80393095-80393280	0.0000;0.0000	2.247e-21;2.043e-21	1.000e+00;1.000e+00	0.0006;0.9994	0.0005;0.9995	s|1e1.1o1|i	2	2	0;0	chr10	-	80393018-80393095;80393019-80393094	80392539-80393018;80393095-80393280	80393019-80393094
1160	Spry1	ENSMUSG00000037211.12	ENSMUSG00000037211.12:s:37639947-37640064	0.0000;-0.0000	2.247e-21;2.043e-21	1.000e+00;1.000e+00	0.0015;0.9985	0.0015;0.9985	s|1e1.1o1|i	2	2	0;0	chr3	+	37640064-37640520;37640065-37640079	37639947-37640064;37640520-37640808	37640065-37640079
1161	Nfe2l1	ENSMUSG00000038615.17	ENSMUSG00000038615.17:s:96818182-96820516	0.0000;-0.0000	2.247e-21;3.008e-19	1.000e+00;1.000e+00	0.0020;0.9980	0.0028;0.9972	s|1e1.1o1|i	2	2	0;0	chr11	-	96817930-96819395;96817931-96818181	96817414-96817930;96818182-96820516	96817931-96818181
1162	Snx12	ENSMUSG00000046032.16	ENSMUSG00000046032.16:s:101213487-101213864	0.0000;0.0000;-0.0000	2.247e-21;2.247e-21;1.570e-19	1.000e+00;1.000e+00;1.000e+00	0.0017;0.0017;0.9966	0.0019;0.0019;0.9963	s|1e1.1o1|1e2.1o1|i	3	3	0;0;0	chrX	-	101212346-101213774;101102435-101213774;101212347-101213486	101102368-101102435;101211959-101212346;101213487-101213864	101212347-101213486
1163	Ftl1	ENSMUSG00000050708.16	ENSMUSG00000050708.16:s:45459192-45459230	0.0000;0.0000	2.247e-21;2.043e-21	1.000e+00;1.000e+00	0.0001;0.9999	0.0002;0.9998	s|1e1.1o1|i	2	2	0;0	chr7	-	45459122-45459192;45459123-45459191	45459084-45459122;45459192-45459230	45459123-45459191
1164	Ftl1	ENSMUSG00000050708.16	ENSMUSG00000050708.16:t:45459192-45459230	-0.0000;-0.0000;0.0000	2.247e-21;2.247e-21;2.043e-21	1.000e+00;1.000e+00;1.000e+00	0.0018;0.0018;0.9965	0.0011;0.0011;0.9978	t|1e1.1o1|1e2.1o1|i	3	3	0;0;0	chr7	-	45459230-45459530;45459230-45459324;45459231-45459323	45459192-45459230;45459324-45459463;45459530-45459884	45459231-45459323
1165	Rpl10	ENSMUSG00000008682.13	ENSMUSG00000008682.13:s:74270812-74270878	0.0000;0.0000;-0.0000	2.247e-21;2.247e-21;2.043e-21	1.000e+00;1.000e+00;1.000e+00	0.0007;0.0007;0.9986	0.0008;0.0008;0.9984	s|1e1.1o1|2e1.1o1|i	3	2	0;0;0	chrX	+	74270874-74270979;74270878-74270979;74270879-74270955	74270812-74270878;74270956-74271024	74270879-74270955
1166	Fpgs	ENSMUSG00000009566.12	ENSMUSG00000009566.12:s:32683302-32683468	0.0000;-0.0000	2.247e-21;2.043e-21	1.000e+00;1.000e+00	0.0011;0.9989	0.0016;0.9984	s|1e1.1o1|i	2	2	0;0	chr2	-	32683158-32683331;32683159-32683301	32682609-32683158;32683302-32683468	32683159-32683301
1167	Sh3bp5l	ENSMUSG00000013646.17	ENSMUSG00000013646.17:s:58345930-58346020	0.0000;-0.0000	2.247e-21;2.043e-21	1.000e+00;1.000e+00	0.0017;0.9983	0.0020;0.9980	s|1e1.1o1|i	2	2	0;0	chr11	+	58346020-58346706;58346021-58346705	58345930-58346020;58346706-58347728	58346021-58346705
1168	Ppt2	ENSMUSG00000015474.16	ENSMUSG00000015474.16:t:34626805-34626995	0.0000;0.0000;0.0000;0.0000;0.0000;0.0000;0.0000;0.0000;-0.0002	1.094e-10;1.094e-10;1.094e-10;1.094e-10;1.094e-10;1.094e-10;1.094e-10;1.094e-10;1.113e-08	9.991e-01;9.991e-01;9.991e-01;9.991e-01;9.991e-01;9.991e-01;9.991e-01;9.991e-01;9.781e-01	0.0012;0.0012;0.0012;0.0012;0.0012;0.0012;0.0012;0.0012;0.9901	0.0017;0.0017;0.0017;0.0017;0.0017;0.0017;0.0017;0.0017;0.9861	t|1e1.1o1|1e2.1o1|1e3.1o5|1e3.2o5|1e3.3o5|1e3.4o5|1e3.5o5|1e4.1o1|i	9	5	0;0;0;0;0;0;0;0;0	chr17	-	34626995-34628118;34626995-34627933;34626995-34627371;34626995-34627325;34626995-34627247;34626995-34627176;34626995-34627166;34626995-34627122;34626996-34627121	34626805-34626995;34627122-34627150;34627166-34627525;34627933-34628039;34628118-34628510	34626996-34627121
1169	Pacsin2	ENSMUSG00000016664.14	ENSMUSG00000016664.14:s:83376763-83377730	0.0000;-0.0000	2.247e-21;2.043e-21	1.000e+00;1.000e+00	0.0007;0.9993	0.0010;0.9990	s|1e1.1o1|i	2	2	0;0	chr15	-	83376474-83376763;83376475-83376762	83375607-83376474;83376763-83377730	83376475-83376762
1170	Nkiras2	ENSMUSG00000017837.12	ENSMUSG00000017837.12:s:100624943-100625016	0.0000;0.0000	2.247e-21;2.043e-21	1.000e+00;1.000e+00	0.0005;0.9995	0.0008;0.9992	s|1e1.1o1|i	2	2	0;0	chr11	+	100625016-100625109;100625017-100625108	100624943-100625016;100625109-100625184	100625017-100625108
1171	Elp5	ENSMUSG00000018565.17	ENSMUSG00000018565.17:s:69980214-69980696	0.0000;-0.0000	2.247e-21;2.052e-21	1.000e+00;1.000e+00	0.0015;0.9985	0.0023;0.9977	s|1e1.1o1|i	2	2	0;0	chr11	-	69980059-69980214;69980212-69980213	69979999-69980211;69980214-69980696	69980212-69980213
1172	Rcn3	ENSMUSG00000019539.11	ENSMUSG00000019539.11:s:45092127-45092221	0.0000;0.0000;-0.0000	2.247e-21;2.247e-21;2.043e-21	1.000e+00;1.000e+00;1.000e+00	0.0004;0.0004;0.9991	0.0007;0.0007;0.9985	s|1e1.1o1|2e1.1o1|i	3	2	0;0;0	chr7	-	45091688-45092160;45091688-45092127;45092124-45092126	45091336-45091725;45092127-45092221	45092124-45092126
1173	Sycp3	ENSMUSG00000020059.9	ENSMUSG00000020059.9:s:88472676-88472780	0.0000;-0.0000	7.864e-11;1.069e-10	9.973e-01;9.973e-01	0.0038;0.9962	0.0063;0.9937	s|1e1.1o1|i	2	2	0;0	chr10	+	88472780-88472905;88472781-88472904	88472676-88472780;88472905-88473236	88472781-88472904
1174	Klhl22	ENSMUSG00000022750.17	ENSMUSG00000022750.17:s:17792426-17792766	0.0000;-0.0000	2.247e-21;2.043e-21	1.000e+00;1.000e+00	0.0008;0.9992	0.0015;0.9985	s|1e1.1o1|i	2	2	0;0	chr16	+	17792766-17793127;17792767-17793126	17792426-17792766;17793127-17793382	17792767-17793126
1175	Pfdn6	ENSMUSG00000024309.14	ENSMUSG00000024309.14:s:33940297-33940343	0.0000;0.0000;0.0000;0.0000	2.247e-21;2.247e-21;2.247e-21;2.043e-21	1.000e+00;1.000e+00;1.000e+00;1.000e+00	0.0001;0.0001;0.0001;0.9997	0.0001;0.0001;0.0001;0.9997	s|1e1.1o2|1e1.2o2|1e2.1o1|i	4	3	0;0;0;0	chr17	-	33940165-33940297;33940105-33940297;33939818-33940297;33940166-33940296	33939748-33939819;33940024-33940165;33940297-33940343	33940166-33940296
1176	Cdc37l1	ENSMUSG00000024780.7	ENSMUSG00000024780.7:t:29016401-29020237	0.0000;-0.0000	2.247e-21;2.051e-21	1.000e+00;1.000e+00	0.0019;0.9981	0.0023;0.9977	t|1e1.1o1|i	2	2	0;0	chr19	+	29012053-29016401;29016193-29016400	29011570-29012186;29016401-29020237	29016193-29016400
1177	Nabp1	ENSMUSG00000026107.11	ENSMUSG00000026107.11:s:51470807-51471411	-0.0000;0.0000	2.247e-21;2.055e-21	1.000e+00;1.000e+00	0.0023;0.9977	0.0022;0.9978	s|1e1.1o1|i	2	2	0;0	chr1	-	51469926-51470971;51469927-51470806	51469488-51469926;51470807-51471411	51469927-51470806
1178	Ube2l6	ENSMUSG00000027078.14	ENSMUSG00000027078.14:s:84809005-84809567	0.0000;-0.0000	2.247e-21;2.297e-21	1.000e+00;1.000e+00	0.0021;0.9979	0.0023;0.9977	s|1e1.1o1|i	2	2	0;0	chr2	+	84809567-84810087;84809568-84810086	84809005-84809567;84810087-84810335	84809568-84810086
1179	Mdk	ENSMUSG00000027239.14	ENSMUSG00000027239.14:s:91931694-91931780	0.0000;0.0000	2.247e-21;2.043e-21	1.000e+00;1.000e+00	0.0005;0.9995	0.0007;0.9993	s|1e1.1o1|i	2	2	0;0	chr2	-	91931448-91931694;91931689-91931693	91931372-91931448;91931694-91931780	91931689-91931693
1180	Spns1	ENSMUSG00000030741.15	ENSMUSG00000030741.15:s:126377118-126377450	0.0000;0.0000;0.0000	2.247e-21;2.247e-21;2.043e-21	1.000e+00;1.000e+00;1.000e+00	0.0003;0.0003;0.9995	0.0003;0.0003;0.9994	s|1e1.1o1|1e2.1o1|i	3	3	0;0;0	chr7	-	126377045-126377118;126376739-126377118;126377096-126377117	126376674-126376739;126376837-126377095;126377118-126377450	126377096-126377117
1181	Bckdk	ENSMUSG00000030802.14	ENSMUSG00000030802.14:s:127907921-127908079	0.0001;0.0001;-0.0003	4.416e-08;4.416e-08;2.031e-07	9.910e-01;9.910e-01;9.734e-01	0.0028;0.0028;0.9945	0.0071;0.0071;0.9858	s|1e1.1o2|1e1.2o2|i	3	2	0;0;0	chr7	+	127908079-127908167;127908079-127908234;127908080-127908166	127907921-127908079;127908167-127910221	127908080-127908166
1182	Tmem184c	ENSMUSG00000031617.16	ENSMUSG00000031617.16:t:77610103-77610319	0.0000;0.0000;-0.0000	2.247e-21;2.247e-21;2.043e-21	1.000e+00;1.000e+00;1.000e+00	0.0006;0.0006;0.9988	0.0009;0.0009;0.9983	t|1e1.1o1|1e2.1o1|i	3	3	0;0;0	chr8	-	77610319-77610662;77610319-77610483;77610320-77610482	77610103-77610319;77610483-77610653;77610662-77610698	77610320-77610482
1183	Tsen34	ENSMUSG00000035585.16	ENSMUSG00000035585.16:t:3700615-3701024	0.0000;0.0000	2.247e-21;2.043e-21	1.000e+00;1.000e+00	0.0002;0.9998	0.0002;0.9998	t|1e1.1o1|i	2	2	0;0	chr7	+	3695621-3700615;3700603-3700614	3695352-3695625;3700615-3701024	3700603-3700614
1184	Pusl1	ENSMUSG00000051557.15	ENSMUSG00000051557.15:s:155891358-155891415	0.0000;-0.0000	2.247e-21;2.397e-21	1.000e+00;1.000e+00	0.0018;0.9982	0.0025;0.9975	s|1e1.1o1|i	2	2	0;0	chr4	-	155891239-155891358;155891240-155891357	155891052-155891239;155891358-155891415	155891240-155891357
1185	Pusl1	ENSMUSG00000051557.15	ENSMUSG00000051557.15:s:155891572-155891781	0.0000;0.0000;-0.0001	1.099e-10;1.099e-10;8.938e-10	9.978e-01;9.978e-01;9.928e-01	0.0030;0.0030;0.9940	0.0046;0.0046;0.9907	s|1e1.1o1|2e1.1o1|i	3	2	0;0;0	chr4	-	155891415-155891631;155891415-155891572;155891416-155891571	155891358-155891415;155891572-155891781	155891416-155891571
1186	Aup1	ENSMUSG00000068328.9	ENSMUSG00000068328.9:s:83054521-83054832	0.0000;-0.0000	2.248e-21;2.053e-13	9.995e-01;9.995e-01	0.0022;0.9978	0.0045;0.9955	s|1e1.1o1|i	2	2	0;0	chr6	+	83054832-83054911;83054833-83054910	83054521-83054832;83054911-83055048	83054833-83054910
1187	Ppm1m	ENSMUSG00000020253.15	ENSMUSG00000020253.15:s:106195398-106195470	0.0000;-0.0000	2.247e-21;2.043e-21	1.000e+00;1.000e+00	0.0008;0.9992	0.0010;0.9990	s|1e1.1o1|i	2	2	0;0	chr9	-	106195025-106195398;106195026-106195397	106194947-106195025;106195398-106195470	106195026-106195397
1188	Ppm1m	ENSMUSG00000020253.15	ENSMUSG00000020253.15:s:106197889-106197996	0.0000;-0.0000	2.247e-21;2.043e-21	1.000e+00;1.000e+00	0.0010;0.9990	0.0012;0.9988	s|1e1.1o1|i	2	2	0;0	chr9	-	106197339-106197889;106197799-106197888	106197227-106197339;106197889-106197996	106197799-106197888
1189	Naa35	ENSMUSG00000021555.15	ENSMUSG00000021555.15:s:59617911-59617946	0.0000;0.0000	2.247e-21;2.043e-21	1.000e+00;1.000e+00	0.0006;0.9994	0.0008;0.9992	s|1e1.1o1|i	2	2	0;0	chr13	+	59617946-59634418;59617947-59617960	59617911-59617946;59634418-59635922	59617947-59617960
1190	Naa35	ENSMUSG00000021555.15	ENSMUSG00000021555.15:t:59625464-59627633	0.0000;0.0000	2.247e-21;2.043e-21	1.000e+00;1.000e+00	0.0006;0.9994	0.0008;0.9992	t|1e1.1o1|i	2	2	0;0	chr13	+	59624603-59625464;59625449-59625463	59624444-59624603;59625464-59627633	59625449-59625463
1191	Ifnar1	ENSMUSG00000022967.12	ENSMUSG00000022967.12:s:91505055-91506004	0.0000;0.0000;-0.0000	2.247e-21;2.247e-21;3.794e-19	1.000e+00;1.000e+00;1.000e+00	0.0014;0.0014;0.9971	0.0019;0.0019;0.9962	s|1e1.1o1|2e1.1o1|i	3	2	0;0;0	chr16	+	91505414-91506527;91506004-91506527;91506005-91506526	91505055-91506004;91506527-91507441	91506005-91506526
1192	Psma7	ENSMUSG00000027566.14	ENSMUSG00000027566.14:t:180036373-180036573	0.0003;-0.0003	1.065e-06;1.065e-06	9.658e-01;9.658e-01	0.0071;0.9929	0.0128;0.9872	t|1e1.1o1|i	2	2	0;0	chr2	-	180036573-180036938;180036574-180036818	180036373-180036573;180036938-180037000	180036574-180036818
1193	Fxr1	ENSMUSG00000027680.15	ENSMUSG00000027680.15:s:34058024-34058081	0.0000;-0.0000	2.247e-21;1.441e-18	1.000e+00;1.000e+00	0.0023;0.9977	0.0032;0.9968	s|1e1.1o1|i	2	2	0;0	chr3	+	34058081-34058169;34058082-34058168	34058024-34058081;34058169-34058231	34058082-34058168
1194	Pcyox1	ENSMUSG00000029998.14	ENSMUSG00000029998.14:t:86386006-86388748	0.0000;0.0000	2.247e-21;2.043e-21	1.000e+00;1.000e+00	0.0005;0.9995	0.0009;0.9991	t|1e1.1o2|i	2	2	0;0	chr6	-	86388748-86394492;86388749-86388988	86386006-86388748;86394409-86394583	86388749-86388988
1195	Aebp2	ENSMUSG00000030232.18	ENSMUSG00000030232.18:s:140650756-140650782	-0.0000;-0.0000;-0.0000;0.0000	2.707e-09;2.707e-09;2.707e-09;3.101e-08	9.951e-01;9.951e-01;9.951e-01;9.714e-01	0.0040;0.0040;0.0040;0.9881	0.0039;0.0039;0.0039;0.9883	s|1e1.1o1|1e2.1o1|1e3.1o1|i	4	4	0;0;0;0	chr6	+	140650782-140651316;140650782-140653758;140650782-140677391;140650783-140651315	140650756-140650782;140651316-140652826;140653758-140655481;140677391-140678472	140650783-140651315
1196	Faap24	ENSMUSG00000030493.13	ENSMUSG00000030493.13:s:35396686-35396836	0.0000;-0.0000	2.247e-21;2.043e-21	1.000e+00;1.000e+00	0.0010;0.9990	0.0015;0.9985	s|1e1.1o1|i	2	2	0;0	chr7	-	35396331-35396686;35396332-35396685	35396213-35396331;35396686-35396836	35396332-35396685
1197	Mef2a	ENSMUSG00000030557.17	ENSMUSG00000030557.17:t:67251657-67251742	0.0000;-0.0000	4.729e-10;5.098e-10	9.944e-01;9.944e-01	0.0056;0.9944	0.0070;0.9930	t|1e1.1o1|i	2	2	0;0	chr7	-	67251742-67264865;67251743-67251808	67251657-67251742;67264865-67264924	67251743-67251808
1198	Txnl4b	ENSMUSG00000031723.8	ENSMUSG00000031723.8:s:109572694-109572966	0.0000;-0.0000	2.247e-21;6.602e-16	9.999e-01;9.999e-01	0.0032;0.9968	0.0032;0.9968	s|1e1.1o1|i	2	2	0;0	chr8	+	109572966-109573329;109572967-109573328	109572694-109572966;109573329-109574051	109572967-109573328
1199	Pnpla8	ENSMUSG00000036257.15	ENSMUSG00000036257.15:t:44283311-44283704	0.0000;0.0000;-0.0000	2.247e-21;2.247e-21;2.043e-21	1.000e+00;1.000e+00;1.000e+00	0.0009;0.0009;0.9983	0.0010;0.0010;0.9980	t|1e1.1o1|1e2.1o1|i	3	3	0;0;0	chr12	+	44254773-44283311;44269301-44283311;44282891-44283310	44254585-44254773;44269148-44269301;44283311-44283704	44282891-44283310
1200	Mospd3	ENSMUSG00000037221.13	ENSMUSG00000037221.13:t:137600083-137600543	0.0000;0.0000;0.0000;0.0000;-0.0000	2.247e-21;2.247e-21;2.247e-21;2.247e-21;9.775e-16	1.000e+00;1.000e+00;1.000e+00;1.000e+00;9.997e-01	0.0007;0.0007;0.0007;0.0007;0.9971	0.0014;0.0014;0.0014;0.0014;0.9942	t|1e1.1o1|1e2.1o1|1e3.1o1|2e2.1o1|i	5	4	0;0;0;0;0	chr5	-	137600543-137600991;137600543-137600742;137600543-137600668;137600351-137600742;137600544-137600667	137600083-137600543;137600668-137600724;137600742-137600800;137600991-137601058	137600544-137600667
1201	Zc3h10	ENSMUSG00000039810.11	ENSMUSG00000039810.11:s:128545330-128545538	0.0000;-0.0000	2.247e-21;8.451e-16	9.999e-01;9.999e-01	0.0021;0.9979	0.0036;0.9964	s|1e1.1o1|i	2	2	0;0	chr10	-	128545231-128545330;128545232-128545329	128541963-128545231;128545330-128545538	128545232-128545329
1202	Slc9a6	ENSMUSG00000060681.15	ENSMUSG00000060681.15:s:56609757-56609820	0.0000;-0.0000	2.998e-10;3.725e-10	9.958e-01;9.958e-01	0.0046;0.9954	0.0068;0.9932	s|1e1.1o1|i	2	2	0;0	chrX	+	56609820-56609963;56609821-56609962	56609757-56609820;56609963-56610187	56609821-56609962
1203	Ufc1	ENSMUSG00000062963.10	ENSMUSG00000062963.10:s:171294921-171295024	0.0000;-0.0000	4.979e-09;4.994e-09	9.896e-01;9.896e-01	0.0069;0.9931	0.0080;0.9920	s|1e1.1o1|i	2	2	0;0	chr1	-	171294827-171294921;171294828-171294920	171294634-171294827;171294921-171295024	171294828-171294920
1204	1810009A15Rik	ENSMUSG00000071653.9	ENSMUSG00000071653.9:s:8888853-8888964	0.0000;-0.0000	2.251e-21;1.058e-12	9.988e-01;9.988e-01	0.0046;0.9954	0.0047;0.9953	s|1e1.1o1|i	2	2	0;0	chr19	+	8888964-8889124;8888965-8889123	8888853-8888964;8889124-8889248	8888965-8889123
1205	Rpl31	ENSMUSG00000073702.11	ENSMUSG00000073702.11:s:39367842-39368006	0.0000;0.0000;0.0000	2.247e-21;2.247e-21;2.043e-21	1.000e+00;1.000e+00;1.000e+00	0.0003;0.0003;0.9994	0.0003;0.0003;0.9994	s|1e1.1o1|2e1.1o1|i	3	2	0;0;0	chr1	+	39367934-39368149;39368006-39368149;39368007-39368148	39367842-39368006;39368149-39368255	39368007-39368148
1206	Ube2n	ENSMUSG00000074781.5	ENSMUSG00000074781.5:s:95541205-95541378	0.0000;0.0000	2.247e-21;2.043e-21	1.000e+00;1.000e+00	0.0003;0.9997	0.0004;0.9996	s|1e1.1o1|i	2	2	0;0	chr10	+	95541378-95541638;95541379-95541391	95541205-95541378;95541513-95541822	95541379-95541391
1207	Hbs1l	ENSMUSG00000019977.16	ENSMUSG00000019977.16:t:21309743-21311209	-0.0000;0.0000	6.791e-10;7.035e-10	9.953e-01;9.953e-01	0.0066;0.9934	0.0054;0.9946	t|1e1.1o1|i	2	2	0;0	chr10	+	21307779-21309743;21309315-21309742	21307585-21307779;21309743-21311209	21309315-21309742
1208	Ahsa2	ENSMUSG00000020288.13	ENSMUSG00000020288.13:s:23490321-23490570	-0.0000;0.0000	2.247e-21;2.043e-21	1.000e+00;1.000e+00	0.0016;0.9984	0.0010;0.9990	s|1e1.1o1|i	2	2	0;0	chr11	-	23489707-23490430;23489708-23490320	23487882-23489707;23490321-23490570	23489708-23490320
1209	Rack1	ENSMUSG00000020372.15	ENSMUSG00000020372.15:s:48801663-48801834	0.0001;-0.0001	1.196e-05;1.196e-05	9.034e-01;9.034e-01	0.0155;0.9845	0.0168;0.9832	s|1e1.1o1|i	2	2	0;0	chr11	+	48801834-48802273;48801835-48802272	48801663-48801834;48802273-48802667	48801835-48802272
1210	Meg3	ENSMUSG00000021268.17	ENSMUSG00000021268.17:s:109544498-109544742	0.0000;0.0000;-0.0000	2.247e-21;2.247e-21;4.533e-16	1.000e+00;1.000e+00;9.999e-01	0.0012;0.0012;0.9976	0.0022;0.0022;0.9956	s|1e1.1o1|1e2.1o1|i	3	3	0;0;0	chr12	+	109544742-109544948;109544742-109546430;109544743-109544947	109544498-109544742;109544948-109545319;109545398-109546542	109544743-109544947
1211	Tpmt	ENSMUSG00000021376.11	ENSMUSG00000021376.11:t:47023543-47025372	0.0000;-0.0000	2.247e-21;3.235e-16	9.999e-01;9.999e-01	0.0022;0.9978	0.0036;0.9964	t|1e1.1o1|i	2	2	0;0	chr13	-	47025372-47027252;47025373-47025450	47023543-47025372;47027252-47027296	47025373-47025450
1212	Dnpep	ENSMUSG00000026209.15	ENSMUSG00000026209.15:t:75316710-75316803	0.0000;0.0000;0.0000;0.0000;0.0000;-0.0000	2.247e-21;2.247e-21;2.247e-21;2.247e-21;2.247e-21;2.178e-21	1.000e+00;1.000e+00;1.000e+00;1.000e+00;1.000e+00;1.000e+00	0.0005;0.0005;0.0005;0.0005;0.0005;0.9977	0.0008;0.0008;0.0008;0.0008;0.0008;0.9962	t|1e1.1o1|1e2.1o1|1e3.1o2|1e3.2o2|1e4.1o1|i	6	5	0;0;0;0;0;0	chr1	-	75316803-75317857;75316803-75317335;75316803-75317145;75316803-75317082;75316803-75316891;75316804-75316890	75316710-75316803;75316891-75317021;75317082-75317313;75317335-75317659;75317857-75317990	75316804-75316890
1213	Eif4e2	ENSMUSG00000026254.17	ENSMUSG00000026254.17:s:87213914-87214019	0.0000;0.0000;0.0000	2.247e-21;2.247e-21;2.043e-21	1.000e+00;1.000e+00;1.000e+00	0.0008;0.0008;0.9983	0.0007;0.0007;0.9986	s|1e1.1o1|1e2.1o1|i	3	3	0;0;0	chr1	+	87214019-87214346;87214019-87219581;87214020-87214285	87213914-87214019;87214286-87214495;87219581-87219695	87214020-87214285
1214	Adipor1	ENSMUSG00000026457.14	ENSMUSG00000026457.14:s:134415378-134415585	0.0000;0.0000;-0.0000	2.250e-21;2.250e-21;5.945e-11	9.989e-01;9.989e-01;9.962e-01	0.0029;0.0029;0.9942	0.0039;0.0039;0.9922	s|1e1.1o1|1e2.1o1|i	3	3	0;0;0	chr1	+	134415585-134415693;134415585-134422921;134415586-134415692	134415378-134415585;134415693-134415989;134422921-134423155	134415586-134415692
1215	Nras	ENSMUSG00000027852.14	ENSMUSG00000027852.14:s:103064234-103064560	0.0000;-0.0000	2.247e-21;2.043e-21	1.000e+00;1.000e+00	0.0008;0.9992	0.0009;0.9991	s|1e1.1o1|i	2	2	0;0	chr3	+	103064560-103065519;103064561-103065518	103064234-103064560;103065519-103066476	103064561-103065518
1216	Nras	ENSMUSG00000027852.14	ENSMUSG00000027852.14:s:103065519-103066476	0.0000;0.0000	2.247e-21;2.043e-21	1.000e+00;1.000e+00	0.0008;0.9992	0.0008;0.9992	s|1e1.1o1|i	2	2	0;0	chr3	+	103065605-103067303;103066477-103067302	103065519-103066476;103067303-103067914	103066477-103067302
1217	Ints3	ENSMUSG00000027933.11	ENSMUSG00000027933.11:s:90391993-90392142	0.0000;-0.0000	2.247e-21;6.056e-19	1.000e+00;1.000e+00	0.0023;0.9977	0.0029;0.9971	s|1e1.1o1|i	2	2	0;0	chr3	-	90391911-90391993;90391912-90391992	90391388-90391911;90391993-90392142	90391912-90391992
1218	Ice2	ENSMUSG00000032235.15	ENSMUSG00000032235.15:t:69407265-69407953	0.0000;-0.0000	2.249e-21;5.280e-13	9.992e-01;9.992e-01	0.0039;0.9961	0.0047;0.9953	t|1e1.1o1|i	2	2	0;0	chr9	+	69400581-69407265;69407182-69407264	69400477-69400581;69407265-69407953	69407182-69407264
1219	Plxnb2	ENSMUSG00000036606.16	ENSMUSG00000036606.16:s:89156256-89156385	0.0000;-0.0000	2.247e-21;2.349e-21	1.000e+00;1.000e+00	0.0016;0.9984	0.0025;0.9975	s|1e1.1o1|i	2	2	0;0	chr15	-	89156177-89156256;89156178-89156255	89155549-89156177;89156256-89156385	89156178-89156255
1220	Cul7	ENSMUSG00000038545.13	ENSMUSG00000038545.13:t:46655664-46655752	0.0000;-0.0000	2.247e-21;1.098e-17	1.000e+00;1.000e+00	0.0024;0.9976	0.0032;0.9968	t|1e1.1o1|i	2	2	0;0	chr17	+	46654659-46655664;46655642-46655663	46654434-46654847;46655664-46655752	46655642-46655663
1221	Wapl	ENSMUSG00000041408.17	ENSMUSG00000041408.17:s:34745625-34745749	0.0000;-0.0000	2.247e-21;2.572e-21	1.000e+00;1.000e+00	0.0018;0.9982	0.0025;0.9975	s|1e1.1o1|i	2	2	0;0	chr14	+	34745749-34745810;34745750-34745809	34745625-34745749;34745810-34747983	34745750-34745809
1222	Ttc9	ENSMUSG00000042734.6	ENSMUSG00000042734.6:s:81663516-81664436	0.0000;-0.0000	2.836e-10;3.259e-10	9.964e-01;9.964e-01	0.0017;0.9983	0.0068;0.9932	s|1e1.1o1|i	2	2	0;0	chr12	+	81664436-81664461;81664437-81664460	81663516-81664436;81664461-81667557	81664437-81664460
1223	Zfp513	ENSMUSG00000043059.16	ENSMUSG00000043059.16:s:31200652-31200822	-0.0000;-0.0000;0.0000	2.252e-21;2.252e-21;9.864e-11	9.984e-01;9.984e-01;9.945e-01	0.0039;0.0039;0.9922	0.0035;0.0035;0.9930	s|1e1.1o2|1e1.2o2|i	3	2	0;0;0	chr5	-	31200386-31200652;31200383-31200652;31200387-31200651	31200235-31200386;31200652-31200822	31200387-31200651
1224	Zfp513	ENSMUSG00000043059.16	ENSMUSG00000043059.16:t:31198981-31199858	-0.0000;-0.0000;0.0000	2.247e-21;2.247e-21;6.764e-20	1.000e+00;1.000e+00;9.999e-01	0.0019;0.0019;0.9962	0.0018;0.0018;0.9963	t|1e2.1o1|2e1.1o1|i	3	3	0;0;0	chr5	-	31199858-31199971;31199806-31200235;31199859-31199880	31198981-31199858;31199881-31200147;31200235-31200386	31199859-31199880
1225	Trp53i13	ENSMUSG00000044328.13	ENSMUSG00000044328.13:s:77512897-77513035	0.0000;-0.0000	4.726e-10;4.891e-10	9.950e-01;9.950e-01	0.0050;0.9950	0.0073;0.9927	s|1e1.1o1|i	2	2	0;0	chr11	-	77512694-77512897;77512764-77512896	77512653-77512694;77512897-77513035	77512764-77512896
1226	Trp53i13	ENSMUSG00000044328.13	ENSMUSG00000044328.13:t:77512653-77512694	0.0000;-0.0000	1.572e-11;3.486e-11	9.980e-01;9.980e-01	0.0038;0.9962	0.0059;0.9941	t|1e1.1o1|i	2	2	0;0	chr11	-	77512694-77512897;77512695-77512743	77512653-77512694;77512897-77513035	77512695-77512743
1227	Park7	ENSMUSG00000028964.14	ENSMUSG00000028964.14:s:150897372-150897471	0.0000;0.0000	2.247e-21;2.043e-21	1.000e+00;1.000e+00	0.0001;0.9999	0.0001;0.9999	s|1e1.1o1|i	2	2	0;0	chr4	-	150897302-150897372;150897303-150897371	150897133-150897302;150897372-150897471	150897303-150897371
1228	Park7	ENSMUSG00000028964.14	ENSMUSG00000028964.14:s:150909491-150909651	0.0000;-0.0000	2.247e-21;2.043e-21	1.000e+00;1.000e+00	0.0014;0.9986	0.0019;0.9981	s|1e1.1o1|i	2	2	0;0	chr4	-	150909439-150909491;150909484-150909490	150909192-150909483;150909491-150909651	150909484-150909490
[truncated: 83 more rows]

## Sheet: rmats
RMATS A3SS JC
[truncated: 1,317 more rows]

## Sheet: microexonator
	exon_ID	Gene	Node	Coord	Strand	Type	Psi_A	Psi_B	DeltaPsi	Probability	Complexity	Entropy	gene_name
[truncated: 19 more rows]

[truncated: 1 more sheets: Gene Ontology]
