# Supplementary material for: Bioinformatic analysis predicts that ethanol exposure during early development causes alternative splicing alterations of genes involved in RNA post-transcriptional regulation
Source: PLoS One. 2023 Apr 13;18(4):e0284357. doi: 10.1371/journal.pone.0284357 (PMC10101408; doi:10.1371/journal.pone.0284357)
Supplement: S5 Table — Datasheets including VAST-TOOLS, rMATS, MAJIQ, Microexonator and Gene Ontology results. (XLSX) [file pone.0284357.s008.xlsx]

## Sheet: vast_tools
No events were predicted

## Sheet: majiq
	gene_name	gene_id	lsv_id	mean_dpsi_per_lsv_junction	probability_changing	probability_non_changing	etoh_mean_psi	control_mean_psi	lsv_type	num_junctions	num_exons	de_novo_junctions	seqid	strand	junctions_coords	exons_coords	ir_coords
1	Sfi1	ENSMUSG00000023764.18	ENSMUSG00000023764.18:s:3134318-3134501	-0.0000;0.0000	1.963e-07;1.963e-07	9.693e-01;9.693e-01	0.0100;0.9900	0.0101;0.9899	s|1e1.1o1|i	2	2	0;0	chr11	-	3133207-3134318;3133208-3134317	3133072-3133207;3134318-3134501	3133208-3134317
2	Snrnp70	ENSMUSG00000063511.11	ENSMUSG00000063511.11:t:45376453-45376713	-0.0001;-0.0001;0.0002	1.574e-07;1.574e-07;7.065e-07	9.803e-01;9.803e-01;9.441e-01	0.0078;0.0078;0.9845	0.0066;0.0066;0.9868	t|1e1.1o2|2e1.1o2|i	3	2	0;0;0	chr7	-	45376713-45377395;45376676-45377395;45376714-45377145	45376453-45376713;45377356-45377443	45376714-45377145
3	Gm21887	ENSMUSG00000095562.7	ENSMUSG00000095562.7:s:170010770-170010938	0.0000;0.0000	2.247e-21;2.043e-21	1.000e+00;1.000e+00	0.0012;0.9988	0.0006;0.9994	s|1e1.1o1|i	2	2	0;0	chrX	+	170010938-170010941;170010939-170010940	170010770-170010938;170010941-170010964	170010939-170010940
4	Gm21887	ENSMUSG00000095562.7	ENSMUSG00000095562.7:s:170010941-170010964	0.0000;0.0000	2.247e-21;2.043e-21	1.000e+00;1.000e+00	0.0011;0.9989	0.0006;0.9994	s|1e1.1o1|i	2	2	0;0	chrX	+	170010964-170010988;170010965-170010987	170010941-170010964;170010988-170011053	170010965-170010987
5	Gm21887	ENSMUSG00000095562.7	ENSMUSG00000095562.7:s:170010988-170011053	0.0000;0.0000	2.247e-21;2.043e-21	1.000e+00;1.000e+00	0.0009;0.9991	0.0006;0.9994	s|1e1.1o1|i	2	2	0;0	chrX	+	170011053-170011058;170011054-170011057	170010988-170011053;170011058-170011169	170011054-170011057
6	Gm21887	ENSMUSG00000095562.7	ENSMUSG00000095562.7:t:170010770-170010938	-0.0000;-0.0000;0.0000	2.247e-21;2.247e-21;2.043e-21	1.000e+00;1.000e+00;1.000e+00	0.0017;0.0017;0.9966	0.0011;0.0011;0.9978	t|1e2.1o1|2e1.1o1|i	3	3	0;0;0	chrX	+	170010764-170010770;170009679-170010780;170010765-170010769	170009659-170009679;170010674-170010764;170010770-170010938	170010765-170010769
7	Gm10717	ENSMUSG00000095891.7	ENSMUSG00000095891.7:s:3027593-3027874	0.0000;0.0000;0.0000	2.247e-21;2.247e-21;2.043e-21	1.000e+00;1.000e+00;1.000e+00	0.0002;0.0002;0.9997	0.0002;0.0002;0.9997	s|1e1.1o1|2e2.1o1|i	3	3	0;0;0	chr9	+	3027841-3027922;3027874-3028808;3027875-3027921	3027593-3027874;3027922-3028075;3028808-3029011	3027875-3027921
8	Gm10717	ENSMUSG00000095891.7	ENSMUSG00000095891.7:s:3029232-3029309	0.0000;0.0000	2.247e-21;2.043e-21	1.000e+00;1.000e+00	0.0006;0.9994	0.0006;0.9994	s|1e1.1o1|i	2	2	0;0	chr9	+	3029309-3029312;3029310-3029311	3029232-3029309;3029312-3029559	3029310-3029311
9	Gm10717	ENSMUSG00000095891.7	ENSMUSG00000095891.7:s:3030404-3030633	0.0000;0.0000	2.247e-21;2.043e-21	1.000e+00;1.000e+00	0.0000;1.0000	0.0000;1.0000	s|1e1.1o1|i	2	2	0;0	chr9	+	3030633-3030638;3030634-3030637	3030404-3030633;3030638-3030946	3030634-3030637
10	Gm10717	ENSMUSG00000095891.7	ENSMUSG00000095891.7:s:3031996-3032150	0.0000;0.0000	2.247e-21;2.043e-21	1.000e+00;1.000e+00	0.0000;1.0000	0.0000;1.0000	s|1e1.1o1|i	2	2	0;0	chr9	+	3032150-3032155;3032151-3032154	3031996-3032150;3032155-3032169	3032151-3032154
11	Gm10717	ENSMUSG00000095891.7	ENSMUSG00000095891.7:s:3032155-3032169	0.0000;0.0000	2.247e-21;2.043e-21	1.000e+00;1.000e+00	0.0000;1.0000	0.0000;1.0000	s|1e1.1o1|i	2	2	0;0	chr9	+	3032169-3032464;3032170-3032463	3032155-3032169;3032464-3032466	3032170-3032463
12	Gm10717	ENSMUSG00000095891.7	ENSMUSG00000095891.7:s:3032464-3032466	0.0000;0.0000	2.247e-21;2.043e-21	1.000e+00;1.000e+00	0.0000;1.0000	0.0000;1.0000	s|1e1.1o1|i	2	2	0;0	chr9	+	3032466-3032469;3032467-3032468	3032464-3032466;3032469-3032637	3032467-3032468
13	Gm10715	ENSMUSG00000096201.1	ENSMUSG00000096201.1:s:3036947-3037176	0.0000;0.0000	2.247e-21;2.043e-21	1.000e+00;1.000e+00	0.0001;0.9999	0.0001;0.9999	s|1e1.1o1|i	2	2	0;0	chr9	+	3037176-3037181;3037177-3037180	3036947-3037176;3037181-3037489	3037177-3037180
14	Gm11168	ENSMUSG00000096385.7	ENSMUSG00000096385.7:s:3003416-3003645	0.0000;0.0000	2.247e-21;2.043e-21	1.000e+00;1.000e+00	0.0000;1.0000	0.0000;1.0000	s|1e1.1o1|i	2	2	0;0	chr9	+	3003645-3003650;3003646-3003649	3003416-3003645;3003650-3003782	3003646-3003649
15	Gm11168	ENSMUSG00000096385.7	ENSMUSG00000096385.7:s:3004527-3004775	0.0000;0.0000	2.247e-21;2.043e-21	1.000e+00;1.000e+00	0.0002;0.9998	0.0002;0.9998	s|1e1.1o1|i	2	2	0;0	chr9	+	3004775-3004856;3004776-3004855	3004527-3004775;3004856-3005009	3004776-3004855
16	Gm11168	ENSMUSG00000096385.7	ENSMUSG00000096385.7:s:3005070-3005072	0.0000;0.0000	2.247e-21;2.043e-21	1.000e+00;1.000e+00	0.0004;0.9996	0.0003;0.9997	s|1e1.1o1|i	2	2	0;0	chr9	+	3005072-3005075;3005073-3005074	3005070-3005072;3005075-3005224	3005073-3005074
17	Erdr1	ENSMUSG00000096768.7	ENSMUSG00000096768.7:s:90785442-90785689	-0.0000;0.0000	2.247e-21;2.043e-21	1.000e+00;1.000e+00	0.0024;0.9976	0.0018;0.9982	s|1e1.1o1|i	2	2	0;0	chrY	+	90785689-90785694;90785690-90785693	90785442-90785689;90785694-90785696	90785690-90785693
18	Erdr1	ENSMUSG00000096768.7	ENSMUSG00000096768.7:s:90785694-90785696	0.0000;-0.0000	2.247e-21;2.043e-21	1.000e+00;1.000e+00	0.0015;0.9985	0.0016;0.9984	s|1e1.1o1|i	2	2	0;0	chrY	+	90785696-90785701;90785697-90785700	90785694-90785696;90785701-90785758	90785697-90785700
19	Erdr1	ENSMUSG00000096768.7	ENSMUSG00000096768.7:s:90785701-90785758	0.0000;0.0000	2.247e-21;2.043e-21	1.000e+00;1.000e+00	0.0015;0.9985	0.0009;0.9991	s|1e1.1o1|i	2	2	0;0	chrY	+	90785758-90785764;90785759-90785763	90785701-90785758;90785764-90785964	90785759-90785763
20	Erdr1	ENSMUSG00000096768.7	ENSMUSG00000096768.7:s:90785764-90785964	0.0000;0.0000	2.247e-21;2.043e-21	1.000e+00;1.000e+00	0.0010;0.9990	0.0006;0.9994	s|1e1.1o1|i	2	2	0;0	chrY	+	90785964-90785969;90785965-90785968	90785764-90785964;90785969-90785979	90785965-90785968
21	Gm26917	ENSMUSG00000097971.3	ENSMUSG00000097971.3:s:39843013-39845140	0.0000;0.0000	2.247e-21;2.043e-21	1.000e+00;1.000e+00	0.0002;0.9998	0.0002;0.9998	s|1e1.1o1|i	2	2	0;0	chr17	+	39845140-39845444;39845141-39845443	39843013-39845140;39845444-39846341	39845141-39845443
22	CT010467.1	ENSMUSG00000106106.2	ENSMUSG00000106106.2:s:39848135-39848596	0.0000;0.0000	2.247e-21;2.043e-21	1.000e+00;1.000e+00	0.0005;0.9995	0.0005;0.9995	s|1e1.1o1|i	2	2	0;0	chr17	-	39848132-39848135;39848133-39848134	39846353-39848132;39848135-39848596	39848133-39848134

## Sheet: rmats
RMATS RI JC
ID	GeneID	geneSymbol	chr	strand	riExonStart_0base	riExonEnd	upstreamES	upstreamEE	downstreamES	downstreamEE	ID.1	IJC_SAMPLE_1	SJC_SAMPLE_1	IJC_SAMPLE_2	SJC_SAMPLE_2	IncFormLen	SkipFormLen	PValue	FDR	IncLevel1	IncLevel2	IncLevelDifference
3542	ENSMUSG00000059070.16	Rpl18	chr7	+	45719528	45720018	45719528	45719636	45719919	45720018	3542	7,0,1	1,1,3	6,1,6	0,1,0	298	149	7.3191e-05	0.00497699	0.778,0.0,0.143	1.0,0.333,1.0	-0.471

## Sheet: microexonator
	exon_ID	Gene	Node	Coord	Strand	Type	Psi_A	Psi_B	DeltaPsi	Probability	Complexity	Entropy	gene_name
0	chr9_+_3037664_3037684	ENSMUSG00000096201.1	7	chr9:3037665-3037684	+	CE	0.96784	0.95614	0.011701	0.551	K0	0	Gm10715
1	chr9_+_3024177_3024187	ENSMUSG00000095186.1	3	chr9:3024178-3024187	+	CE	0.011824	0.011338	0.0004858	0.509	K0	0	Gm10718

## Sheet: Gene Ontology
No GO categories were enriched
